# Supplementary material for: Dynamic immune and molecular responses to chronic heat stress in blood and peripheral blood mononuclear cells of dairy cows
Source: Front Immunol. 2025 Sep 25;16:1633453. doi: 10.3389/fimmu.2025.1633453 (PMC12507569; doi:10.3389/fimmu.2025.1633453)
Supplement: Supplementary file 2 [file Table2.xlsx]

## Sheet: DESeq2_Koch_d1_treatment_CvH_20
Gene_id	Gene_name	baseMean	log2FoldChange	lfcSE	stat	pvalue	padj
ENSBTAG00000046980	KLRF2	12.7925	-23.0002	3.59317	-6.40107	1.54293e-10	3.0655e-06
ENSBTAG00000005012	HSPH1	1994.27	0.363493	0.091675	3.96502	7.3391e-05	0.486044
ENSBTAG00000006835	MCAM	156.803	0.654996	0.16407	3.99217	6.54722e-05	0.486044
ENSBTAG00000003152	IFI27	243.965	-1.53466	0.398602	-3.85011	0.000118067	0.586437
ENSBTAG00000013256	LGR5	6.35266	-3.92084	1.06879	-3.66849	0.00024399	0.807932
ENSBTAG00000025263	FHIP1A	91.4012	-0.730346	0.198749	-3.67472	0.000238108	0.807932
ENSBTAG00000052414	HAP1	96.1227	-0.913904	0.252611	-3.61783	0.000297085	0.843213
ENSBTAG00000009458	METTL2A	1294.39	0.1957	0.0547158	3.57666	0.000348012	0.864289
ENSBTAG00000000005	GRK3	2051.66	-0.157093	0.19054	-0.824463	0.409676	1
ENSBTAG00000000008	KCNJ1	2.73569	0.655833	0.643263	1.01954	0.307946	1
ENSBTAG00000000009	FOXF1	0.985249	1.14336	0.848745	1.34711	0.177944	1
ENSBTAG00000000010	UBL7	1260.03	-0.0238929	0.117174	-0.20391	0.838424	1
ENSBTAG00000000011	TDH	2.63312	0.210997	0.529816	0.398245	0.690449	1
ENSBTAG00000000012	TTC33	262.676	-0.0236607	0.143128	-0.165311	0.868699	1
ENSBTAG00000000013	PRKAA1	1986.88	-0.082206	0.182691	-0.449974	0.652729	1
ENSBTAG00000000014	TXN2	2137.95	0.0172591	0.096893	0.178125	0.858624	1
ENSBTAG00000000015	FOXRED2	257.037	-0.0457361	0.150564	-0.303766	0.761307	1
ENSBTAG00000000016	LTA	350.89	0.0947466	0.152165	0.622657	0.53351	1
ENSBTAG00000000019	SERINC1	8098.19	0.0312704	0.132869	0.235348	0.813939	1
ENSBTAG00000000020	TRPV3	0.207635	-0.535147	2.45037	-0.218395	0.827122	1
ENSBTAG00000000021	WASHC3	670.559	0.0550494	0.0925331	0.594916	0.5519	1
ENSBTAG00000000022	NUP37	451.774	0.0374012	0.0954908	0.391673	0.695299	1
ENSBTAG00000000023	RNF2	1112.07	0.0456935	0.150088	0.304445	0.760789	1
ENSBTAG00000000024	DYM	1240.91	0.0212798	0.0985432	0.215944	0.829032	1
ENSBTAG00000000025	RAB6A	2988.11	0.00492024	0.121709	0.0404262	0.967753	1
ENSBTAG00000000026	VPS33B	2267.5	0.0538327	0.0822308	0.654654	0.512691	1
ENSBTAG00000000029	LYZL6	0.0357185	-0.246676	3.64969	-0.0675882	0.946113	1
ENSBTAG00000000030	RDM1	67.4634	0.277963	0.17033	1.6319	0.1027	1
ENSBTAG00000000031	TRPV4	11.7585	0.300461	0.299981	1.0016	0.316537	1
ENSBTAG00000000032	ABI3	1044.63	0.0628829	0.175492	0.358324	0.720101	1
ENSBTAG00000000033	PHOSPHO1	306.583	-0.231898	0.304796	-0.760832	0.446758	1
ENSBTAG00000000037	CWC27	927.739	0.0913745	0.127071	0.719083	0.472089	1
ENSBTAG00000000039	SIRT7	2565.86	0.025768	0.108236	0.238072	0.811825	1
ENSBTAG00000000040	MAFG	385.039	-0.227542	0.146825	-1.54975	0.121202	1
ENSBTAG00000000042	PYCR1	150.85	0.0746394	0.205759	0.362751	0.716791	1
ENSBTAG00000000046	SURF2	62.9065	0.0757954	0.203789	0.371931	0.709944	1
ENSBTAG00000000049	CCDC77	654.083	0.00375	0.0881858	0.0425238	0.966081	1
ENSBTAG00000000050	PSMG3	342.501	-0.0237499	0.163695	-0.145087	0.884642	1
ENSBTAG00000000052	PKNOX2	28.9993	0.316618	0.27811	1.13846	0.254928	1
ENSBTAG00000000053	FILIP1	3.71295	0.104842	0.666219	0.157368	0.874955	1
ENSBTAG00000000054	SNAPC4	1148.45	-0.0297341	0.142707	-0.208358	0.83495	1
ENSBTAG00000000056	STRADA	1637.1	-0.0135202	0.114759	-0.117814	0.906215	1
ENSBTAG00000000057	THBS3	29.6104	0.0535993	0.180869	0.296343	0.766968	1
ENSBTAG00000000060	PRDM14	0.799549	2.08423	1.58894	1.31171	0.189618	1
ENSBTAG00000000061	PCDH7	2.31101	-0.325133	0.841313	-0.38646	0.699156	1
ENSBTAG00000000064	FEN1	1086.75	0.206516	0.128474	1.60745	0.107956	1
ENSBTAG00000000065	CRLS1	1670.38	0.0106804	0.105763	0.100983	0.919564	1
ENSBTAG00000000066	LRRN4	0.0271197	-0.246676	3.64969	-0.0675882	0.946113	1
ENSBTAG00000000067	SDF2L1	323.268	-0.0653912	0.250548	-0.260993	0.794098	1
ENSBTAG00000000071	PMP2	0.612538	2.32121	2.04959	1.13252	0.257414	1
ENSBTAG00000000072	TFB2M	766.189	0.0465966	0.123405	0.37759	0.705735	1
ENSBTAG00000000073	LRPAP1	1205.49	0.00375084	0.152898	0.0245317	0.980428	1
ENSBTAG00000000074	NFIA	19.3094	-0.290368	0.342137	-0.848691	0.396053	1
ENSBTAG00000000076	RECK	6.42216	-0.137768	0.367601	-0.374777	0.707826	1
ENSBTAG00000000077	ADSL	3395.01	0.107413	0.114071	0.941633	0.346381	1
ENSBTAG00000000078	GLIPR2	4853.41	0.223279	0.134367	1.66171	0.0965711	1
ENSBTAG00000000079	CCSAP	58.8584	0.103137	0.242001	0.426184	0.669974	1
ENSBTAG00000000080	GRWD1	624.042	-0.120632	0.128157	-0.941283	0.34656	1
ENSBTAG00000000081	CERT1	824.281	-0.150776	0.219879	-0.685724	0.492887	1
ENSBTAG00000000082	KCNJ14	3.90436	0.719985	0.418312	1.72117	0.0852208	1
ENSBTAG00000000084	MRPS30	442.056	0.0570206	0.0851657	0.669525	0.503161	1
ENSBTAG00000000087	HSD17B12	1916.44	-0.0617039	0.144838	-0.426022	0.670092	1
ENSBTAG00000000088	ALCAM	567.59	-0.0310573	0.218057	-0.142428	0.886742	1
ENSBTAG00000000090	SEC31B	242.107	0.0225134	0.0914512	0.24618	0.805543	1
ENSBTAG00000000091	NDUFB8	2791.26	0.0282801	0.107171	0.263879	0.791874	1
ENSBTAG00000000092	HIF1AN	920.099	0.0221935	0.0733994	0.302366	0.762373	1
ENSBTAG00000000094	ATPAF1	1257.58	0.045078	0.08738	0.515885	0.605934	1
ENSBTAG00000000095	CD274	177.529	-0.153234	0.247161	-0.619976	0.535274	1
ENSBTAG00000000097	EFCAB14	3770.31	-0.0991667	0.125686	-0.789003	0.43011	1
ENSBTAG00000000098	SETDB1	2516.24	-0.0376601	0.068799	-0.547393	0.584108	1
ENSBTAG00000000099	CERS2	6446.79	0.0111258	0.0838055	0.132758	0.894385	1
ENSBTAG00000000102	GPR75	0.2639	-0.245012	2.05802	-0.119052	0.905234	1
ENSBTAG00000000103	MRPL23	409.467	-0.0715818	0.160546	-0.445865	0.655695	1
ENSBTAG00000000105	RIT1	5293.78	0.0621057	0.135306	0.459002	0.646233	1
ENSBTAG00000000108	KHDC4	3417.8	0.00518997	0.0735458	0.0705678	0.943742	1
ENSBTAG00000000109	NPTXR	2.46755	0.287488	0.554524	0.518441	0.60415	1
ENSBTAG00000000111	UGP2	4058.26	0.0225379	0.0740703	0.304277	0.760917	1
ENSBTAG00000000113	ARHGEF2	9006.05	0.035849	0.065686	0.545762	0.585229	1
ENSBTAG00000000115	VPS54	1308.62	-0.151902	0.175033	-0.867852	0.385475	1
ENSBTAG00000000120	USP43	0.221263	0	2.85465	0	1	1
ENSBTAG00000000124	DHH	1.02684	0.91081	1.02238	0.890875	0.372996	1
ENSBTAG00000000125	SPATA5	314.587	-0.0850217	0.144652	-0.587769	0.556687	1
ENSBTAG00000000128	FGF18	2.26487	0.566135	0.683374	0.82844	0.407421	1
ENSBTAG00000000130	TNFSF13	1462.5	0.0306085	0.177902	0.172053	0.863396	1
ENSBTAG00000000131	SENP3	2513.67	-0.0008542	0.0714095	-0.011962	0.990456	1
ENSBTAG00000000132	EIF4A1	15022.3	0.0161395	0.072963	0.221201	0.824936	1
ENSBTAG00000000133	CD68	1389.29	0.204603	0.22911	0.893033	0.371839	1
ENSBTAG00000000134	MPDU1	1549.69	0.043748	0.0911501	0.479955	0.631259	1
ENSBTAG00000000137	FRYL	4449.78	-0.13573	0.170577	-0.795711	0.4262	1
ENSBTAG00000000138	CCDC178	0.0320348	-0.246676	3.64969	-0.0675882	0.946113	1
ENSBTAG00000000139	KMT5A	713.224	0.0111714	0.0937553	0.119155	0.905153	1
ENSBTAG00000000140	EPHX1	926.401	0.0568086	0.212046	0.267908	0.788771	1
ENSBTAG00000000141	NFU1	1302	0.146363	0.0683126	2.14255	0.0321494	1
ENSBTAG00000000144	ENSBTAG00000000144	2968.65	-0.142158	0.192965	-0.736706	0.461301	1
ENSBTAG00000000146	FARP1	107.718	-0.148677	0.249715	-0.595387	0.551585	1
ENSBTAG00000000147	RIC8B	777.48	0.0323458	0.0816389	0.396206	0.691953	1
ENSBTAG00000000149	USP40	2668.17	-0.0766923	0.0483369	-1.58662	0.112599	1
ENSBTAG00000000152	RANBP2	10900.9	-0.0834446	0.155256	-0.537464	0.590947	1
ENSBTAG00000000153	LRFN3	82.5082	-0.237823	0.161325	-1.47419	0.140431	1
ENSBTAG00000000154	ENSBTAG00000000154	0.477252	-0.215394	1.3125	-0.16411	0.869644	1
ENSBTAG00000000157	CCDC138	196.354	-0.105057	0.13204	-0.795646	0.426238	1
ENSBTAG00000000160	CBS	201.099	-0.0505499	0.169384	-0.298433	0.765373	1
ENSBTAG00000000161	TMEM40	60.5748	0.0282527	0.253601	0.111406	0.911294	1
ENSBTAG00000000162	ANAPC16	1293.1	0.0514981	0.0752498	0.684362	0.493746	1
ENSBTAG00000000163	DDIT4	1004.06	0.0716836	0.103873	0.690107	0.490127	1
ENSBTAG00000000164	GNRH1	2.0247	-0.288698	0.603189	-0.478618	0.63221	1
ENSBTAG00000000168	ENSBTAG00000000168	0.0980225	-0.53755	3.64969	-0.147287	0.882906	1
ENSBTAG00000000169	ASZ1	28.6632	-0.405015	0.556843	-0.727341	0.467017	1
ENSBTAG00000000170	GSTT4	6.54204	-0.389747	0.483572	-0.805975	0.420257	1
ENSBTAG00000000172	PFKFB1	0.652516	-1.94539	1.11116	-1.75077	0.0799852	1
ENSBTAG00000000175	N4BP2	801.507	-0.22506	0.349663	-0.643648	0.519804	1
ENSBTAG00000000176	SP3	2850.25	-0.125987	0.237415	-0.530661	0.595654	1
ENSBTAG00000000177	MSLN	0.0364881	0.33039	3.64969	0.0905256	0.92787	1
ENSBTAG00000000179	RPUSD1	86.5919	0.06432	0.196311	0.327643	0.743181	1
ENSBTAG00000000181	SUSD3	1482.09	0.0868608	0.111988	0.775625	0.437971	1
ENSBTAG00000000182	SPINT2	477.41	0.138743	0.171448	0.809245	0.418374	1
ENSBTAG00000000184	EIF2AK3	3035.73	0.0187782	0.0885748	0.212004	0.832104	1
ENSBTAG00000000185	SLC6A14	0.704738	-2.08969	1.03479	-2.01944	0.0434414	1
ENSBTAG00000000186	FLAD1	630.121	-0.0264135	0.1404	-0.18813	0.850775	1
ENSBTAG00000000188	HS3ST5	0.496102	1.42397	1.30117	1.09437	0.273791	1
ENSBTAG00000000189	LHFPL3	0.0290319	0	3.64969	0	1	1
ENSBTAG00000000191	SLC25A20	1582.56	-0.22996	0.100883	-2.27947	0.0226391	1
ENSBTAG00000000195	ENSBTAG00000000195	261.152	-0.171966	0.216953	-0.792641	0.427987	1
ENSBTAG00000000197	TRMT10A	214.134	0.0435987	0.132902	0.328052	0.742872	1
ENSBTAG00000000199	PDP1	957.228	0.0613329	0.160616	0.381861	0.702565	1
ENSBTAG00000000201	LTN1	1262.13	-0.201747	0.256026	-0.787993	0.430701	1
ENSBTAG00000000202	SLC25A19	1987.55	-0.0417654	0.131527	-0.317544	0.750831	1
ENSBTAG00000000203	ATP6V1G1	4307.69	0.0450225	0.0811032	0.555126	0.578809	1
ENSBTAG00000000204	TMEM268	1360.97	-0.0172938	0.0850462	-0.203346	0.838864	1
ENSBTAG00000000205	MMD	2527.53	-0.22486	0.149717	-1.5019	0.133123	1
ENSBTAG00000000207	PUDP	671.888	0.101695	0.113071	0.899394	0.368443	1
ENSBTAG00000000210	ARHGAP31	1207.96	-0.127553	0.157142	-0.811706	0.41696	1
ENSBTAG00000000211	SHROOM2	0.363945	-1.48069	2.03053	-0.729212	0.465872	1
ENSBTAG00000000212	NADK	7711.12	-0.0976128	0.0814939	-1.19779	0.230998	1
ENSBTAG00000000213	TMEM39A	973.031	-0.000602327	0.0960495	-0.006271	0.994996	1
ENSBTAG00000000214	OR2AD1	0.139817	0.618088	3.64969	0.169354	0.865519	1
ENSBTAG00000000215	GNB1	14028.4	-0.00382031	0.0570131	-0.0670075	0.946576	1
ENSBTAG00000000218	MAP2K5	839.298	-0.060688	0.0691634	-0.877459	0.380237	1
ENSBTAG00000000219	GRIN2B	0.955132	1.56579	1.03741	1.50933	0.131215	1
ENSBTAG00000000220	NEK10	0.189835	0.331244	2.93963	0.112682	0.910283	1
ENSBTAG00000000221	RBM34	698.404	0.0286284	0.0848536	0.337386	0.735826	1
ENSBTAG00000000222	ARID4B	4495.73	-0.0456981	0.205001	-0.222917	0.8236	1
ENSBTAG00000000223	PPM1B	3860.76	0.0226605	0.0942088	0.240535	0.809915	1
ENSBTAG00000000224	TSPAN15	186.961	-0.159527	0.192803	-0.82741	0.408005	1
ENSBTAG00000000225	POLB	780.725	0.0367918	0.0916784	0.401314	0.688189	1
ENSBTAG00000000226	DKK4	0.0630537	0	3.64969	0	1	1
ENSBTAG00000000228	OR2Y3B	0.352119	-0.625023	1.85687	-0.3366	0.736418	1
ENSBTAG00000000231	BMPR1A	49.7721	-0.580236	0.290613	-1.99659	0.0458694	1
ENSBTAG00000000236	YWHAZ	6857	0.0189325	0.117865	0.160628	0.872386	1
ENSBTAG00000000237	ENSBTAG00000000237	0.0340424	0	3.64969	0	1	1
ENSBTAG00000000238	PSD2	6.52351	-0.0228648	0.342973	-0.0666664	0.946847	1
ENSBTAG00000000240	AKAP7	231.287	-0.250282	0.195457	-1.2805	0.20037	1
ENSBTAG00000000241	STAU1	2953.32	0.00711625	0.0841443	0.084572	0.932602	1
ENSBTAG00000000242	ENSBTAG00000000242	39.371	-0.158474	0.460019	-0.344494	0.730474	1
ENSBTAG00000000243	HEBP2	59.8272	0.24965	0.329637	0.757349	0.448841	1
ENSBTAG00000000244	NRXN2	48.1598	0.122941	0.201876	0.608994	0.542528	1
ENSBTAG00000000245	NHSL1	26.6159	-0.153576	0.178184	-0.861896	0.388745	1
ENSBTAG00000000246	ME3	24.6574	0.325641	0.37501	0.868353	0.385201	1
ENSBTAG00000000250	HDHD3	717.675	0.0853694	0.137193	0.622258	0.533772	1
ENSBTAG00000000251	ALAD	239.86	-0.165548	0.191259	-0.86557	0.386726	1
ENSBTAG00000000252	POLE3	2647.12	0.164385	0.0819656	2.00553	0.0449062	1
ENSBTAG00000000253	PTPRF	1181.76	-0.0928978	0.170035	-0.546347	0.584828	1
ENSBTAG00000000256	TLE1	278.561	-0.0990979	0.139369	-0.711048	0.477055	1
ENSBTAG00000000257	MRAP2	0.653372	-0.891632	1.36647	-0.652506	0.514075	1
ENSBTAG00000000260	ZNRF2	1139.55	0.0726017	0.0916341	0.7923	0.428186	1
ENSBTAG00000000261	FAM228A	1.07383	0.277944	0.730174	0.380654	0.70346	1
ENSBTAG00000000264	RFX6	0.0357185	-0.246676	3.64969	-0.0675882	0.946113	1
ENSBTAG00000000266	NAB1	1105.63	-0.00947547	0.180868	-0.0523887	0.958219	1
ENSBTAG00000000267	SMG6	2400.45	0.0200762	0.0466049	0.430775	0.666632	1
ENSBTAG00000000269	ENSBTAG00000000269	357.056	0.121459	0.105989	1.14597	0.251809	1
ENSBTAG00000000271	MNS1	64.4254	0.240918	0.22357	1.0776	0.281213	1
ENSBTAG00000000273	IL5RA	122.254	0.24309	0.277269	0.876729	0.380634	1
ENSBTAG00000000274	YKT6	2478.08	0.0189274	0.0531817	0.355902	0.721914	1
ENSBTAG00000000275	PARP11	2147.55	-0.0768292	0.0683275	-1.12442	0.260833	1
ENSBTAG00000000277	IL18	151.594	-0.171343	0.229481	-0.746654	0.455272	1
ENSBTAG00000000279	RAB26	20.0899	0.0396267	0.303314	0.130646	0.896056	1
ENSBTAG00000000281	MND1	134.37	0.353906	0.161444	2.19214	0.0283697	1
ENSBTAG00000000283	CSF1	116.502	-0.222041	0.267976	-0.828586	0.407339	1
ENSBTAG00000000284	NAALAD2	0.346872	0.818215	1.67409	0.488753	0.625017	1
ENSBTAG00000000285	GUF1	706.065	-0.0950506	0.151808	-0.626122	0.531235	1
ENSBTAG00000000286	PFKM	124.089	0.0376941	0.102559	0.367537	0.713218	1
ENSBTAG00000000287	GNPDA2	784.977	0.116917	0.118374	0.987694	0.323303	1
ENSBTAG00000000288	UPF2	3959.47	-0.0387805	0.0992001	-0.390932	0.695847	1
ENSBTAG00000000289	ASB8	1567.35	0.112063	0.0686377	1.63268	0.102537	1
ENSBTAG00000000290	ATP11B	1919.13	-0.12224	0.246651	-0.495601	0.620176	1
ENSBTAG00000000291	DHTKD1	864.166	-0.0919247	0.0867434	-1.05973	0.289267	1
ENSBTAG00000000292	TCIRG1	5260.73	-0.00258517	0.148172	-0.017447	0.98608	1
ENSBTAG00000000295	CLHC1	842.217	-0.00261153	0.14473	-0.0180442	0.985604	1
ENSBTAG00000000296	IMPDH1	1465.69	-0.140434	0.15019	-0.935042	0.349767	1
ENSBTAG00000000297	ZNF330	1246.16	-0.0162913	0.104354	-0.156115	0.875942	1
ENSBTAG00000000300	NEXMIF	4.5239	0.122445	0.516579	0.237031	0.812633	1
ENSBTAG00000000301	ENSBTAG00000000301	0.215149	1.27058	2.42468	0.524019	0.600265	1
ENSBTAG00000000305	LMO4	1509.29	-0.00349252	0.092656	-0.0376934	0.969932	1
ENSBTAG00000000306	ITK	3037.31	0.0418594	0.155407	0.269354	0.787657	1
ENSBTAG00000000308	ITCH	786.479	-0.245349	0.29762	-0.82437	0.409729	1
ENSBTAG00000000309	PTPRT	0.0576579	0	3.64969	0	1	1
ENSBTAG00000000310	MFAP5	0.100784	-0.241786	3.64969	-0.0662483	0.94718	1
ENSBTAG00000000312	GRINA	4211.61	0.0197309	0.118411	0.166631	0.86766	1
ENSBTAG00000000313	NUDT13	35.5831	-0.0503286	0.190638	-0.264	0.79178	1
ENSBTAG00000000315	ECD	967.268	-0.0232584	0.059755	-0.389229	0.697106	1
ENSBTAG00000000317	MAPK8IP1	33.4699	-0.109422	0.18128	-0.603608	0.546105	1
ENSBTAG00000000320	UBAP1	2705.24	-0.00957339	0.072922	-0.131283	0.895552	1
ENSBTAG00000000321	TBL2	819.128	-0.0323189	0.0564331	-0.572693	0.566853	1
ENSBTAG00000000322	CD2AP	2241.49	-0.0877195	0.227785	-0.385098	0.700165	1
ENSBTAG00000000326	ENTHD1	0.952589	0.207233	1.07608	0.192581	0.847287	1
ENSBTAG00000000328	TPPP2	0.0871283	0.329154	3.64969	0.090187	0.928139	1
ENSBTAG00000000329	MEGF10	0.582374	-0.311064	1.44376	-0.215455	0.829413	1
ENSBTAG00000000330	ALDH16A1	1753.93	-0.00618442	0.132032	-0.0468403	0.96264	1
ENSBTAG00000000332	ERF	875.395	0.0496707	0.132152	0.37586	0.707021	1
ENSBTAG00000000333	ARHGAP20	0.112731	-0.188437	3.22621	-0.0584082	0.953423	1
ENSBTAG00000000336	ENSBTAG00000000336	217	-0.333236	0.247595	-1.34589	0.178337	1
ENSBTAG00000000340	ADNP	6383.57	-0.0336563	0.0723467	-0.465209	0.641782	1
ENSBTAG00000000341	ISOC1	181.286	0.146441	0.0794076	1.84417	0.0651581	1
ENSBTAG00000000342	PLOD3	1205.28	0.0259213	0.112952	0.229489	0.818489	1
ENSBTAG00000000343	ZNHIT1	423.439	-0.0569726	0.190111	-0.299681	0.764421	1
ENSBTAG00000000345	CLDN15	49.5518	-0.0469918	0.228813	-0.205372	0.837281	1
ENSBTAG00000000347	RHOG	6054.34	0.0523363	0.151637	0.345143	0.729987	1
ENSBTAG00000000354	PDE6G	3.38805	-0.720048	0.498178	-1.44536	0.148356	1
ENSBTAG00000000355	OXLD1	298.583	0.000139105	0.104937	0.0013256	0.998942	1
ENSBTAG00000000356	CCDC137	1098.33	0.13071	0.127678	1.02375	0.305952	1
ENSBTAG00000000357	PRAG1	4266.82	-0.0324645	0.157174	-0.206552	0.83636	1
ENSBTAG00000000359	EIF3J	715.103	0.120571	0.12229	0.985943	0.324161	1
ENSBTAG00000000362	SPG11	2819.46	-0.206985	0.16532	-1.25203	0.210558	1
ENSBTAG00000000363	BDP1	1464.77	-0.221993	0.44851	-0.494956	0.620631	1
ENSBTAG00000000365	TDP2	825.699	0.0168575	0.102177	0.164984	0.868956	1
ENSBTAG00000000369	EPS8	28.8511	0.0769333	0.238428	0.322668	0.746947	1
ENSBTAG00000000371	DIS3L	7120.24	-0.0162285	0.0981721	-0.165306	0.868703	1
ENSBTAG00000000372	TIPIN	909.107	0.0687402	0.0908837	0.756354	0.449437	1
ENSBTAG00000000375	SSRP1	5559.55	0.0162568	0.076699	0.211956	0.832141	1
ENSBTAG00000000376	P2RX3	21.7622	-0.149775	0.206022	-0.726986	0.467235	1
ENSBTAG00000000377	BMX	4.16021	-0.953558	0.557046	-1.71181	0.0869312	1
ENSBTAG00000000379	GOLT1B	300.616	-0.0493343	0.178346	-0.276621	0.782071	1
ENSBTAG00000000381	S1PR4	433.102	-0.182815	0.189547	-0.964486	0.334802	1
ENSBTAG00000000382	MED27	1076.53	0.0708118	0.104231	0.679375	0.4969	1
ENSBTAG00000000385	ZBTB18	4323.66	-0.128871	0.164767	-0.782138	0.434133	1
ENSBTAG00000000387	NICN1	2004.97	0.0422723	0.0569194	0.74267	0.457682	1
ENSBTAG00000000389	ZNF212	872.506	-0.0608814	0.117736	-0.5171	0.605086	1
ENSBTAG00000000390	TPST1	134.05	-0.104862	0.140258	-0.747633	0.454681	1
ENSBTAG00000000392	ASCC1	1365.58	0.144084	0.0826774	1.74272	0.0813821	1
ENSBTAG00000000393	SSPN	57.028	-0.0647709	0.183238	-0.35348	0.723729	1
ENSBTAG00000000394	BACE2	26.5033	0.134069	0.332327	0.403426	0.686635	1
ENSBTAG00000000395	ADAMTS20	0.034877	-0.246676	3.64969	-0.0675882	0.946113	1
ENSBTAG00000000396	PIM1	5239.87	-0.0738862	0.0948359	-0.779095	0.435924	1
ENSBTAG00000000397	CNPY1	11.4312	0.887795	0.35903	2.47276	0.0134074	1
ENSBTAG00000000399	NANOS3	3.93277	-0.667368	0.518267	-1.28769	0.197854	1
ENSBTAG00000000401	TTC24	0.0342246	0	3.64969	0	1	1
ENSBTAG00000000404	NAXE	1447.44	0.0836861	0.127859	0.654521	0.512776	1
ENSBTAG00000000405	VKORC1	282.205	0.00486671	0.127605	0.0381389	0.969577	1
ENSBTAG00000000406	GPATCH4	441.863	-0.0330385	0.171784	-0.192326	0.847487	1
ENSBTAG00000000409	CDC40	1439.34	-0.039584	0.138354	-0.286106	0.774797	1
ENSBTAG00000000410	PAX4	0.15908	-0.823546	2.53479	-0.324897	0.745259	1
ENSBTAG00000000411	HGS	2955.32	0.00308111	0.117071	0.0263184	0.979003	1
ENSBTAG00000000413	NRTN	0.692758	-0.662568	1.01082	-0.655473	0.512163	1
ENSBTAG00000000414	FUT6	0.0683515	-0.535207	3.64969	-0.146645	0.883413	1
ENSBTAG00000000415	ERBIN	7239.68	-0.0405684	0.153173	-0.264853	0.791123	1
ENSBTAG00000000417	MRPL12	1091.75	-0.0410917	0.144974	-0.283442	0.776838	1
ENSBTAG00000000418	TOX3	0.176159	0.0412033	2.92126	0.0141046	0.988747	1
ENSBTAG00000000419	PHEX	1.56356	-0.338276	0.782983	-0.432036	0.665716	1
ENSBTAG00000000421	EEA1	613.541	-0.0571478	0.314587	-0.18166	0.85585	1
ENSBTAG00000000422	TSHZ1	414.659	0.119412	0.0967328	1.23445	0.217035	1
ENSBTAG00000000423	RBM4B	1088.06	-0.0125562	0.0891193	-0.140892	0.887956	1
ENSBTAG00000000425	ENSBTAG00000000425	11.0711	-0.241447	0.284382	-0.849025	0.395867	1
ENSBTAG00000000428	BAK1	3581.91	0.00882	0.141097	0.0625102	0.950157	1
ENSBTAG00000000429	DGCR2	4205	-0.0487573	0.165105	-0.295311	0.767756	1
ENSBTAG00000000432	ENSBTAG00000000432	8433.63	0.136771	0.160251	0.853479	0.393394	1
ENSBTAG00000000434	CRYAB	3.27641	-0.665555	0.638665	-1.0421	0.297364	1
ENSBTAG00000000435	TARBP2	823.156	-0.0638569	0.151084	-0.422658	0.672545	1
ENSBTAG00000000436	TNFAIP3	1013.71	-0.14912	0.104726	-1.42391	0.154473	1
ENSBTAG00000000437	FFAR4	1.18936	-0.442796	0.749931	-0.590448	0.55489	1
ENSBTAG00000000439	SFSWAP	1713.21	0.0160518	0.0680868	0.235755	0.813623	1
ENSBTAG00000000440	HSPB2	8.18064	0.253417	0.528157	0.479815	0.631359	1
ENSBTAG00000000442	RBP4	1.82043	-0.325046	0.693883	-0.468444	0.639467	1
ENSBTAG00000000445	PDE6C	0.415425	0.30979	2.05007	0.151112	0.879887	1
ENSBTAG00000000446	ATP11A	600.09	-0.104633	0.234263	-0.446649	0.655128	1
ENSBTAG00000000447	FRA10AC1	712.927	0.070606	0.127668	0.553044	0.580233	1
ENSBTAG00000000448	BDH1	138.786	0.154306	0.203254	0.759178	0.447746	1
ENSBTAG00000000451	TMEM126A	613.384	0.0229408	0.102497	0.223819	0.822898	1
ENSBTAG00000000454	TMEM106C	760.593	0.12791	0.204353	0.625925	0.531364	1
ENSBTAG00000000455	CREBZF	2821.49	-0.00231517	0.168209	-0.0137636	0.989019	1
ENSBTAG00000000456	CPB1	1.24981	-0.976109	0.836833	-1.16643	0.24344	1
ENSBTAG00000000457	CCDC89	2.40125	-0.322316	0.570606	-0.564866	0.572165	1
ENSBTAG00000000458	DYNC1LI2	396.367	-0.0325113	0.135259	-0.240363	0.810049	1
ENSBTAG00000000459	POMGNT2	92.6182	-0.090387	0.172755	-0.523208	0.60083	1
ENSBTAG00000000460	SYTL2	1316.16	-0.0753101	0.148363	-0.507606	0.611729	1
ENSBTAG00000000462	CCDC102A	191.424	-0.221726	0.215587	-1.02848	0.303725	1
ENSBTAG00000000469	PPP2CA	8865.64	0.0237753	0.0989574	0.240258	0.81013	1
ENSBTAG00000000470	IBSP	0.162055	0.0422752	3.0008	0.014088	0.98876	1
ENSBTAG00000000472	ZNF570	293.052	0.0335558	0.169179	0.198344	0.842776	1
ENSBTAG00000000473	ATP10D	1521.46	0.134782	0.120241	1.12092	0.26232	1
ENSBTAG00000000475	IMMP1L	358.442	-0.118709	0.111943	-1.06044	0.288945	1
ENSBTAG00000000477	TLR5	66.5137	-0.399587	0.290058	-1.37761	0.168323	1
ENSBTAG00000000478	LSMEM2	0.0290319	0	3.64969	0	1	1
ENSBTAG00000000480	IFRD2	440.681	-0.007708	0.197282	-0.0390711	0.968834	1
ENSBTAG00000000483	HYAL1	285.202	-0.0380114	0.121268	-0.313449	0.75394	1
ENSBTAG00000000484	HYAL2	478.11	-0.0544758	0.0962223	-0.566145	0.571295	1
ENSBTAG00000000489	WDR54	236.902	-0.047591	0.146338	-0.325212	0.745021	1
ENSBTAG00000000490	RTKN	35.431	0.197386	0.222123	0.888632	0.374201	1
ENSBTAG00000000492	ASNSD1	3683.94	-0.00229309	0.0473789	-0.048399	0.961398	1
ENSBTAG00000000494	PDE4D	350.536	-0.179056	0.22865	-0.783101	0.433568	1
ENSBTAG00000000495	HAVCR2	300.629	0.107451	0.118322	0.908124	0.363813	1
ENSBTAG00000000496	SLC12A8	21.1173	-0.0185296	0.217408	-0.0852295	0.932079	1
ENSBTAG00000000497	AKR1A1	3063.7	0.0994831	0.119089	0.835366	0.403512	1
ENSBTAG00000000500	PINX1	327.731	0.107782	0.101243	1.06459	0.287062	1
ENSBTAG00000000501	KLHL13	36.3931	-0.259179	0.295661	-0.87661	0.380699	1
ENSBTAG00000000504	GTF2B	2309.11	0.0528632	0.0553244	0.955513	0.339318	1
ENSBTAG00000000505	KYAT3	788.914	0.0352653	0.109608	0.32174	0.747649	1
ENSBTAG00000000507	NR4A1	321.797	0.0827981	0.187734	0.441038	0.659185	1
ENSBTAG00000000510	ATG101	1578.22	0.0216245	0.153932	0.140481	0.88828	1
ENSBTAG00000000511	CNST	300.156	-0.203535	0.202097	-1.00711	0.31388	1
ENSBTAG00000000512	SNTA1	59.0172	-0.121112	0.206188	-0.587387	0.556944	1
ENSBTAG00000000516	OTOR	1.1042	-0.602895	0.790233	-0.762933	0.445503	1
ENSBTAG00000000517	ANKRD29	16.6729	-0.311069	0.350422	-0.887697	0.374704	1
ENSBTAG00000000521	PLEKHA8	185.974	0.0405751	0.158892	0.255362	0.798444	1
ENSBTAG00000000522	AHSG	0.677084	-0.520023	1.24792	-0.416711	0.67689	1
ENSBTAG00000000524	CSTB	1825.89	-0.0941017	0.149433	-0.629727	0.528873	1
ENSBTAG00000000526	TOPBP1	2699.92	-0.0210173	0.120381	-0.17459	0.861402	1
ENSBTAG00000000527	ZFAND3	2122.82	-0.00219868	0.0611581	-0.0359508	0.971322	1
ENSBTAG00000000528	MANBAL	1303.07	0.0025419	0.112566	0.0225814	0.981984	1
ENSBTAG00000000529	BTBD9	825.109	-0.0730304	0.0927699	-0.787221	0.431153	1
ENSBTAG00000000531	ENSBTAG00000000531	0.0541759	0.330822	3.64969	0.090644	0.927775	1
ENSBTAG00000000532	EXO5	184.414	-0.0254361	0.106731	-0.238321	0.811632	1
ENSBTAG00000000533	ZNF684	42.5341	-0.201799	0.225729	-0.893987	0.371329	1
ENSBTAG00000000534	PNOC	2.31909	0.422723	0.562488	0.751524	0.452337	1
ENSBTAG00000000535	PCNX2	10.4143	0.0991658	0.388209	0.255444	0.79838	1
ENSBTAG00000000536	ZNF395	2669.89	-0.00983369	0.104353	-0.0942353	0.924922	1
ENSBTAG00000000539	LRRC28	693.927	-0.199053	0.220678	-0.902005	0.367054	1
ENSBTAG00000000540	RNF112	13.7048	0.60142	0.304919	1.97239	0.0485648	1
ENSBTAG00000000542	CFAP36	985.595	0.0992418	0.0896259	1.10729	0.268169	1
ENSBTAG00000000545	PPP4R3B	6255.39	-0.102656	0.159439	-0.643855	0.519669	1
ENSBTAG00000000546	TOB1	1055.02	-0.00348444	0.10831	-0.032171	0.974336	1
ENSBTAG00000000548	KLHDC10	381.266	-0.126502	0.121937	-1.03744	0.299532	1
ENSBTAG00000000550	ATP5F1D	2080.57	-0.066635	0.185709	-0.358814	0.719734	1
ENSBTAG00000000551	SMNDC1	778.29	0.0836002	0.11259	0.742521	0.457772	1
ENSBTAG00000000552	DISP2	0.487561	0.0170171	1.79983	0.00945488	0.992456	1
ENSBTAG00000000555	ACO1	1180.22	-0.00583036	0.0997402	-0.0584554	0.953386	1
ENSBTAG00000000559	PLTP	137.502	0.12429	0.163723	0.759145	0.447766	1
ENSBTAG00000000560	ENSBTAG00000000560	135.014	0.249631	0.131788	1.89418	0.0582012	1
ENSBTAG00000000561	OCLN	41.1154	0.162145	0.453707	0.357379	0.720808	1
ENSBTAG00000000562	TOMM20	2291.08	-0.00446054	0.111907	-0.0398593	0.968205	1
ENSBTAG00000000563	MYD88	7415.98	-0.0170022	0.0977933	-0.173859	0.861976	1
ENSBTAG00000000564	NSG2	0.718769	0.288754	0.947546	0.304739	0.760565	1
ENSBTAG00000000565	RFX7	2058.58	-0.0770352	0.24602	-0.313126	0.754185	1
ENSBTAG00000000566	CCDC14	307.375	-0.053124	0.14101	-0.376739	0.706367	1
ENSBTAG00000000568	CCDC154	0.871018	-0.0166705	0.881069	-0.0189208	0.984904	1
ENSBTAG00000000569	HES1	207.519	0.132386	0.132531	0.998906	0.31784	1
ENSBTAG00000000570	RET	161.822	-0.22479	0.299966	-0.749385	0.453625	1
ENSBTAG00000000571	ARHGAP27	9019.96	0.0312733	0.123922	0.252363	0.800761	1
ENSBTAG00000000575	TNC	0.369433	1.32269	2.68724	0.492212	0.62257	1
ENSBTAG00000000578	ABHD16A	3004.49	0.00703003	0.119075	0.0590385	0.952921	1
ENSBTAG00000000579	NIPBL	6439.08	-0.0758612	0.175298	-0.432756	0.665192	1
ENSBTAG00000000580	LY6G6F	957.375	-0.341658	0.307244	-1.11201	0.266135	1
ENSBTAG00000000581	DOCK10	8543.58	-0.00032117	0.101745	-0.00315662	0.997481	1
ENSBTAG00000000582	LY6G6E	33.6855	-0.328035	0.464642	-0.705995	0.480191	1
ENSBTAG00000000584	ENSBTAG00000000584	0.0656008	0.331609	3.64969	0.0908596	0.927604	1
ENSBTAG00000000585	LY6G6C	1698.12	0.322842	0.38541	0.837658	0.402223	1
ENSBTAG00000000586	CPLANE1	1833.97	-0.16197	0.171616	-0.943794	0.345275	1
ENSBTAG00000000588	CHODL	0.0640695	-0.535207	3.64969	-0.146645	0.883413	1
ENSBTAG00000000590	POLE	692.835	0.0400684	0.125092	0.32031	0.748733	1
ENSBTAG00000000593	ST8SIA1	55.3571	-0.0357467	0.35165	-0.101654	0.919031	1
ENSBTAG00000000595	FBN3	0.582983	0.387189	1.05208	0.368021	0.712857	1
ENSBTAG00000000598	CST3	3717.61	0.0193596	0.1679	0.115305	0.908204	1
ENSBTAG00000000599	CCNI	10317.7	0.0943701	0.0897518	1.05146	0.293049	1
ENSBTAG00000000601	COL11A2	519.914	0.0855675	0.335589	0.254977	0.798741	1
ENSBTAG00000000602	RXRB	4005.45	0.0138287	0.120229	0.11502	0.90843	1
ENSBTAG00000000603	JAM2	63.5937	-0.598179	0.650287	-0.91987	0.357641	1
ENSBTAG00000000604	GPNMB	4.38688	0.798028	0.557333	1.43187	0.152181	1
ENSBTAG00000000605	ATP5PF	3015.93	0.124246	0.099096	1.25379	0.209917	1
ENSBTAG00000000607	ABCF2	1960	-0.0149828	0.0741582	-0.202038	0.839887	1
ENSBTAG00000000608	PRCC	1754.99	-0.0291101	0.0827879	-0.351623	0.725121	1
ENSBTAG00000000611	C25H16orf90	0.271171	0.330359	2.06445	0.160023	0.872863	1
ENSBTAG00000000613	ELAVL1	2463.55	0.0182413	0.0649357	0.280913	0.778777	1
ENSBTAG00000000616	GPR161	26.2417	-0.0228276	0.204744	-0.111493	0.911225	1
ENSBTAG00000000619	KRT74	0.0666603	-0.234881	3.64969	-0.0643565	0.948686	1
ENSBTAG00000000620	MCMDC2	6.72905	-0.414981	0.367472	-1.12928	0.258778	1
ENSBTAG00000000621	CATSPERG	476.111	0.103248	0.121939	0.846714	0.397154	1
ENSBTAG00000000622	RPS17	44073.9	0.163115	0.110825	1.47182	0.141069	1
ENSBTAG00000000623	CPEB1	14.5693	0.0500068	0.290533	0.172121	0.863342	1
ENSBTAG00000000625	SMAD6	15.281	-0.534032	0.277676	-1.92322	0.0544518	1
ENSBTAG00000000629	MMS22L	180.51	-0.0834449	0.199223	-0.418851	0.675325	1
ENSBTAG00000000630	LSM14A	4890.83	-0.0182188	0.10362	-0.175823	0.860433	1
ENSBTAG00000000632	RAD54B	276.93	0.0481933	0.127448	0.378141	0.705326	1
ENSBTAG00000000634	MLPH	1.61105	-0.619662	0.823829	-0.752173	0.451947	1
ENSBTAG00000000638	CDT1	233.513	0.166284	0.213037	0.780537	0.435075	1
ENSBTAG00000000639	APRT	3110.19	-0.126224	0.172236	-0.732854	0.463647	1
ENSBTAG00000000640	SELENOS	1672.25	4.55328e-05	0.0705788	0.000645133	0.999485	1
ENSBTAG00000000641	SKAP1	3268.56	0.0682509	0.113043	0.603759	0.546004	1
ENSBTAG00000000642	INTS1	2546.55	-0.0492899	0.145372	-0.339062	0.734563	1
ENSBTAG00000000644	S100A5	34.1301	0.561858	0.291826	1.92532	0.0541897	1
ENSBTAG00000000646	ANAPC4	2350.53	0.0877653	0.0605535	1.44938	0.14723	1
ENSBTAG00000000647	SELENOO	728.512	-0.128098	0.207484	-0.617387	0.536979	1
ENSBTAG00000000648	ADAMTS5	0.0268567	0.33039	3.64969	0.0905256	0.92787	1
ENSBTAG00000000650	TUBGCP6	1416.64	-0.02354	0.162512	-0.144851	0.884828	1
ENSBTAG00000000653	PPP1R16B	4833.41	0.00310239	0.0801277	0.0387181	0.969115	1
ENSBTAG00000000654	ODAD2	0.793388	1.76025	1.01576	1.73294	0.083107	1
ENSBTAG00000000655	MIPOL1	4.80256	-0.814839	0.646494	-1.2604	0.207526	1
ENSBTAG00000000656	NFATC1	2682.29	-0.0267604	0.0844162	-0.317006	0.751239	1
ENSBTAG00000000658	WDR97	133.042	-0.234658	0.185512	-1.26492	0.205901	1
ENSBTAG00000000660	FAM83D	48.7165	0.00741633	0.242113	0.0306317	0.975563	1
ENSBTAG00000000662	TCF20	4216.1	-0.0325116	0.0742944	-0.437604	0.661673	1
ENSBTAG00000000664	SLC22A15	9.94105	-0.31953	0.402706	-0.793457	0.427511	1
ENSBTAG00000000665	HCRT	0.244438	0.342511	2.40934	0.14216	0.886954	1
ENSBTAG00000000666	GHDC	1758.24	-0.169557	0.142878	-1.18673	0.235335	1
ENSBTAG00000000667	APOL3	440.304	0.0653377	0.148787	0.439135	0.660563	1
ENSBTAG00000000668	SLC22A5	374.635	0.059557	0.0919306	0.647848	0.517083	1
ENSBTAG00000000670	RRP9	375.041	-0.0602214	0.15431	-0.390261	0.696343	1
ENSBTAG00000000671	PARP3	177.573	-0.235004	0.225632	-1.04154	0.297626	1
ENSBTAG00000000672	OTULINL	1926.03	0.131574	0.128946	1.02038	0.307549	1
ENSBTAG00000000675	PGS1	3766.63	-0.040472	0.101933	-0.397046	0.691334	1
ENSBTAG00000000676	DOP1A	1106.55	-0.047206	0.143656	-0.328604	0.742455	1
ENSBTAG00000000678	CSDE1	15317.2	0.0159451	0.0701117	0.227424	0.820094	1
ENSBTAG00000000679	PGM3	323.238	-0.0850625	0.0820601	-1.03659	0.299928	1
ENSBTAG00000000682	ENSBTAG00000000682	1498.21	-0.237014	0.322966	-0.733867	0.46303	1
ENSBTAG00000000683	WDR37	1247.27	-0.102653	0.0923127	-1.11201	0.266133	1
ENSBTAG00000000684	ARHGEF10L	3762.29	-0.052097	0.159988	-0.32563	0.744704	1
ENSBTAG00000000686	NANP	422.825	-0.0103808	0.103214	-0.100576	0.919887	1
ENSBTAG00000000687	POC1B	439.755	0.0459888	0.135933	0.33832	0.735122	1
ENSBTAG00000000690	THEM5	0.143557	0	3.64969	0	1	1
ENSBTAG00000000694	TAF10	3225.2	0.0713669	0.121797	0.58595	0.557909	1
ENSBTAG00000000695	UBAP2	1525.58	-0.0157833	0.0672344	-0.23475	0.814402	1
ENSBTAG00000000696	ILK	7187.88	0.0208517	0.177266	0.117629	0.906361	1
ENSBTAG00000000697	RRP8	217.026	-0.124493	0.27019	-0.460762	0.644969	1
ENSBTAG00000000698	MYO18B	20.516	-1.00538	0.578688	-1.73735	0.0823255	1
ENSBTAG00000000699	AOPEP	1619.3	-0.0248812	0.169506	-0.146787	0.8833	1
ENSBTAG00000000700	PARVA	0.722654	1.44859	1.26588	1.14433	0.252487	1
ENSBTAG00000000704	GUSB	2034.98	0.117219	0.0819434	1.43048	0.152579	1
ENSBTAG00000000705	COX7A2L	4399.46	0.0187629	0.0904386	0.207466	0.835646	1
ENSBTAG00000000706	ADAMTS1	0.272653	0.330353	1.60968	0.20523	0.837393	1
ENSBTAG00000000707	CCN4	0.0437733	0.33039	3.64969	0.0905256	0.92787	1
ENSBTAG00000000710	PIP5K1C	3199.05	-0.109772	0.0968333	-1.13362	0.256954	1
ENSBTAG00000000711	NDRG1	2500.19	-0.0330458	0.16979	-0.194628	0.845684	1
ENSBTAG00000000712	FBXW2	1713.91	-0.00960879	0.047834	-0.200878	0.840794	1
ENSBTAG00000000713	AGFG2	2687.83	0.0383359	0.129538	0.295945	0.767272	1
ENSBTAG00000000715	ENSBTAG00000000715	3665.53	0.0309523	0.148138	0.208942	0.834494	1
ENSBTAG00000000717	PLPP2	117.86	-0.240725	0.15685	-1.53474	0.124847	1
ENSBTAG00000000718	TMPRSS9	0.309301	-0.922068	2.0596	-0.447692	0.654375	1
ENSBTAG00000000720	CTSL	0.125591	1.20121	3.64947	0.329147	0.742045	1
ENSBTAG00000000721	GPATCH1	936.175	-0.0198225	0.0777982	-0.254794	0.798882	1
ENSBTAG00000000725	USP42	814.18	0.0556377	0.111098	0.500799	0.616512	1
ENSBTAG00000000727	RNF169	406.794	-0.0903464	0.190645	-0.473899	0.635572	1
ENSBTAG00000000728	ZNF597	3.29514	-0.192032	0.508236	-0.37784	0.705549	1
ENSBTAG00000000731	WFIKKN2	2.47843	1.46555	0.62341	2.35087	0.0187297	1
ENSBTAG00000000735	BCL2A1	2225.51	0.151696	0.0937987	1.61725	0.105823	1
ENSBTAG00000000736	LRP8	725.823	-0.00379703	0.140414	-0.0270416	0.978427	1
ENSBTAG00000000737	DMXL2	64.0064	-0.496916	0.289564	-1.71608	0.0861466	1
ENSBTAG00000000738	DAPK1	1505.25	0.00880938	0.150113	0.0586849	0.953203	1
ENSBTAG00000000742	AMOTL2	0.326471	0.334772	1.6136	0.207469	0.835643	1
ENSBTAG00000000744	DCTN6	689.397	0.0657276	0.0909166	0.722944	0.469715	1
ENSBTAG00000000745	AQP1	4.03857	-0.182244	1.02171	-0.178372	0.858431	1
ENSBTAG00000000746	KAT2B	1425.28	-0.155314	0.207099	-0.74995	0.453285	1
ENSBTAG00000000748	GAR1	458.69	-0.00937083	0.131355	-0.0713397	0.943127	1
ENSBTAG00000000750	MSL2	1139.05	-0.0647576	0.147599	-0.438739	0.660851	1
ENSBTAG00000000751	RRH	1.46294	-0.678139	0.916609	-0.739834	0.4594	1
ENSBTAG00000000752	SGO1	160.116	0.190286	0.180204	1.05595	0.290991	1
ENSBTAG00000000753	PIAS4	1556.51	-0.0249233	0.0894418	-0.278654	0.780511	1
ENSBTAG00000000754	PPP2R5A	6845.84	0.0439045	0.075724	0.579797	0.562052	1
ENSBTAG00000000755	ZFR2	9.74161	-0.0909823	0.333573	-0.272751	0.785045	1
ENSBTAG00000000758	PACC1	1149.15	0.0143548	0.0944602	0.151967	0.879213	1
ENSBTAG00000000759	NENF	1555.73	-0.0220808	0.148114	-0.149079	0.881491	1
ENSBTAG00000000764	GIPC1	395.041	-0.0954695	0.150036	-0.636309	0.524575	1
ENSBTAG00000000767	DCP2	573.979	-0.195529	0.171719	-1.13866	0.254847	1
ENSBTAG00000000770	PGM2L1	455.004	-0.00355628	0.219577	-0.016196	0.987078	1
ENSBTAG00000000771	DNAJB6	1950.86	0.114223	0.0997545	1.14504	0.252194	1
ENSBTAG00000000772	ENSBTAG00000000772	0.147763	0.613415	3.64969	0.168073	0.866526	1
ENSBTAG00000000773	TTC9C	2112.54	0.110353	0.092388	1.19445	0.232303	1
ENSBTAG00000000778	HSP90AB1	38087.4	0.10095	0.0572175	1.76432	0.0776775	1
ENSBTAG00000000781	HIP1	300.499	-0.507694	0.27096	-1.87368	0.0609741	1
ENSBTAG00000000782	KDR	7.65881	-0.722853	0.484248	-1.49273	0.135507	1
ENSBTAG00000000783	TGFA	0.0304987	0	3.64969	0	1	1
ENSBTAG00000000784	MTERF4	1243.16	-0.0843682	0.0646338	-1.30533	0.191782	1
ENSBTAG00000000785	PASK	164.003	-0.0919416	0.141844	-0.648187	0.516864	1
ENSBTAG00000000786	NQO2	217.398	-0.120657	0.169426	-0.712152	0.476371	1
ENSBTAG00000000789	PPP1R7	1263.97	0.0785508	0.0791343	0.992626	0.320892	1
ENSBTAG00000000791	CALY	7.55318	0.425955	0.399977	1.06495	0.286899	1
ENSBTAG00000000793	LAMC2	2.05975	0.561676	0.698418	0.804213	0.421274	1
ENSBTAG00000000795	NMNAT2	42.1304	0.0506471	0.574151	0.0882121	0.929708	1
ENSBTAG00000000797	MRPL9	2718.36	0.0523832	0.0946434	0.553479	0.579935	1
ENSBTAG00000000799	ICA1	273.637	0.0538415	0.140419	0.383435	0.701397	1
ENSBTAG00000000801	ZNF583	383.867	-0.0918689	0.0915262	-1.00375	0.315501	1
ENSBTAG00000000802	LYVE1	1.44446	0.0499852	0.926093	0.0539742	0.956956	1
ENSBTAG00000000803	ZNF667	110.84	-0.16158	0.18906	-0.854652	0.392744	1
ENSBTAG00000000804	MOB3B	124.624	-0.0203434	0.119534	-0.170189	0.864861	1
ENSBTAG00000000805	IQCF1	0.0348812	0	3.64969	0	1	1
ENSBTAG00000000806	ATAD1	3286.56	-0.0803172	0.112469	-0.714126	0.475149	1
ENSBTAG00000000807	TMED3	779.418	-0.116151	0.163945	-0.708473	0.478652	1
ENSBTAG00000000808	COX14	1079.67	-0.0396792	0.123657	-0.320881	0.748301	1
ENSBTAG00000000809	IRX1	0.0320348	-0.246676	3.64969	-0.0675882	0.946113	1
ENSBTAG00000000810	COPE	3028.22	-0.00779323	0.156074	-0.0499331	0.960176	1
ENSBTAG00000000811	DDX49	493.111	-0.0426451	0.123446	-0.345455	0.729753	1
ENSBTAG00000000812	CD300A	2698.56	-0.0777931	0.12648	-0.615062	0.538514	1
ENSBTAG00000000813	HOMER3	281.553	0.00448046	0.193489	0.0231561	0.981526	1
ENSBTAG00000000815	EPHA2	23.1268	0.237123	0.216832	1.09358	0.274139	1
ENSBTAG00000000816	PRDM1	1421.62	0.0149652	0.172141	0.0869359	0.930722	1
ENSBTAG00000000817	SYNJ2	230.085	-0.0593962	0.291636	-0.203666	0.838615	1
ENSBTAG00000000818	PLEKHG7	15.1016	1.44543	0.468879	3.08275	0.002051	1
ENSBTAG00000000819	RFX3	98.8795	-0.187763	0.331879	-0.565758	0.571559	1
ENSBTAG00000000820	GNG11	18777.1	0.0713385	0.306988	0.232382	0.816241	1
ENSBTAG00000000821	GPR137C	1.6988	0.124778	0.59047	0.21132	0.832638	1
ENSBTAG00000000824	TSEN54	863.767	-0.013133	0.14499	-0.090579	0.927827	1
ENSBTAG00000000825	MRPS26	740.982	0.00505255	0.162065	0.031176	0.975129	1
ENSBTAG00000000827	TAOK1	439.551	-0.213842	0.372682	-0.573791	0.566109	1
ENSBTAG00000000828	CAPN6	0.578261	-0.468239	1.18471	-0.395236	0.692669	1
ENSBTAG00000000829	SHPK	242.462	-0.0733394	0.127388	-0.575715	0.564808	1
ENSBTAG00000000830	GPR137B	607.401	-0.0665511	0.166839	-0.398895	0.689971	1
ENSBTAG00000000831	CTNS	684.01	-0.0698137	0.162885	-0.428608	0.668208	1
ENSBTAG00000000833	TAX1BP3	2157.3	0.0822016	0.108641	0.756636	0.449268	1
ENSBTAG00000000835	BCAS1	16.1677	1.21892	0.48536	2.51137	0.0120264	1
ENSBTAG00000000836	KRT8	3.65166	0.598798	0.672192	0.890814	0.373029	1
ENSBTAG00000000837	PARP1	8696.99	0.0382865	0.0792063	0.483376	0.628829	1
ENSBTAG00000000838	CCDC88C	5340.48	-0.0356207	0.0582414	-0.611604	0.5408	1
ENSBTAG00000000841	LZTS1	10.9354	-0.0630888	0.396603	-0.159073	0.873611	1
ENSBTAG00000000842	UBASH3B	457.662	-0.108832	0.166493	-0.653669	0.513325	1
ENSBTAG00000000843	NDRG2	671.513	0.0405892	0.165167	0.245747	0.805878	1
ENSBTAG00000000848	SNRNP200	9831.23	-0.0597108	0.0651974	-0.915846	0.359747	1
ENSBTAG00000000851	CYP20A1	813.081	0.0694935	0.0914601	0.759823	0.447361	1
ENSBTAG00000000854	SEC16B	19.6361	0.537442	0.337094	1.59434	0.11086	1
ENSBTAG00000000855	NXN	224.635	0.0046802	0.139918	0.0334497	0.973316	1
ENSBTAG00000000856	FBXL6	348.976	0.0247088	0.174032	0.141979	0.887097	1
ENSBTAG00000000857	SLC52A2	1065.78	-0.0323505	0.164061	-0.197186	0.843682	1
ENSBTAG00000000859	SLC38A1	261.803	-0.419432	0.425039	-0.986807	0.323737	1
ENSBTAG00000000861	ETV3L	0.110961	-0.823739	3.64969	-0.225701	0.821434	1
ENSBTAG00000000868	ZFP1	111.013	-0.0315013	0.140419	-0.224338	0.822494	1
ENSBTAG00000000869	OBI1	573.498	0.163492	0.165602	0.987259	0.323516	1
ENSBTAG00000000871	TRIM27	1613.41	-0.0488008	0.053606	-0.91036	0.362633	1
ENSBTAG00000000873	SLC13A3	716.702	-0.121272	0.224613	-0.539917	0.589254	1
ENSBTAG00000000874	CAST	8150.13	-0.0360258	0.0894066	-0.402943	0.68699	1
ENSBTAG00000000875	CEP131	438.584	-0.0444973	0.182768	-0.243463	0.807646	1
ENSBTAG00000000877	ETFBKMT	189.161	-0.151197	0.158178	-0.95587	0.339138	1
ENSBTAG00000000878	RB1CC1	4727.55	-0.0368137	0.092187	-0.399337	0.689645	1
ENSBTAG00000000879	C14H8orf33	789.343	0.0269799	0.0994352	0.271332	0.786136	1
ENSBTAG00000000880	GINM1	1121.08	0.0256976	0.0909081	0.282677	0.777424	1
ENSBTAG00000000885	ENSBTAG00000000885	3.77663	0.121468	0.507418	0.239384	0.810808	1
ENSBTAG00000000886	ENSBTAG00000000886	0.0816556	-0.53572	3.64969	-0.146785	0.883302	1
ENSBTAG00000000888	SPTA1	4.69415	-0.16158	0.650793	-0.248281	0.803917	1
ENSBTAG00000000892	CGAS	118.704	-0.0745044	0.156009	-0.477565	0.63296	1
ENSBTAG00000000894	PGK1	12458.2	0.0338526	0.115059	0.29422	0.76859	1
ENSBTAG00000000895	TAF9B	218.822	-0.167466	0.188733	-0.88732	0.374907	1
ENSBTAG00000000897	IQGAP2	4685.23	0.113035	0.127577	0.886013	0.375611	1
ENSBTAG00000000898	F2RL2	238.752	-0.20995	0.211501	-0.992669	0.320871	1
ENSBTAG00000000899	TMEM17	1.38702	-0.81129	0.918006	-0.883752	0.37683	1
ENSBTAG00000000900	LRRC8C	1688.06	-0.0138417	0.116895	-0.118411	0.905742	1
ENSBTAG00000000902	OGT	16575.8	-0.0710904	0.132312	-0.537294	0.591065	1
ENSBTAG00000000905	RAB6B	4.65142	-0.646001	0.608249	-1.06207	0.288205	1
ENSBTAG00000000910	SLC6A7	0.188569	0.0412436	2.90497	0.0141976	0.988672	1
ENSBTAG00000000911	UBE2H	1738.5	0.0365141	0.169089	0.215946	0.82903	1
ENSBTAG00000000913	UQCR10	1324.23	-0.00521398	0.156492	-0.033318	0.973421	1
ENSBTAG00000000916	DYNLT2	0.0598854	0.0474452	3.64969	0.0129998	0.989628	1
ENSBTAG00000000917	BMP1	69.1684	-0.186856	0.19071	-0.979791	0.327189	1
ENSBTAG00000000918	ERMARD	819.104	-0.00373879	0.116647	-0.0320521	0.97443	1
ENSBTAG00000000919	HEY2	5.26954	0.171069	0.611445	0.279779	0.779647	1
ENSBTAG00000000920	DNAH17	2185.67	-0.0216742	0.258487	-0.0838499	0.933176	1
ENSBTAG00000000923	HOXC13	0.133013	-0.534585	3.64969	-0.146474	0.883547	1
ENSBTAG00000000925	GLT8D2	0.338865	-0.227022	1.35779	-0.167199	0.867213	1
ENSBTAG00000000928	SPECC1	101.403	-0.18044	0.196976	-0.916052	0.35964	1
ENSBTAG00000000933	CCDC183	30.8188	-0.00429042	0.241139	-0.0177923	0.985805	1
ENSBTAG00000000936	SLC39A2	49.1258	-0.0437269	0.22355	-0.195602	0.844921	1
ENSBTAG00000000937	ITPRID2	1110.4	-0.0425126	0.144946	-0.2933	0.769293	1
ENSBTAG00000000939	KIF16B	417.548	-0.0469229	0.157392	-0.298127	0.765606	1
ENSBTAG00000000940	TBCC	4660.52	0.0371861	0.0963025	0.386138	0.699394	1
ENSBTAG00000000941	PLEKHB2	7336.49	-0.025688	0.112694	-0.227946	0.819689	1
ENSBTAG00000000942	SIPA1L2	67.2728	0.20576	0.23262	0.884533	0.376409	1
ENSBTAG00000000943	ZNF286A	441.659	-0.00879889	0.147451	-0.0596732	0.952416	1
ENSBTAG00000000944	LPCAT1	2077.13	0.00287746	0.0873775	0.0329313	0.973729	1
ENSBTAG00000000945	ATP2C2	7.67377	0.195328	0.509386	0.383458	0.70138	1
ENSBTAG00000000946	MEAK7	210.607	-0.349499	0.158906	-2.19941	0.027849	1
ENSBTAG00000000948	RAB2A	2849.65	0.0845778	0.0953101	0.887396	0.374866	1
ENSBTAG00000000949	DNAJC9	261.504	0.0295551	0.152556	0.193733	0.846385	1
ENSBTAG00000000950	MRPS16	816.869	0.112323	0.0785715	1.42956	0.152844	1
ENSBTAG00000000951	JAKMIP3	76.9864	-0.244632	0.217412	-1.1252	0.260504	1
ENSBTAG00000000955	RBM41	187.828	-0.0916734	0.180766	-0.507139	0.612057	1
ENSBTAG00000000957	CDKN2AIP	1913.17	-0.0443815	0.125085	-0.354812	0.72273	1
ENSBTAG00000000958	ZSWIM3	28.7511	0.183441	0.21709	0.845	0.398111	1
ENSBTAG00000000959	ZSWIM1	283.918	-0.062205	0.0952126	-0.653328	0.513545	1
ENSBTAG00000000960	SPATA25	1.07261	-1.29514	0.857786	-1.50986	0.13108	1
ENSBTAG00000000961	NEURL2	11.5795	-0.0764142	0.278074	-0.274798	0.783471	1
ENSBTAG00000000962	STAP1	602.497	-0.00784011	0.14465	-0.0542005	0.956775	1
ENSBTAG00000000963	ENSBTAG00000000963	0.0304987	0	3.64969	0	1	1
ENSBTAG00000000964	FCRL5	8789.58	-0.00595566	0.120602	-0.0493827	0.960614	1
ENSBTAG00000000965	TNNI3K	0.190313	0.618373	2.12374	0.291172	0.77092	1
ENSBTAG00000000966	ENSBTAG00000000966	11.0261	-0.357289	0.334851	-1.06701	0.285969	1
ENSBTAG00000000967	DET1	426.372	-0.0142889	0.0841702	-0.169762	0.865197	1
ENSBTAG00000000970	ASIC1	11.158	-0.0496862	0.316419	-0.157027	0.875224	1
ENSBTAG00000000973	KCNJ15	1.03476	1.1581	0.856859	1.35156	0.176516	1
ENSBTAG00000000974	IARS1	2995.8	-0.106494	0.106064	-1.00405	0.315353	1
ENSBTAG00000000977	CADM1	203.627	-0.156377	0.226995	-0.688903	0.490884	1
ENSBTAG00000000978	ASH2L	2447.47	0.0330933	0.0599682	0.551847	0.581053	1
ENSBTAG00000000979	SMIM19	2155.85	-0.0612079	0.0677969	-0.902812	0.366626	1
ENSBTAG00000000981	KLHDC8B	85.2357	0.0910717	0.161761	0.563	0.573435	1
ENSBTAG00000000983	ABCC8	19.5778	-0.0838189	0.438204	-0.191278	0.848308	1
ENSBTAG00000000985	RAB10	4200.24	0.0340086	0.12194	0.278897	0.780324	1
ENSBTAG00000000986	USH1C	4.09975	0.898236	0.541305	1.65939	0.0970371	1
ENSBTAG00000000987	OTOG	0.101258	-0.246628	3.64969	-0.067575	0.946124	1
ENSBTAG00000000988	BRCA2	828.965	-0.0615418	0.182401	-0.337399	0.735817	1
ENSBTAG00000000990	PSMA2	3496.98	0.0432011	0.0931462	0.463798	0.642792	1
ENSBTAG00000000991	MRPL32	412.276	0.0853491	0.0904644	0.943455	0.345448	1
ENSBTAG00000000993	N4BP2L1	1865.58	-0.187373	0.181248	-1.03379	0.301234	1
ENSBTAG00000000995	TENT5A	615.922	-0.0463924	0.146201	-0.31732	0.751001	1
ENSBTAG00000000998	SLC39A6	899.924	-0.154233	0.111308	-1.38563	0.165859	1
ENSBTAG00000001000	CA13	0.200168	0.618046	3.47059	0.178081	0.85866	1
ENSBTAG00000001001	ANKRD55	27.1686	-0.0654519	0.321897	-0.203332	0.838876	1
ENSBTAG00000001002	TCF7	9892.99	0.0628988	0.132609	0.474319	0.635272	1
ENSBTAG00000001003	CKMT2	1.92948	0.387779	0.593896	0.652942	0.513794	1
ENSBTAG00000001004	ESAM	23.2422	0.272814	0.304022	0.897351	0.369532	1
ENSBTAG00000001005	ZNF280B	513.147	-0.0312015	0.145297	-0.214743	0.829968	1
ENSBTAG00000001006	HMX3	0.0342246	0	3.64969	0	1	1
ENSBTAG00000001007	SLC25A43	335.567	0.000763773	0.128866	0.00592689	0.995271	1
ENSBTAG00000001008	PRF1	3233.14	-0.117459	0.274948	-0.427206	0.66923	1
ENSBTAG00000001009	HCLS1	12274.8	0.0272842	0.0556217	0.490531	0.623758	1
ENSBTAG00000001013	SLC30A5	2199.98	0.0183572	0.128339	0.143036	0.886262	1
ENSBTAG00000001014	MAPK7	305.267	-0.0961349	0.148404	-0.647792	0.517119	1
ENSBTAG00000001015	TM9SF4	3641.43	-0.0523954	0.0825204	-0.634939	0.525468	1
ENSBTAG00000001016	NAA35	1548.12	0.00987875	0.0654365	0.150967	0.880002	1
ENSBTAG00000001017	SLK	976.121	-0.107106	0.266542	-0.401838	0.687803	1
ENSBTAG00000001019	GDF10	0.0624555	-0.246823	3.64969	-0.0676285	0.946081	1
ENSBTAG00000001020	AKAP3	2.38618	0.0701237	0.680315	0.103075	0.917903	1
ENSBTAG00000001021	CYP1A1	1.34291	-0.315001	0.74461	-0.423041	0.672265	1
ENSBTAG00000001022	AMDHD2	5506.66	-0.049404	0.152368	-0.324242	0.745755	1
ENSBTAG00000001023	ZNF598	1243.17	-0.0985829	0.14762	-0.667813	0.504253	1
ENSBTAG00000001024	ARID1A	10726.5	-0.0908509	0.128796	-0.705387	0.480569	1
ENSBTAG00000001026	BCO1	7.32921	-0.344598	0.306751	-1.12338	0.261277	1
ENSBTAG00000001027	SERPINH1	60.3323	0.158328	0.173831	0.910816	0.362392	1
ENSBTAG00000001029	RASGRP2	12496.5	0.00707598	0.12401	0.0570595	0.954498	1
ENSBTAG00000001030	MTMR3	4356.71	-0.0541736	0.0557868	-0.971082	0.331508	1
ENSBTAG00000001032	PYGM	290.633	-0.15438	0.252632	-0.611085	0.541143	1
ENSBTAG00000001034	IL18R1	312.721	-0.270227	0.20667	-1.30753	0.191033	1
ENSBTAG00000001035	SF1	11920.6	0.0430531	0.0671805	0.640857	0.521616	1
ENSBTAG00000001036	HIBADH	1138.09	-0.00902987	0.0620932	-0.145424	0.884376	1
ENSBTAG00000001037	MAP4K2	6937.56	-0.0779719	0.130966	-0.595359	0.551604	1
ENSBTAG00000001038	SNRPB	4328.81	0.0130216	0.113262	0.114969	0.90847	1
ENSBTAG00000001041	ENSBTAG00000001041	0.109394	0.0416285	3.64969	0.011406	0.990899	1
ENSBTAG00000001042	MXD1	345.842	-0.0922845	0.191076	-0.482974	0.629114	1
ENSBTAG00000001043	LUZP2	0.0820915	-0.5092	3.64845	-0.139566	0.889003	1
ENSBTAG00000001044	SUPV3L1	576.854	0.0509342	0.0771822	0.659921	0.509305	1
ENSBTAG00000001049	ANOS1	0.2541	-1.229	2.41063	-0.509824	0.610174	1
ENSBTAG00000001050	LDLRAP1	708.081	-0.0910484	0.131368	-0.693078	0.488261	1
ENSBTAG00000001051	OSCAR	131.386	-0.44845	0.300319	-1.49325	0.135373	1
ENSBTAG00000001052	ADCY10	0.375816	0.91101	1.74758	0.521299	0.602158	1
ENSBTAG00000001055	HNRNPL	13869.9	0.0360953	0.0429248	0.840896	0.400406	1
ENSBTAG00000001057	ARFGAP3	1954.64	0.0699571	0.12522	0.558672	0.576386	1
ENSBTAG00000001058	SRPK3	14.9349	-0.356103	0.308063	-1.15594	0.247705	1
ENSBTAG00000001059	IDH3G	2332.85	0.0804096	0.128564	0.625442	0.531681	1
ENSBTAG00000001060	CXCR4	953.09	-0.273704	0.201117	-1.36092	0.173539	1
ENSBTAG00000001061	PRKCA	287.51	-0.149741	0.147156	-1.01757	0.308885	1
ENSBTAG00000001063	HOXA4	1.47474	-1.10266	0.691103	-1.59551	0.110599	1
ENSBTAG00000001066	PILRA	8406.88	-0.0182671	0.195958	-0.0932195	0.925729	1
ENSBTAG00000001067	GRM2	0.69589	1.04793	1.06542	0.98358	0.325322	1
ENSBTAG00000001068	ZCWPW1	149.529	0.114195	0.166136	0.68736	0.491856	1
ENSBTAG00000001069	TP53	5096.17	-0.00824962	0.0780893	-0.105643	0.915865	1
ENSBTAG00000001071	WRAP53	1053.42	-0.0518598	0.111341	-0.465776	0.641376	1
ENSBTAG00000001074	SAYSD1	124.702	0.0314588	0.205371	0.15318	0.878256	1
ENSBTAG00000001075	CALB2	0.0710392	-0.244673	3.64969	-0.0670394	0.94655	1
ENSBTAG00000001076	NLRP6	0.635512	0.418309	1.01407	0.412507	0.679968	1
ENSBTAG00000001077	OSBPL5	240.039	-0.103008	0.210678	-0.488934	0.624888	1
ENSBTAG00000001078	SRL	14.8537	-0.376591	0.390511	-0.964353	0.334869	1
ENSBTAG00000001079	ENSBTAG00000001079	23.1038	-0.346369	0.448437	-0.772391	0.439883	1
ENSBTAG00000001080	SPAG17	0.0304987	0	3.64969	0	1	1
ENSBTAG00000001081	PALLD	1.04999	1.5987	0.936088	1.70785	0.0876634	1
ENSBTAG00000001082	SH2D5	3.70609	-0.51311	0.48272	-1.06296	0.287802	1
ENSBTAG00000001083	MAP3K20	360.561	-0.193137	0.191813	-1.0069	0.313981	1
ENSBTAG00000001085	FAM20A	88.3584	-0.0232138	0.223858	-0.103698	0.917409	1
ENSBTAG00000001086	FHL2	553.054	0.126711	0.168339	0.752711	0.451624	1
ENSBTAG00000001088	SLC17A8	1.09993	1.02455	0.861994	1.18858	0.234605	1
ENSBTAG00000001090	CCDC173	0.552037	-0.946408	1.20214	-0.78727	0.431124	1
ENSBTAG00000001092	PHOSPHO2	551.344	0.125175	0.0906502	1.38085	0.167324	1
ENSBTAG00000001093	KLHL23	17.2876	0.280408	0.242336	1.15711	0.247229	1
ENSBTAG00000001094	MTUS2	0.764519	-0.367435	1.01945	-0.360425	0.71853	1
ENSBTAG00000001096	PRKRA	38.2358	0.206363	0.203773	1.01271	0.311198	1
ENSBTAG00000001097	FKBP7	33.7901	0.194585	0.205264	0.947974	0.343142	1
ENSBTAG00000001098	PLEKHA3	642.326	-0.0592199	0.131632	-0.449889	0.65279	1
ENSBTAG00000001099	PIANP	133.592	-0.109707	0.228773	-0.479545	0.631551	1
ENSBTAG00000001100	IL22RA1	0.140023	0.0411825	3.07261	0.0134031	0.989306	1
ENSBTAG00000001101	IFNLR1	280.32	0.246395	0.15009	1.64165	0.100663	1
ENSBTAG00000001102	SERPINB10	7.05204	-0.282125	0.993951	-0.283842	0.776532	1
ENSBTAG00000001104	CMTM4	39.2345	-0.376292	0.251721	-1.49488	0.134946	1
ENSBTAG00000001105	ANXA4	1315.07	-0.166959	0.18011	-0.926985	0.353934	1
ENSBTAG00000001107	CACYBP	2771.02	0.184673	0.0834082	2.21408	0.026823	1
ENSBTAG00000001108	GMCL1	2571.95	-0.0375199	0.139666	-0.26864	0.788207	1
ENSBTAG00000001109	MRPS14	683.406	0.0406657	0.117339	0.346567	0.728916	1
ENSBTAG00000001110	SLC16A5	163.63	-0.272066	0.227351	-1.19668	0.231432	1
ENSBTAG00000001112	SMOX	379.926	-0.113303	0.279984	-0.404675	0.685717	1
ENSBTAG00000001113	NDUFAF7	585.633	0.048251	0.0673065	0.716885	0.473445	1
ENSBTAG00000001114	PRKD3	6513.37	-0.0589396	0.192106	-0.306808	0.75899	1
ENSBTAG00000001116	P4HA2	141.832	-0.15812	0.139549	-1.13308	0.257182	1
ENSBTAG00000001117	ANKRD50	111.173	-0.255889	0.308693	-0.828945	0.407136	1
ENSBTAG00000001119	ANKRD13B	19.8542	0.358508	0.250847	1.42919	0.15295	1
ENSBTAG00000001120	CORO6	135.768	0.174582	0.206103	0.847061	0.396961	1
ENSBTAG00000001123	SNRNP48	872.341	0.090638	0.0994037	0.911817	0.361865	1
ENSBTAG00000001124	GALC	293.181	-0.0489406	0.148559	-0.329435	0.741827	1
ENSBTAG00000001125	ADAMDEC1	115.54	-0.518464	0.658987	-0.78676	0.431423	1
ENSBTAG00000001126	BMP2K	3077.04	-0.109852	0.177058	-0.620431	0.534974	1
ENSBTAG00000001128	RNF165	0.10012	0	3.64969	0	1	1
ENSBTAG00000001131	SLC12A9	2190.3	0.043308	0.143478	0.301845	0.76277	1
ENSBTAG00000001132	GTDC1	737.495	-0.122214	0.105496	-1.15848	0.246669	1
ENSBTAG00000001133	VWA8	726.439	-0.104621	0.163731	-0.63898	0.522836	1
ENSBTAG00000001134	SRRT	6106.08	0.0657219	0.0952971	0.689653	0.490413	1
ENSBTAG00000001135	C3H1orf194	0.667501	0.333182	1.10928	0.300359	0.763903	1
ENSBTAG00000001136	ELAPOR1	84.4809	0.208231	0.200506	1.03852	0.299026	1
ENSBTAG00000001137	CLTA	4305.1	0.0641301	0.10159	0.631266	0.527867	1
ENSBTAG00000001139	ACHE	66.8775	-0.0791115	0.410296	-0.192816	0.847103	1
ENSBTAG00000001140	IAH1	653.322	-0.0126096	0.1188	-0.106141	0.91547	1
ENSBTAG00000001141	ADAM17	1113	-0.159441	0.141994	-1.12288	0.261489	1
ENSBTAG00000001142	GNE	2041.36	0.0220681	0.132106	0.167049	0.867332	1
ENSBTAG00000001143	ENSBTAG00000001143	5745.38	-0.243333	0.224613	-1.08334	0.278657	1
ENSBTAG00000001144	NAA20	2040.05	0.105362	0.0714034	1.47559	0.140055	1
ENSBTAG00000001146	HIVEP2	2397.83	-0.19497	0.189755	-1.02749	0.304191	1
ENSBTAG00000001151	APLP1	40.8611	0.512534	0.255004	2.0099	0.0444413	1
ENSBTAG00000001152	TLE6	13.4556	0.131926	0.37515	0.351661	0.725092	1
ENSBTAG00000001153	TLE2	85.0454	-0.248259	0.226127	-1.09787	0.27226	1
ENSBTAG00000001156	ST3GAL1	823.265	-0.05486	0.155125	-0.35365	0.723601	1
ENSBTAG00000001160	GMEB1	1847.75	-0.0553608	0.0792541	-0.698523	0.48485	1
ENSBTAG00000001161	SINHCAF	2695.94	-0.0121277	0.145153	-0.083551	0.933413	1
ENSBTAG00000001163	MACROH2A2	78.4666	0.298552	0.238626	1.25113	0.210887	1
ENSBTAG00000001164	ACAD10	623.182	-0.117646	0.0718362	-1.63769	0.101486	1
ENSBTAG00000001165	AIFM2	69.9569	0.00648439	0.155655	0.0416587	0.966771	1
ENSBTAG00000001166	HSF5	5.42073	0.72171	0.369137	1.95513	0.0505683	1
ENSBTAG00000001168	BRAP	1414.12	-0.0537944	0.104498	-0.51479	0.6067	1
ENSBTAG00000001171	OGFOD1	1418.31	0.0474618	0.0689183	0.688668	0.491032	1
ENSBTAG00000001173	PLXNA2	83.1677	-0.192572	0.259442	-0.742255	0.457933	1
ENSBTAG00000001174	MRPL15	784.456	-0.115794	0.0737476	-1.57014	0.116381	1
ENSBTAG00000001178	USPL1	1917.62	-0.11522	0.151346	-0.761299	0.446478	1
ENSBTAG00000001179	TEP1	2855.22	-0.165304	0.101723	-1.62505	0.104153	1
ENSBTAG00000001181	RPS6KC1	1008.76	-0.00613822	0.0943387	-0.0650658	0.948122	1
ENSBTAG00000001182	SEPTIN7	12077.8	0.0973655	0.123583	0.787855	0.430782	1
ENSBTAG00000001183	KLHL33	234.64	0.393302	0.323854	1.21444	0.224579	1
ENSBTAG00000001185	KMT5B	1993.64	-0.0375178	0.139298	-0.269335	0.787672	1
ENSBTAG00000001186	SH2D4A	0.0313978	0.33039	3.64969	0.0905256	0.92787	1
ENSBTAG00000001187	RASL10A	10.387	-0.408581	0.313688	-1.30251	0.192742	1
ENSBTAG00000001188	ROM1	282.284	0.111153	0.135543	0.820056	0.412184	1
ENSBTAG00000001189	AP1B1	5082.4	-0.00369056	0.0896262	-0.0411773	0.967155	1
ENSBTAG00000001191	CCL17	0.356234	-1.37764	1.5732	-0.875688	0.3812	1
ENSBTAG00000001192	STX12	1503.12	-0.016898	0.126335	-0.133755	0.893596	1
ENSBTAG00000001193	UNC93B1	7362.2	-0.0165085	0.126927	-0.130063	0.896517	1
ENSBTAG00000001195	KCNH4	0.780073	-0.22824	0.952202	-0.239697	0.810565	1
ENSBTAG00000001197	SLAMF7	4178.27	0.198023	0.163724	1.20949	0.226473	1
ENSBTAG00000001198	GIMAP7	6002.61	-0.0388951	0.109333	-0.355748	0.722029	1
ENSBTAG00000001199	DAP3	1156.81	0.0271346	0.0538931	0.503488	0.614621	1
ENSBTAG00000001204	JCAD	46.3735	-0.260975	0.300019	-0.869863	0.384375	1
ENSBTAG00000001207	SERPINB8	9.53174	-1.67545	0.682424	-2.45514	0.0140829	1
ENSBTAG00000001209	PHLDB2	0.217877	1.1873	2.09994	0.565396	0.571805	1
ENSBTAG00000001212	SSR2	11697.5	0.0513374	0.106844	0.480488	0.63088	1
ENSBTAG00000001213	ENSBTAG00000001213	0.939598	-0.307498	1.01724	-0.302286	0.762434	1
ENSBTAG00000001219	ENSBTAG00000001219	88457.8	-0.146715	0.127132	-1.15404	0.248486	1
ENSBTAG00000001221	NKX3-1	15.3603	-0.0133207	0.329692	-0.0404036	0.967771	1
ENSBTAG00000001223	CAAP1	622.088	0.0130411	0.13556	0.0962013	0.923361	1
ENSBTAG00000001224	ATP9B	1762.55	-0.0909642	0.0761838	-1.19401	0.232474	1
ENSBTAG00000001225	RBM14	2700.37	0.0692821	0.0690591	1.00323	0.31575	1
ENSBTAG00000001228	CEND1	185.66	-0.0769584	0.176454	-0.436138	0.662737	1
ENSBTAG00000001229	SLC25A22	328.559	-0.00409131	0.168602	-0.024266	0.98064	1
ENSBTAG00000001231	CDHR1	16.6442	-0.274635	0.486128	-0.564943	0.572113	1
ENSBTAG00000001233	MPZL3	482.514	-0.0855357	0.13755	-0.62185	0.53404	1
ENSBTAG00000001235	CD200R1L	2023.55	-0.0158791	0.158679	-0.100071	0.920288	1
ENSBTAG00000001241	ISL1	0.0284187	-0.246676	3.64969	-0.0675882	0.946113	1
ENSBTAG00000001242	ADRB1	26.9938	0.00862319	0.302575	0.0284994	0.977264	1
ENSBTAG00000001243	AP3M2	234.33	-0.0971121	0.101439	-0.95735	0.338391	1
ENSBTAG00000001244	PLAT	0.402429	-0.810965	1.35887	-0.596795	0.550644	1
ENSBTAG00000001246	ATP1A1	8754.03	-0.0377412	0.122458	-0.308196	0.757934	1
ENSBTAG00000001249	SULT1B1	5.23344	1.53565	0.594507	2.58306	0.00979275	1
ENSBTAG00000001250	TFAP2A	0.246899	0.0294906	2.05156	0.0143747	0.988531	1
ENSBTAG00000001252	HIVEP1	660.81	-0.180176	0.128691	-1.40007	0.161493	1
ENSBTAG00000001254	ANKRD46	1231.61	0.000660549	0.0881029	0.00749747	0.994018	1
ENSBTAG00000001255	CRYBB3	0.0276398	-0.246676	3.64969	-0.0675882	0.946113	1
ENSBTAG00000001257	AGTPBP1	404.546	0.0569169	0.10774	0.528282	0.597304	1
ENSBTAG00000001258	TMEM50B	2517.1	0.0367479	0.155492	0.236333	0.813174	1
ENSBTAG00000001260	PINLYP	0.812368	0.663789	1.26993	0.522697	0.601185	1
ENSBTAG00000001269	TMEM165	1148.37	0.0427622	0.121	0.353406	0.723784	1
ENSBTAG00000001273	NLRP3	732.853	-0.211886	0.166169	-1.27512	0.202267	1
ENSBTAG00000001274	PPM1L	17.0404	-0.0538514	0.308358	-0.174639	0.861363	1
ENSBTAG00000001279	MPP2	98.9082	0.217075	0.247431	0.877314	0.380316	1
ENSBTAG00000001280	CLPB	168.622	-0.0420346	0.160065	-0.262609	0.792852	1
ENSBTAG00000001282	RALGAPA1	1382.1	-0.00674763	0.12918	-0.0522344	0.958342	1
ENSBTAG00000001283	RIC1	1053.6	-0.263784	0.206684	-1.27627	0.201862	1
ENSBTAG00000001286	ELMO3	64.2803	0.167019	0.281551	0.59321	0.553041	1
ENSBTAG00000001287	ENSBTAG00000001287	13.9392	0.032656	0.283567	0.115161	0.908317	1
ENSBTAG00000001288	MAOB	0.204349	0.33063	2.41131	0.137116	0.890939	1
ENSBTAG00000001289	MRPL18	856.487	0.0432863	0.086763	0.498903	0.617848	1
ENSBTAG00000001290	TUBD1	322.316	0.114602	0.101899	1.12466	0.260732	1
ENSBTAG00000001292	LTF	15.7981	-1.44066	0.664058	-2.16948	0.0300463	1
ENSBTAG00000001293	CFAP91	87.1269	0.187494	0.178967	1.04765	0.294802	1
ENSBTAG00000001294	PPP1R15A	1191.73	-0.0725168	0.111637	-0.649577	0.515966	1
ENSBTAG00000001295	DEPDC5	2118.71	-0.0751875	0.0905145	-0.830668	0.406161	1
ENSBTAG00000001296	TMEM50A	2959.29	0.0248009	0.0866646	0.286171	0.774747	1
ENSBTAG00000001297	ENSBTAG00000001297	0.958852	-1.29558	1.44207	-0.898419	0.368962	1
ENSBTAG00000001298	STAMBPL1	978.495	0.0389199	0.0871482	0.446595	0.655168	1
ENSBTAG00000001299	CYP7B1	0.107155	-0.823739	3.64969	-0.225701	0.821434	1
ENSBTAG00000001301	LRRC32	25.18	-0.0830748	0.228411	-0.363708	0.716076	1
ENSBTAG00000001302	MRPS28	206.343	0.0834367	0.088849	0.939084	0.347687	1
ENSBTAG00000001303	HSPB8	405.127	0.259408	0.308208	0.841664	0.399976	1
ENSBTAG00000001305	ATP2B2	122.854	-0.14465	0.343942	-0.420566	0.674072	1
ENSBTAG00000001306	FXN	315.849	0.0774049	0.101569	0.762091	0.446005	1
ENSBTAG00000001308	ENSBTAG00000001308	214.506	-0.66622	0.39193	-1.69985	0.0891599	1
ENSBTAG00000001310	RHO	0.0304987	0	3.64969	0	1	1
ENSBTAG00000001311	MORF4L2	3080.83	0.093773	0.0897632	1.04467	0.296175	1
ENSBTAG00000001314	TRMT6	472.995	-0.0251323	0.0939277	-0.267571	0.78903	1
ENSBTAG00000001315	DMRTA1	4.93361	0.488389	0.697547	0.700152	0.483833	1
ENSBTAG00000001320	VPS16	2288.09	0.0403198	0.0971372	0.415081	0.678083	1
ENSBTAG00000001321	IL1B	488.901	0.0602539	0.163458	0.36862	0.712411	1
ENSBTAG00000001322	SAXO1	20.5875	0.0330225	0.275111	0.120033	0.904457	1
ENSBTAG00000001323	CENPC	1228.62	-0.0031365	0.123724	-0.0253508	0.979775	1
ENSBTAG00000001324	SLCO2A1	0.600916	1.00101	1.10106	0.909125	0.363284	1
ENSBTAG00000001325	UPB1	38.5894	0.231178	0.316338	0.730794	0.464905	1
ENSBTAG00000001326	SLC44A5	0.125676	-0.844847	3.14707	-0.268455	0.788349	1
ENSBTAG00000001328	SLBP	2909.85	0.107922	0.079339	1.36026	0.173747	1
ENSBTAG00000001329	CLPTM1L	5056.33	-0.0599537	0.0914578	-0.655534	0.512124	1
ENSBTAG00000001331	ERICH6	0.329896	0.906345	1.60223	0.565677	0.571613	1
ENSBTAG00000001332	MYO1C	6235.79	0.0600974	0.134526	0.446733	0.655068	1
ENSBTAG00000001333	PPARG	233.906	-0.0142892	0.163617	-0.0873333	0.930407	1
ENSBTAG00000001335	GHR	20.1622	-0.1637	0.341336	-0.479588	0.63152	1
ENSBTAG00000001338	CCR3	1141.99	-0.164563	0.312826	-0.526052	0.598852	1
ENSBTAG00000001342	RSL24D1	1311.46	-0.0204525	0.097766	-0.209198	0.834294	1
ENSBTAG00000001343	DEPDC1	53.0381	-0.00817983	0.27919	-0.0292985	0.976627	1
ENSBTAG00000001344	METTL21E	2.33202	-0.239508	0.548913	-0.436332	0.662596	1
ENSBTAG00000001346	STRA8	5.01864	-0.813467	0.523628	-1.55352	0.120299	1
ENSBTAG00000001348	COMMD8	209.72	-0.170085	0.243162	-0.699469	0.484259	1
ENSBTAG00000001349	KIF1C	1829.4	0.0611958	0.0751435	0.814386	0.415424	1
ENSBTAG00000001350	ENSBTAG00000001350	0.450858	-1.31472	1.33797	-0.982622	0.325793	1
ENSBTAG00000001352	ENTR1	1330.44	0.0292282	0.0928387	0.314828	0.752893	1
ENSBTAG00000001353	PMPCA	2270.01	-0.0396731	0.111723	-0.355103	0.722513	1
ENSBTAG00000001354	INPP5E	248.127	-0.160109	0.156786	-1.02119	0.307163	1
ENSBTAG00000001356	USP38	1155.07	-0.0487662	0.121527	-0.401277	0.688216	1
ENSBTAG00000001359	B3GNT7	143.169	-0.147331	0.26153	-0.563342	0.573202	1
ENSBTAG00000001360	RPS12	81066.3	0.0871711	0.10559	0.825558	0.409055	1
ENSBTAG00000001364	DPH6	457.688	0.0665815	0.0909636	0.731958	0.464195	1
ENSBTAG00000001368	LGALS3BP	3930.51	-0.19501	0.136736	-1.42617	0.153818	1
ENSBTAG00000001374	METTL27	5.20807	0.108966	0.462106	0.235802	0.813586	1
ENSBTAG00000001376	RAD21L1	0.0308087	0	3.64969	0	1	1
ENSBTAG00000001385	ZSCAN2	102.862	0.0636826	0.1521	0.418688	0.675444	1
ENSBTAG00000001387	WDR73	322.75	-0.139963	0.128157	-1.09212	0.27478	1
ENSBTAG00000001390	B4GALT4	758.803	-0.00370593	0.0802637	-0.046172	0.963173	1
ENSBTAG00000001391	ANKRD42	215.069	-0.139883	0.163629	-0.85488	0.392618	1
ENSBTAG00000001392	RDH16	0.0875466	0.618926	3.64969	0.169583	0.865338	1
ENSBTAG00000001393	MTF2	916.42	0.0266774	0.145877	0.182877	0.854895	1
ENSBTAG00000001394	TMED9	6667.13	0.0101308	0.100292	0.101013	0.91954	1
ENSBTAG00000001395	C1H21orf91	506.377	-0.289785	0.337759	-0.857964	0.390912	1
ENSBTAG00000001396	ADAMTS7	11.3563	-0.466527	0.369514	-1.26254	0.206754	1
ENSBTAG00000001398	ATP2A2	3428.19	-0.15551	0.160334	-0.969916	0.332088	1
ENSBTAG00000001400	AKT2	2999.2	-0.0561903	0.0778742	-0.721552	0.47057	1
ENSBTAG00000001401	SLC45A1	0.686494	-1.17582	0.971408	-1.21043	0.226115	1
ENSBTAG00000001403	PRKCI	449.932	0.0851073	0.253759	0.335387	0.737333	1
ENSBTAG00000001404	CACNG3	0.11856	-0.535228	3.18974	-0.167796	0.866743	1
ENSBTAG00000001405	GLCE	294.684	-0.186533	0.166519	-1.12019	0.262633	1
ENSBTAG00000001406	MAB21L3	1.49027	1.19235	0.979872	1.21684	0.223666	1
ENSBTAG00000001407	AP3S2	1017.15	-0.0625877	0.0962114	-0.650523	0.515355	1
ENSBTAG00000001408	CNRIP1	39.5238	0.137192	0.176522	0.777195	0.437044	1
ENSBTAG00000001410	GRAMD1B	114.221	-0.00800524	0.117047	-0.0683936	0.945472	1
ENSBTAG00000001412	N6AMT1	171.374	0.00496918	0.127956	0.038835	0.969022	1
ENSBTAG00000001414	KCTD12	176.337	-0.329505	0.320379	-1.02848	0.303723	1
ENSBTAG00000001415	THOC6	539.979	-0.0488379	0.126439	-0.386257	0.699306	1
ENSBTAG00000001417	ACSM1	0.0290319	0	3.64969	0	1	1
ENSBTAG00000001419	MRPL4	1181.36	-0.0154392	0.139206	-0.11091	0.911688	1
ENSBTAG00000001420	ABHD12	5549.16	-0.156181	0.192862	-0.809806	0.418051	1
ENSBTAG00000001424	MSH6	4488.23	0.0811915	0.0866687	0.936803	0.34886	1
ENSBTAG00000001425	FBXO11	2976.87	0.0123401	0.131935	0.0935314	0.925481	1
ENSBTAG00000001429	NEURL1B	0.1769	-0.24596	2.15237	-0.114274	0.90902	1
ENSBTAG00000001432	ENSBTAG00000001432	0.0927316	0.331222	3.64969	0.0907534	0.927689	1
ENSBTAG00000001435	ARL6IP6	933.319	-0.0477401	0.11942	-0.399767	0.689328	1
ENSBTAG00000001439	HESX1	47.8257	0.174055	0.1498	1.16192	0.245269	1
ENSBTAG00000001440	PMM2	1917.64	-0.0348237	0.0819562	-0.424906	0.670906	1
ENSBTAG00000001442	ENSBTAG00000001442	0.122773	0.339578	3.16351	0.107342	0.914517	1
ENSBTAG00000001443	ENSBTAG00000001443	1.14302	-1.643	0.973427	-1.68785	0.0914403	1
ENSBTAG00000001444	TNXB	615.464	0.0210863	0.206457	0.102134	0.91865	1
ENSBTAG00000001446	ABRACL	2294.82	0.0929021	0.109867	0.845584	0.397785	1
ENSBTAG00000001449	SRA1	1890.98	0.0763873	0.108065	0.706867	0.479649	1
ENSBTAG00000001450	APBB3	829.646	-0.011209	0.0959066	-0.116874	0.90696	1
ENSBTAG00000001455	HOXA7	0.309798	-0.536927	1.78928	-0.30008	0.764116	1
ENSBTAG00000001457	TMEM267	157.593	0.0119721	0.20382	0.0587387	0.95316	1
ENSBTAG00000001460	LIN7C	1363.27	-0.0030866	0.21302	-0.0144898	0.988439	1
ENSBTAG00000001462	FLT4	0.542664	0.403058	1.28564	0.313509	0.753894	1
ENSBTAG00000001463	TNKS	373.256	-0.121992	0.25719	-0.474327	0.635266	1
ENSBTAG00000001464	GPR156	0.585324	1.3085	1.29697	1.00889	0.313026	1
ENSBTAG00000001465	P2RY1	568.13	-0.347943	0.217382	-1.60061	0.109464	1
ENSBTAG00000001468	SAMD4A	75.671	-0.316682	0.22851	-1.38586	0.16579	1
ENSBTAG00000001470	DTX2	1621.56	-0.0682552	0.13621	-0.501101	0.6163	1
ENSBTAG00000001471	POC1A	587.052	0.0571625	0.131638	0.434241	0.664114	1
ENSBTAG00000001473	ARVCF	27.9977	-0.176656	0.273307	-0.646366	0.518042	1
ENSBTAG00000001474	NRGN	454.474	-0.0318222	0.315406	-0.100893	0.919636	1
ENSBTAG00000001475	MCUR1	370.558	-0.0465052	0.134419	-0.345973	0.729363	1
ENSBTAG00000001476	ENSBTAG00000001476	326.763	0.385449	0.680768	0.566198	0.571259	1
ENSBTAG00000001477	ENSBTAG00000001477	14.7237	-0.128051	0.273834	-0.467624	0.640053	1
ENSBTAG00000001478	DESI2	100.212	-0.0463149	0.171964	-0.269329	0.787677	1
ENSBTAG00000001481	IGSF9	1.71924	0.0395834	0.710506	0.0557116	0.955572	1
ENSBTAG00000001483	SRGAP2	1264	0.044669	0.158827	0.281243	0.778524	1
ENSBTAG00000001484	LZTFL1	484	0.0458595	0.0952335	0.481548	0.630127	1
ENSBTAG00000001485	PPIP5K2	2542.86	-0.0618436	0.165392	-0.373922	0.708462	1
ENSBTAG00000001488	OTC	0.0727092	0.618926	3.64969	0.169583	0.865338	1
ENSBTAG00000001489	TUBA1A	5212.61	0.144162	0.116363	1.23889	0.215385	1
ENSBTAG00000001492	FYB1	3249.34	-0.0594051	0.152062	-0.390664	0.696046	1
ENSBTAG00000001495	SPINLW1	0.0364881	0.33039	3.64969	0.0905256	0.92787	1
ENSBTAG00000001497	MRAS	371.484	-0.528789	0.248865	-2.1248	0.0336031	1
ENSBTAG00000001498	CYTH2	1004.72	0.0031344	0.119941	0.0261329	0.979151	1
ENSBTAG00000001499	TRIM33	1084.95	-0.0828535	0.275477	-0.300763	0.763595	1
ENSBTAG00000001500	FIGNL1	124.858	0.153241	0.154448	0.992184	0.321108	1
ENSBTAG00000001503	TRIM72	4.44273	0.355545	0.434887	0.817557	0.41361	1
ENSBTAG00000001504	NOP14	2234.19	0.0246073	0.0953274	0.258135	0.796303	1
ENSBTAG00000001505	GRK4	584.928	0.119939	0.0923677	1.2985	0.194115	1
ENSBTAG00000001506	HTT	3128.91	-0.138606	0.0975722	-1.42055	0.155449	1
ENSBTAG00000001507	CLCN5	33.5073	-0.357696	0.368933	-0.969542	0.332275	1
ENSBTAG00000001508	SH3RF1	51.2144	-0.0569169	0.196372	-0.289842	0.771937	1
ENSBTAG00000001509	ELK3	1036.77	-0.0850413	0.13949	-0.609658	0.542088	1
ENSBTAG00000001510	CDK17	1087.14	-0.0452442	0.14128	-0.320245	0.748783	1
ENSBTAG00000001511	BCL6	1617.85	-0.0658361	0.1936	-0.340062	0.73381	1
ENSBTAG00000001512	ZFP64	392.938	-0.102019	0.0955929	-1.06722	0.285872	1
ENSBTAG00000001513	PDIK1L	220.455	-0.209309	0.246793	-0.848117	0.396373	1
ENSBTAG00000001514	ASB11	346.616	-0.00993543	0.115874	-0.0857431	0.931671	1
ENSBTAG00000001516	CALCB	0.0340424	0	3.64969	0	1	1
ENSBTAG00000001517	KRT18	0.602784	-0.177897	1.03573	-0.17176	0.863626	1
ENSBTAG00000001518	ISG20L2	1564.94	0.0028035	0.0588852	0.0476096	0.962027	1
ENSBTAG00000001519	METTL25B	659.419	0.00962748	0.132941	0.0724194	0.942268	1
ENSBTAG00000001520	MRPL24	692.998	0.0655411	0.113651	0.576687	0.564151	1
ENSBTAG00000001521	UQCRB	2087.2	0.0373429	0.094382	0.395657	0.692358	1
ENSBTAG00000001522	MTERF3	957.712	0.0107809	0.0626797	0.172	0.863437	1
ENSBTAG00000001523	YES1	17.4064	0.00537279	0.371684	0.0144552	0.988467	1
ENSBTAG00000001526	ENSBTAG00000001526	0.0357185	-0.246676	3.64969	-0.0675882	0.946113	1
ENSBTAG00000001527	TMEM213	30.9162	0.155938	0.493778	0.315805	0.752151	1
ENSBTAG00000001528	CDK13	3411.28	-0.00011591	0.089119	-0.00130062	0.998962	1
ENSBTAG00000001529	NSD3	3507.46	0.0277778	0.0975903	0.284637	0.775922	1
ENSBTAG00000001533	HACE1	766.274	-0.0463775	0.102163	-0.453958	0.649859	1
ENSBTAG00000001537	TSKU	20.7059	-0.190144	0.389661	-0.487974	0.625568	1
ENSBTAG00000001538	ENSBTAG00000001538	54.5337	0.052996	0.20232	0.261942	0.793366	1
ENSBTAG00000001539	SAV1	912.595	0.00291178	0.101583	0.028664	0.977133	1
ENSBTAG00000001543	BRI3BP	64.2154	-0.112103	0.212035	-0.5287	0.597014	1
ENSBTAG00000001545	SLC34A2	0.148223	0.907461	3.64969	0.248641	0.803639	1
ENSBTAG00000001546	MGAT1	3789.26	0.0299966	0.0838742	0.357638	0.720614	1
ENSBTAG00000001548	UBQLN4	2352.53	0.114996	0.0855459	1.34426	0.178865	1
ENSBTAG00000001551	PLEKHG3	1423.83	-0.0377351	0.101542	-0.371619	0.710177	1
ENSBTAG00000001552	EPC1	1852.13	-0.0176685	0.12316	-0.143459	0.885927	1
ENSBTAG00000001553	HNRNPA1	41040.9	0.0606016	0.0513885	1.17928	0.238285	1
ENSBTAG00000001557	CCL28	0.848655	-0.842813	1.10173	-0.76499	0.444277	1
ENSBTAG00000001558	PATL2	0.788588	-0.290256	1.01118	-0.287047	0.774077	1
ENSBTAG00000001562	NFE2	3064.17	-0.144893	0.197354	-0.734178	0.46284	1
ENSBTAG00000001564	PDE4DIP	1385.87	0.0650647	0.122621	0.530617	0.595684	1
ENSBTAG00000001565	MESD	2133.76	0.0647117	0.0853267	0.758399	0.448212	1
ENSBTAG00000001567	LRRK1	1492.47	-0.0257954	0.106292	-0.242684	0.80825	1
ENSBTAG00000001568	PPIC	0.526965	0.321409	1.12366	0.286036	0.77485	1
ENSBTAG00000001570	CSF2	1.03714	0.622225	0.883433	0.704327	0.481229	1
ENSBTAG00000001571	LRRD1	0.0772058	0.0409179	3.64969	0.0112113	0.991055	1
ENSBTAG00000001572	NSUN7	0.806435	-0.637756	1.0271	-0.62093	0.534645	1
ENSBTAG00000001573	JMJD1C	6614.29	-0.0845568	0.185874	-0.454915	0.64917	1
ENSBTAG00000001574	GPATCH2	618.886	-0.0766224	0.158703	-0.482804	0.629235	1
ENSBTAG00000001575	CALM2	20163.6	0.147379	0.0867084	1.69971	0.089185	1
ENSBTAG00000001576	TMEM140	1832.15	-0.242292	0.210284	-1.15221	0.249234	1
ENSBTAG00000001578	ADPGK	1176.97	-0.0885778	0.0836875	-1.05843	0.289857	1
ENSBTAG00000001579	AGO2	459.732	-0.168382	0.196781	-0.855682	0.392174	1
ENSBTAG00000001580	CLGN	293.586	-0.111668	0.223955	-0.498617	0.618049	1
ENSBTAG00000001585	WIPF1	9759.73	0.030695	0.110103	0.278784	0.780411	1
ENSBTAG00000001586	OTUD7B	205.028	0.0148766	0.185358	0.0802588	0.936031	1
ENSBTAG00000001589	TM9SF2	6916.13	-0.0237922	0.119171	-0.199647	0.841757	1
ENSBTAG00000001592	INSIG1	1335.04	0.0530329	0.138317	0.383415	0.701412	1
ENSBTAG00000001593	OGFOD2	187.184	0.195542	0.157402	1.24231	0.214123	1
ENSBTAG00000001594	ARL6IP4	1239.7	0.0642194	0.164683	0.389958	0.696567	1
ENSBTAG00000001595	MT1E	14.2001	-0.51413	0.364389	-1.41094	0.158263	1
ENSBTAG00000001597	PITPNM2	1498.87	-0.0830343	0.0727695	-1.14106	0.253846	1
ENSBTAG00000001598	MAP7	20.149	0.115297	0.242809	0.474849	0.634895	1
ENSBTAG00000001599	SV2A	2343.12	0.0259731	0.0889991	0.291835	0.770413	1
ENSBTAG00000001600	DCUN1D4	248.544	-0.120037	0.236062	-0.508497	0.611105	1
ENSBTAG00000001601	PKM	25085.2	-0.0235904	0.143201	-0.164737	0.869151	1
ENSBTAG00000001602	IL4R	2830.35	-0.139367	0.111716	-1.24751	0.212211	1
ENSBTAG00000001603	YIPF7	2.51289	0.0634797	0.519588	0.122173	0.902762	1
ENSBTAG00000001605	DIO2	0.798858	-0.00916677	0.95248	-0.00962411	0.992321	1
ENSBTAG00000001607	TMEM41B	839.303	-0.0716803	0.191426	-0.374454	0.708066	1
ENSBTAG00000001608	ENSBTAG00000001608	1.17381	-0.931056	0.831719	-1.11943	0.262955	1
ENSBTAG00000001609	MAP2K6	300.194	0.0126272	0.0953565	0.13242	0.894652	1
ENSBTAG00000001610	SLC4A1	8.04867	-1.49928	0.770744	-1.94524	0.0517462	1
ENSBTAG00000001612	LSM1	670.714	0.0894647	0.0743783	1.20283	0.229041	1
ENSBTAG00000001614	ZNF174	434.233	0.0045454	0.0962064	0.0472463	0.962317	1
ENSBTAG00000001615	RUNDC3A	335.067	-0.0189664	0.176938	-0.107192	0.914636	1
ENSBTAG00000001616	ZNF592	1867.93	-0.00245028	0.0754958	-0.0324558	0.974109	1
ENSBTAG00000001617	G2E3	634.56	-0.195559	0.28914	-0.676346	0.498821	1
ENSBTAG00000001618	ALPK3	283.71	0.116046	0.204611	0.567153	0.57061	1
ENSBTAG00000001619	SERINC5	549.094	-0.263229	0.294267	-0.894522	0.371043	1
ENSBTAG00000001626	CTPS1	1014.8	0.0725578	0.0937339	0.774083	0.438882	1
ENSBTAG00000001627	ENSBTAG00000001627	2.23601	-0.393854	0.592081	-0.665202	0.505921	1
ENSBTAG00000001628	SLFNL1	0.438812	0.280377	1.35128	0.20749	0.835627	1
ENSBTAG00000001629	SCMH1	165.205	-0.0722833	0.139236	-0.519142	0.603662	1
ENSBTAG00000001631	KIFC1	1218.73	0.148009	0.156117	0.948062	0.343098	1
ENSBTAG00000001632	NBR1	6860.27	-0.0352971	0.0799766	-0.441343	0.658965	1
ENSBTAG00000001634	PHF1	5734.84	0.0176161	0.118805	0.148277	0.882124	1
ENSBTAG00000001635	CUTA	1120.48	-0.0282629	0.150011	-0.188405	0.850559	1
ENSBTAG00000001637	FUNDC1	468.5	-0.00628731	0.105228	-0.0597492	0.952355	1
ENSBTAG00000001638	FGA	0.0273204	0	3.64969	0	1	1
ENSBTAG00000001639	TRPM1	1.51141	-0.100727	0.798268	-0.126182	0.899588	1
ENSBTAG00000001640	EPB41L1	68.2453	0.15373	0.228172	0.673745	0.500474	1
ENSBTAG00000001644	MDN1	4131.01	-0.237631	0.183621	-1.29414	0.195617	1
ENSBTAG00000001645	AAR2	580.864	-0.11406	0.0866067	-1.31699	0.187842	1
ENSBTAG00000001647	PLEKHJ1	1512.44	-0.0722277	0.132231	-0.546222	0.584914	1
ENSBTAG00000001648	RPL21	75217.9	0.133222	0.120245	1.10792	0.267896	1
ENSBTAG00000001649	ZFPM2	1.97875	0.00738924	0.680046	0.0108658	0.991331	1
ENSBTAG00000001651	SYF2	2598.2	0.140641	0.0888962	1.58208	0.11363	1
ENSBTAG00000001652	SLCO3A1	343.887	0.113318	0.146838	0.77172	0.44028	1
ENSBTAG00000001654	SNTB2	77.6065	-0.28505	0.346056	-0.823713	0.410103	1
ENSBTAG00000001656	TMEM254	383.441	-0.029061	0.0790116	-0.367807	0.713017	1
ENSBTAG00000001657	PICALM	12196.8	0.00475336	0.135117	0.0351796	0.971937	1
ENSBTAG00000001659	VPS4A	2864.83	0.0654133	0.0708696	0.92301	0.356002	1
ENSBTAG00000001660	SPTY2D1	761.903	-0.0569682	0.173307	-0.328713	0.742373	1
ENSBTAG00000001662	EHD3	8070.87	-0.060967	0.143788	-0.424005	0.671562	1
ENSBTAG00000001663	PDF	31.973	0.0640607	0.210463	0.30438	0.760839	1
ENSBTAG00000001665	COG8	952.508	-0.0145874	0.0872669	-0.167158	0.867245	1
ENSBTAG00000001666	NIP7	95.2111	-0.209845	0.257883	-0.813722	0.415804	1
ENSBTAG00000001671	RTF1	2804.1	0.0335646	0.0822888	0.407888	0.683356	1
ENSBTAG00000001673	C2CD5	3527.28	-0.105615	0.146659	-0.72014	0.471439	1
ENSBTAG00000001675	ITPKA	27.0836	0.1239	0.267662	0.462897	0.643438	1
ENSBTAG00000001687	STC1	2.968	-0.517309	0.492606	-1.05015	0.29365	1
ENSBTAG00000001692	NDST1	824.433	-0.0625027	0.11892	-0.525585	0.599176	1
ENSBTAG00000001693	RPAP1	1648.51	-0.0567538	0.0845877	-0.670946	0.502255	1
ENSBTAG00000001694	TYRO3	46.3505	0.210305	0.182406	1.15295	0.24893	1
ENSBTAG00000001696	RBM46	0.0947025	-0.161451	3.64969	-0.044237	0.964715	1
ENSBTAG00000001697	TRA2B	7208.33	0.159898	0.0552554	2.89381	0.00380603	1
ENSBTAG00000001698	CHTF8	3461.92	-0.0267351	0.0676361	-0.395279	0.692637	1
ENSBTAG00000001700	CDC42	16716.4	0.00311066	0.0887731	0.0350406	0.972047	1
ENSBTAG00000001702	TMEM107	18.9297	-0.190506	0.245053	-0.777404	0.43692	1
ENSBTAG00000001703	SYT13	0.11294	0.0418549	3.64969	0.0114681	0.99085	1
ENSBTAG00000001707	UIMC1	900.919	0.0599888	0.0751799	0.797936	0.424907	1
ENSBTAG00000001708	TTLL12	4288.53	0.0017464	0.119729	0.0145863	0.988362	1
ENSBTAG00000001710	CMTM8	244.842	0.167107	0.207237	0.806359	0.420036	1
ENSBTAG00000001711	BORCS6	713.534	0.0668679	0.131139	0.5099	0.610122	1
ENSBTAG00000001712	CMTM7	4884.66	0.127169	0.160167	0.793976	0.427209	1
ENSBTAG00000001714	MFSD9	162.865	-0.169352	0.126715	-1.33648	0.181392	1
ENSBTAG00000001717	AURKB	492.894	0.174494	0.190053	0.918131	0.35855	1
ENSBTAG00000001721	GYG1	2844.38	0.0661756	0.105137	0.629425	0.529071	1
ENSBTAG00000001724	ZADH2	503.844	-0.00769784	0.0955577	-0.080557	0.935794	1
ENSBTAG00000001725	CXCL10	993.214	0.151983	0.212074	0.71665	0.47359	1
ENSBTAG00000001726	CDX4	0.060428	0.330285	3.64969	0.0904967	0.927893	1
ENSBTAG00000001727	PRXL2B	292.999	-0.0745791	0.17805	-0.418865	0.675314	1
ENSBTAG00000001729	DUSP10	382.312	0.122341	0.0788978	1.55063	0.120991	1
ENSBTAG00000001731	GLYR1	5690.76	-0.0357744	0.0490725	-0.729012	0.465994	1
ENSBTAG00000001734	MS4A10	0.0437733	0.33039	3.64969	0.0905256	0.92787	1
ENSBTAG00000001735	ADAM11	641.859	0.0630431	0.309559	0.203654	0.838624	1
ENSBTAG00000001736	UBN1	2562.82	-0.0260329	0.0837061	-0.311003	0.755798	1
ENSBTAG00000001737	TUT7	4836.84	-0.0953438	0.18499	-0.515399	0.606275	1
ENSBTAG00000001739	CDH20	17.4128	-0.125028	0.472416	-0.264656	0.791274	1
ENSBTAG00000001740	HAPLN3	0.276879	-0.245342	2.0442	-0.120019	0.904468	1
ENSBTAG00000001741	DLGAP4	2896.99	0.0666085	0.0946504	0.703731	0.4816	1
ENSBTAG00000001744	BET1L	2229.26	0.0187151	0.0602612	0.310566	0.756131	1
ENSBTAG00000001745	LUM	1.0801	1.08447	3.03994	0.356739	0.721287	1
ENSBTAG00000001747	PEX3	373.622	-0.0652589	0.112704	-0.579028	0.56257	1
ENSBTAG00000001748	TRIM45	182.909	-0.0154687	0.233802	-0.0661615	0.947249	1
ENSBTAG00000001749	SENP2	2304.86	-0.015623	0.107147	-0.145809	0.884072	1
ENSBTAG00000001752	FUCA2	1878.97	0.0460841	0.09342	0.4933	0.6218	1
ENSBTAG00000001754	AHCYL2	846.449	0.0595938	0.12721	0.468466	0.639451	1
ENSBTAG00000001755	NEUROD1	0.034877	-0.246676	3.64969	-0.0675882	0.946113	1
ENSBTAG00000001762	RFXANK	1940.54	-0.0252655	0.143432	-0.176149	0.860177	1
ENSBTAG00000001763	NR2C2AP	421.346	-0.0179728	0.105123	-0.17097	0.864248	1
ENSBTAG00000001764	NCAN	0.372896	1.54521	1.45893	1.05914	0.289538	1
ENSBTAG00000001765	HAPLN4	0.0357185	-0.246676	3.64969	-0.0675882	0.946113	1
ENSBTAG00000001767	B4GALT7	393.131	-0.134864	0.119969	-1.12416	0.260943	1
ENSBTAG00000001768	TXLNG	711.15	-0.113801	0.214168	-0.531364	0.595167	1
ENSBTAG00000001770	ST8SIA5	5.9683	0.0809222	0.491187	0.164748	0.869142	1
ENSBTAG00000001771	DYRK1A	6583.25	-0.0184327	0.110741	-0.166449	0.867803	1
ENSBTAG00000001772	PDCL2	0.220784	0.907277	2.83492	0.320037	0.748941	1
ENSBTAG00000001773	CYREN	313.267	-0.0206278	0.118952	-0.173413	0.862327	1
ENSBTAG00000001774	SPRY2	232.511	-0.320133	0.240267	-1.33241	0.182727	1
ENSBTAG00000001775	RINL	2752.24	0.0142742	0.119522	0.119428	0.904937	1
ENSBTAG00000001776	SIRT2	3033.84	0.0619792	0.126344	0.490557	0.623739	1
ENSBTAG00000001777	RPLP2	15059.4	-0.000955543	0.21225	-0.00450198	0.996408	1
ENSBTAG00000001778	NFKBIB	650.232	-0.047575	0.160997	-0.295502	0.76761	1
ENSBTAG00000001780	SARS2	1303.54	0.0152761	0.124124	0.123071	0.902051	1
ENSBTAG00000001781	TOMM40	1116.28	-0.0755106	0.144215	-0.523599	0.600558	1
ENSBTAG00000001782	MRPS12	470.518	0.0227496	0.162723	0.139805	0.888814	1
ENSBTAG00000001785	TGM3	6.99487	0.586495	0.518424	1.1313	0.257927	1
ENSBTAG00000001786	HYKK	68.7439	0.379392	0.206039	1.84136	0.0655685	1
ENSBTAG00000001788	PDPN	0.613722	1.10913	1.35382	0.819258	0.412639	1
ENSBTAG00000001790	SAFB2	6153.16	0.0890562	0.109792	0.811134	0.417289	1
ENSBTAG00000001792	MICOS13	809.463	0.0756648	0.124989	0.60537	0.544933	1
ENSBTAG00000001793	HSD11B1L	111.367	0.2666	0.256808	1.03813	0.29921	1
ENSBTAG00000001794	RPL36	14449.8	0.0351937	0.191586	0.183697	0.854251	1
ENSBTAG00000001795	LONP1	1525.08	-0.0737167	0.121458	-0.606931	0.543896	1
ENSBTAG00000001796	CATSPERD	245.869	-0.139931	0.148301	-0.943564	0.345393	1
ENSBTAG00000001801	SYT4	64.417	-0.625847	0.378681	-1.6527	0.0983917	1
ENSBTAG00000001804	GPR179	7.6409	0.0937267	0.402604	0.232801	0.815916	1
ENSBTAG00000001805	TWSG1	709.009	0.0161372	0.155862	0.103535	0.917538	1
ENSBTAG00000001806	IQCD	119.208	-0.0362125	0.230004	-0.157443	0.874896	1
ENSBTAG00000001807	AKAP8	2091.57	-0.012718	0.079506	-0.159963	0.87291	1
ENSBTAG00000001808	LACTB2	242.934	-0.00426923	0.112486	-0.0379535	0.969725	1
ENSBTAG00000001810	SCAF11	5133.26	-0.133536	0.19157	-0.69706	0.485765	1
ENSBTAG00000001812	H1-8	1.54087	0.220009	0.727181	0.302551	0.762232	1
ENSBTAG00000001814	PLXND1	534.656	-0.111951	0.296137	-0.378039	0.705402	1
ENSBTAG00000001815	ARHGEF5	0.141852	0.0420334	3.64969	0.011517	0.990811	1
ENSBTAG00000001816	SLC25A42	26.7787	0.155399	0.21497	0.722888	0.469748	1
ENSBTAG00000001817	TMEM161A	509.094	0.00686817	0.103663	0.066255	0.947175	1
ENSBTAG00000001818	MEF2B	31.8367	-0.181185	0.260413	-0.695763	0.486577	1
ENSBTAG00000001819	CDX2	0.0875466	0.618926	3.64969	0.169583	0.865338	1
ENSBTAG00000001821	PRRC2C	12203.7	-0.127472	0.210836	-0.604601	0.545444	1
ENSBTAG00000001822	SNX10	3711.64	-0.294173	0.277191	-1.06126	0.28857	1
ENSBTAG00000001824	SLC2A6	794.843	-0.0609064	0.256899	-0.237083	0.812592	1
ENSBTAG00000001825	SP6	4.06008	-0.0401647	0.529908	-0.0757956	0.939582	1
ENSBTAG00000001826	SASH1	5.59821	-0.504527	0.688811	-0.732461	0.463887	1
ENSBTAG00000001827	GID8	1535.88	0.0127853	0.050317	0.254095	0.799422	1
ENSBTAG00000001828	SCRN2	262.507	-0.00444588	0.203606	-0.0218357	0.982579	1
ENSBTAG00000001829	SLC17A9	1079.53	0.0391354	0.124635	0.314	0.753521	1
ENSBTAG00000001830	LRRC46	2.46049	0.612734	0.514648	1.19059	0.233816	1
ENSBTAG00000001832	MRPL10	1121.06	-0.00244916	0.0954909	-0.0256481	0.979538	1
ENSBTAG00000001834	PNKP	2358.61	0.00475751	0.142586	0.0333659	0.973383	1
ENSBTAG00000001835	GJA1	7.05869	-0.0373026	0.483817	-0.0771005	0.938544	1
ENSBTAG00000001838	LRRC36	52.3979	-0.463055	0.205213	-2.25646	0.0240417	1
ENSBTAG00000001839	OCIAD2	929.203	-0.236408	0.160033	-1.47725	0.13961	1
ENSBTAG00000001840	INO80B	991.657	-0.0146315	0.114339	-0.127966	0.898176	1
ENSBTAG00000001842	GSTM3	47.2212	0.603712	0.563264	1.07181	0.283805	1
ENSBTAG00000001843	WBP1	888.436	0.0144073	0.148914	0.0967487	0.922926	1
ENSBTAG00000001844	MOGS	1531.34	-0.0479579	0.136105	-0.35236	0.724568	1
ENSBTAG00000001845	EPS8L3	0.13132	0.907461	3.64969	0.248641	0.803639	1
ENSBTAG00000001847	CNTLN	51.5756	-0.0993469	0.302014	-0.328948	0.742195	1
ENSBTAG00000001848	KATNB1	414.686	-0.059257	0.14213	-0.41692	0.676737	1
ENSBTAG00000001851	ENSBTAG00000001851	0.577041	0.142444	1.1032	0.129119	0.897264	1
ENSBTAG00000001852	BREH1	78.6547	0.181617	0.212517	0.854599	0.392773	1
ENSBTAG00000001854	CIAPIN1	1586.25	0.0426082	0.115013	0.370464	0.711036	1
ENSBTAG00000001855	COQ9	1028.87	-0.0181249	0.10394	-0.174378	0.861568	1
ENSBTAG00000001856	POLR2C	3270.25	0.0321219	0.0775563	0.414176	0.678746	1
ENSBTAG00000001857	DOK4	42.2343	0.0931903	0.230517	0.404266	0.686017	1
ENSBTAG00000001858	ENSBTAG00000001858	102.241	-0.128719	0.780645	-0.164888	0.869032	1
ENSBTAG00000001861	SESTD1	126.65	-0.0112586	0.243525	-0.0462317	0.963126	1
ENSBTAG00000001862	PPP2R2B	5.41489	0.41542	0.46273	0.89776	0.369314	1
ENSBTAG00000001864	NR4A3	10.8843	0.0787038	0.283271	0.277839	0.781136	1
ENSBTAG00000001866	EMX1	0.186072	0.330241	2.48375	0.132961	0.894225	1
ENSBTAG00000001867	SACS	1282.56	-0.11811	0.228157	-0.51767	0.604688	1
ENSBTAG00000001868	PCYT2	798.87	0.050977	0.12655	0.402822	0.687079	1
ENSBTAG00000001870	CPNE6	0.065383	-0.246543	3.64969	-0.0675518	0.946142	1
ENSBTAG00000001871	NRL	0.133143	-0.246372	3.64969	-0.0675049	0.94618	1
ENSBTAG00000001872	ORC6	932.59	0.0931081	0.0839686	1.10885	0.267497	1
ENSBTAG00000001874	DOCK3	48.7236	-0.114555	0.200987	-0.569964	0.568702	1
ENSBTAG00000001877	HMGN5	333.444	0.297022	0.199582	1.48822	0.136693	1
ENSBTAG00000001879	PER2	35.6786	0.200517	0.240782	0.832776	0.404971	1
ENSBTAG00000001881	SLC10A1	0.0316391	0.33039	3.64969	0.0905256	0.92787	1
ENSBTAG00000001882	CD79A	18188.8	0.0229491	0.187249	0.12256	0.902456	1
ENSBTAG00000001886	PABIR2	1032.94	-0.0979804	0.139064	-0.704571	0.481078	1
ENSBTAG00000001887	STAM2	567.864	-0.0417184	0.177105	-0.235557	0.813776	1
ENSBTAG00000001888	MED13L	2532.18	-0.222262	0.285804	-0.777673	0.436762	1
ENSBTAG00000001889	C22H3orf14	121.152	0.159804	0.246233	0.648996	0.516341	1
ENSBTAG00000001890	RUBCN	845.223	-0.201048	0.203379	-0.98854	0.322888	1
ENSBTAG00000001892	YAE1	279.747	0.0764848	0.0851489	0.898247	0.369054	1
ENSBTAG00000001893	TM4SF4	0.533321	2.39272	3.61304	0.662245	0.507814	1
ENSBTAG00000001894	NEDD1	1287.61	-0.091304	0.146127	-0.624826	0.532085	1
ENSBTAG00000001895	PGGT1B	529.573	-0.0232362	0.0972427	-0.238951	0.811144	1
ENSBTAG00000001898	CCDC112	381.146	-0.0564492	0.144563	-0.390483	0.696179	1
ENSBTAG00000001900	ENSBTAG00000001900	14.4528	0.168965	0.28397	0.595011	0.551836	1
ENSBTAG00000001901	ENSBTAG00000001901	0.0694274	0.0500924	3.64969	0.0137251	0.989049	1
ENSBTAG00000001902	CEP295	3395.33	-0.0599976	0.15195	-0.394851	0.692953	1
ENSBTAG00000001903	C11H2orf50	136.105	0.00915035	0.191045	0.0478963	0.961799	1
ENSBTAG00000001904	ZNF276	1137.15	-0.0656903	0.122711	-0.535324	0.592426	1
ENSBTAG00000001906	FANCA	501.428	0.0227865	0.105781	0.215411	0.829447	1
ENSBTAG00000001908	DLD	1657.6	-0.00646009	0.106484	-0.0606672	0.951624	1
ENSBTAG00000001917	C15H11orf16	1.02337	0.322849	0.919517	0.351107	0.725508	1
ENSBTAG00000001918	STXBP5L	0.215449	-0.516327	2.41381	-0.213905	0.830621	1
ENSBTAG00000001919	ZNF652	432.037	-0.109062	0.223965	-0.486961	0.626286	1
ENSBTAG00000001920	POLQ	207.413	0.0446265	0.201467	0.221507	0.824697	1
ENSBTAG00000001922	AKIP1	663.404	-0.054963	0.114639	-0.479443	0.631624	1
ENSBTAG00000001926	RAD23B	3578.02	-0.0336783	0.143323	-0.234982	0.814223	1
ENSBTAG00000001927	ATP6V1C2	19.2648	0.522916	0.211264	2.47518	0.0133171	1
ENSBTAG00000001928	PDIA6	10176.9	0.0227596	0.102052	0.223019	0.823521	1
ENSBTAG00000001931	TRABD	2556.35	-0.00148791	0.193629	-0.00768432	0.993869	1
ENSBTAG00000001932	CRAT	1842.64	-0.0825332	0.0995813	-0.828802	0.407217	1
ENSBTAG00000001933	PTPA	1821.16	0.0458803	0.0865998	0.529797	0.596253	1
ENSBTAG00000001936	PCK1	8.21878	-0.51135	0.308485	-1.65762	0.0973951	1
ENSBTAG00000001937	ANAPC11	806.18	-0.092062	0.179549	-0.512741	0.608133	1
ENSBTAG00000001938	CKS2	578.169	0.317222	0.189894	1.67052	0.0948167	1
ENSBTAG00000001939	SECISBP2	2028.73	-0.0268731	0.059731	-0.449902	0.652781	1
ENSBTAG00000001941	SEMA4D	4391.99	-0.284361	0.168024	-1.69238	0.0905736	1
ENSBTAG00000001942	SNX27	3091.44	-0.00810172	0.0713293	-0.113582	0.909569	1
ENSBTAG00000001945	ARG2	158.382	0.00278326	0.175295	0.0158776	0.987332	1
ENSBTAG00000001947	ZNF514	2.81961	0.37376	0.577364	0.647356	0.517402	1
ENSBTAG00000001948	VTI1B	2152.06	0.111713	0.097028	1.15135	0.24959	1
ENSBTAG00000001950	RDH11	1000.25	-0.00414615	0.110025	-0.0376838	0.96994	1
ENSBTAG00000001952	PROM2	2.80302	-0.608899	0.537877	-1.13204	0.257617	1
ENSBTAG00000001956	HINT3	155.938	-0.01055	0.210612	-0.0500923	0.960049	1
ENSBTAG00000001957	TRMT11	357.493	0.0097182	0.0647929	0.149989	0.880774	1
ENSBTAG00000001959	TFAP2E	0.0638568	0.331134	3.64969	0.0907294	0.927708	1
ENSBTAG00000001961	MAP1B	1.28709	-0.262028	0.759884	-0.344827	0.730225	1
ENSBTAG00000001962	MRPS27	1281.86	-0.0601888	0.0819978	-0.734029	0.462931	1
ENSBTAG00000001966	PDGFRL	5.55691	0.574435	0.395642	1.45191	0.146528	1
ENSBTAG00000001968	TTC14	2965.78	-0.039124	0.141183	-0.277116	0.781691	1
ENSBTAG00000001969	CCDC39	0.20658	0.0420895	2.88824	0.0145727	0.988373	1
ENSBTAG00000001975	DRP2	3.87839	-0.215735	0.427817	-0.504268	0.614073	1
ENSBTAG00000001977	YIPF6	958.786	-0.149558	0.227257	-0.6581	0.510474	1
ENSBTAG00000001979	TAF7L	2.19639	-0.982699	0.613168	-1.60266	0.10901	1
ENSBTAG00000001981	SLC6A17	208.682	0.0465208	0.230241	0.202053	0.839875	1
ENSBTAG00000001983	SMAGP	1230.74	0.0575843	0.13495	0.426708	0.669592	1
ENSBTAG00000001985	SRMS	4.11133	0.691548	0.448479	1.54199	0.123077	1
ENSBTAG00000001987	SWAP70	5813.43	0.0430301	0.0883453	0.487067	0.626211	1
ENSBTAG00000001988	EIF3D	9201.89	0.0549754	0.0834761	0.658576	0.510168	1
ENSBTAG00000001992	CYP51A1	3052.57	0.226867	0.136815	1.65821	0.0972755	1
ENSBTAG00000001994	FAM187B	0.0403563	-0.246676	3.64969	-0.0675882	0.946113	1
ENSBTAG00000001996	SNRNP70	173.643	-0.129509	0.32786	-0.395012	0.692834	1
ENSBTAG00000001997	MROH2B	0.882495	2.51509	1.09813	2.29034	0.0220015	1
ENSBTAG00000001998	ST6GALNAC1	2.54921	-0.0341472	0.796975	-0.042846	0.965824	1
ENSBTAG00000001999	NKAPD1	522.324	-0.0972003	0.10688	-0.909431	0.363123	1
ENSBTAG00000002000	TIMM8B	673.337	0.058968	0.0990331	0.595438	0.551551	1
ENSBTAG00000002002	ATAD2	2381.38	-0.0208776	0.154026	-0.135546	0.89218	1
ENSBTAG00000002004	LLPH	1387.78	0.205674	0.115253	1.78454	0.0743355	1
ENSBTAG00000002006	THBS1	1443.74	-0.257051	0.322887	-0.796103	0.425972	1
ENSBTAG00000002007	PRG3	0.642064	-1.21002	2.10985	-0.573512	0.566298	1
ENSBTAG00000002009	ENSBTAG00000002009	0.810295	-0.522803	1.48781	-0.351392	0.725294	1
ENSBTAG00000002010	PI4K2A	1420.8	0.0367731	0.0596658	0.616318	0.537685	1
ENSBTAG00000002011	KIAA0895	1.05729	-1.12496	1.16635	-0.964513	0.334789	1
ENSBTAG00000002012	CIAO2A	2136.85	0.0790161	0.117206	0.674166	0.500206	1
ENSBTAG00000002014	SNX1	4206.99	0.0481842	0.0452126	1.06572	0.286549	1
ENSBTAG00000002015	RPS6KA6	638.773	-0.152788	0.173201	-0.882144	0.377699	1
ENSBTAG00000002018	EIF5A	9760.82	0.00984756	0.0949285	0.103737	0.917378	1
ENSBTAG00000002019	SERPINB5	3.89519	-0.313546	0.813833	-0.38527	0.700037	1
ENSBTAG00000002020	CREBRF	706.084	-0.131436	0.321278	-0.409104	0.682463	1
ENSBTAG00000002021	BNIP1	299.083	-0.117251	0.124482	-0.941917	0.346235	1
ENSBTAG00000002023	NOS1	1.20984	1.4041	1.01612	1.38182	0.167027	1
ENSBTAG00000002025	AMIGO2	879.422	0.0186437	0.180148	0.103491	0.917573	1
ENSBTAG00000002026	RPL5	86278.9	0.163452	0.0868523	1.88196	0.059842	1
ENSBTAG00000002027	FAM167B	15.8911	-0.00960988	0.235984	-0.0407225	0.967517	1
ENSBTAG00000002028	DIPK1A	490.831	0.0370618	0.134114	0.276346	0.782282	1
ENSBTAG00000002029	IGSF5	1.12863	1.58049	1.15742	1.36553	0.172087	1
ENSBTAG00000002033	UBXN2A	809.869	-0.220313	0.245551	-0.897217	0.369603	1
ENSBTAG00000002034	MFSD2B	84.9149	-0.250316	0.335307	-0.74653	0.455347	1
ENSBTAG00000002036	CACNB1	309.242	0.057583	0.130601	0.440908	0.65928	1
ENSBTAG00000002037	ATXN7L1	346.759	-0.0820327	0.264237	-0.310451	0.756218	1
ENSBTAG00000002038	RPL14	48669.6	0.0597369	0.109725	0.544425	0.586149	1
ENSBTAG00000002039	FRMD8	1204.42	-0.0472058	0.0903141	-0.522685	0.601193	1
ENSBTAG00000002041	SASH3	13394.9	0.0980046	0.0821077	1.19361	0.232631	1
ENSBTAG00000002042	RIC8A	1484.33	-0.0185304	0.102228	-0.181264	0.85616	1
ENSBTAG00000002044	SIRT3	357.906	-0.0240283	0.122292	-0.196484	0.844232	1
ENSBTAG00000002045	PSMD13	3542.83	-0.00480176	0.110825	-0.0433274	0.965441	1
ENSBTAG00000002046	COX8B	69.4342	-0.299956	0.289669	-1.03551	0.30043	1
ENSBTAG00000002048	PTPN11	1118.48	-0.112914	0.263536	-0.428458	0.668318	1
ENSBTAG00000002049	HADH	1254.86	0.087082	0.0968829	0.898838	0.368739	1
ENSBTAG00000002050	COA7	107.082	0.0346426	0.10525	0.329146	0.742045	1
ENSBTAG00000002051	ARAP1	6834.14	-0.095959	0.100373	-0.956024	0.33906	1
ENSBTAG00000002052	PLOD1	885.919	-0.0303805	0.130519	-0.232767	0.815943	1
ENSBTAG00000002055	ZFP28	798.526	0.0487611	0.0846144	0.576274	0.56443	1
ENSBTAG00000002056	MARS2	199.729	-0.0844943	0.095922	-0.880865	0.378391	1
ENSBTAG00000002058	ASF1A	505.279	0.113227	0.062639	1.80761	0.0706675	1
ENSBTAG00000002059	MCM9	764.818	-0.0242912	0.0896488	-0.270959	0.786422	1
ENSBTAG00000002060	RPL19	58201.8	0.0496737	0.129932	0.382307	0.702234	1
ENSBTAG00000002062	TRPA1	0.544103	0.598259	1.29273	0.462788	0.643517	1
ENSBTAG00000002065	TFAP2C	9.32967	0.0347709	0.505769	0.0687486	0.94519	1
ENSBTAG00000002068	TAGLN2	19900.7	0.0037401	0.123223	0.0303523	0.975786	1
ENSBTAG00000002069	BOLA	70249.3	-0.0338064	0.200358	-0.16873	0.866009	1
ENSBTAG00000002070	KLC3	0.708591	0.171443	1.07567	0.159384	0.873367	1
ENSBTAG00000002072	ERCC2	2306.08	0.0904315	0.122154	0.740306	0.459114	1
ENSBTAG00000002073	RAD17	1865.24	-0.0397707	0.0762926	-0.521292	0.602163	1
ENSBTAG00000002075	MME	38.1248	-0.191246	0.321419	-0.595008	0.551838	1
ENSBTAG00000002076	STAU2	237.413	0.0221412	0.199304	0.111092	0.911543	1
ENSBTAG00000002078	KDM4A	4106.06	-0.0375059	0.0554393	-0.676522	0.498709	1
ENSBTAG00000002080	CCN3	0.0340424	0	3.64969	0	1	1
ENSBTAG00000002081	BMPR1B	5.24664	-0.527184	0.592105	-0.890356	0.373275	1
ENSBTAG00000002082	MARCKS	360.11	0.324578	0.227439	1.4271	0.153551	1
ENSBTAG00000002083	AUTS2	64.5203	0.657592	0.259928	2.5299	0.0114095	1
ENSBTAG00000002086	PRPF4B	6218.25	-0.0264448	0.19624	-0.134757	0.892804	1
ENSBTAG00000002087	IL36A	0.561261	0.432502	1.16511	0.37121	0.710481	1
ENSBTAG00000002089	FAM217A	0.184618	-0.823742	2.91817	-0.282281	0.777728	1
ENSBTAG00000002090	CPSF4	624.564	-0.0189337	0.12795	-0.147977	0.882361	1
ENSBTAG00000002092	PI16	40.9725	0.0986729	0.233908	0.421845	0.673138	1
ENSBTAG00000002094	ATP5MF	3085.42	0.10969	0.127268	0.86188	0.388753	1
ENSBTAG00000002095	MEN1	2612.2	0.0430695	0.109394	0.393711	0.693795	1
ENSBTAG00000002096	FCGR3A	5747.91	0.0634443	0.251875	0.251888	0.801128	1
ENSBTAG00000002097	TMC5	0.175093	1.20121	3.64947	0.329147	0.742045	1
ENSBTAG00000002098	CDC34	2118.94	0.0874145	0.125145	0.698504	0.484862	1
ENSBTAG00000002099	SLC14A2	0.145864	0	3.64969	0	1	1
ENSBTAG00000002100	GZMM	282.256	0.110621	0.325773	0.339566	0.734183	1
ENSBTAG00000002101	GDE1	1307.6	0.135802	0.0990011	1.37172	0.170151	1
ENSBTAG00000002103	PLCG2	4077.56	-0.0998172	0.187771	-0.531591	0.59501	1
ENSBTAG00000002104	RHPN1	2.1143	-0.557094	0.718048	-0.775845	0.437841	1
ENSBTAG00000002105	TEX261	2034.32	0.039291	0.0611199	0.642851	0.520321	1
ENSBTAG00000002107	FZD1	10.7419	-0.357411	0.363881	-0.982221	0.325991	1
ENSBTAG00000002108	YWHAQ	9185.73	0.173598	0.11784	1.47316	0.140707	1
ENSBTAG00000002110	DMGDH	0.266641	0.0345776	2.38508	0.0144974	0.988433	1
ENSBTAG00000002112	INSIG2	202.353	0.0527866	0.142647	0.37005	0.711346	1
ENSBTAG00000002113	ZNF41	247.473	0.0186685	0.158147	0.118045	0.906032	1
ENSBTAG00000002115	C13H20orf96	14.7695	0.167758	0.230273	0.728516	0.466298	1
ENSBTAG00000002116	ZCCHC3	1259.38	-0.027378	0.0855068	-0.320185	0.748828	1
ENSBTAG00000002117	KIF18A	182.918	0.212826	0.156425	1.36057	0.17365	1
ENSBTAG00000002121	CDK2AP2	3273.03	0.0522576	0.126075	0.414498	0.67851	1
ENSBTAG00000002123	MYO3A	1.01953	0.0294187	0.734482	0.0400537	0.96805	1
ENSBTAG00000002125	GNAL	386.593	-0.24902	0.206631	-1.20514	0.228148	1
ENSBTAG00000002126	PFKFB2	281.891	-0.274326	0.197149	-1.39147	0.164084	1
ENSBTAG00000002127	TCP11L2	5261.84	0.0186067	0.111708	0.166565	0.867712	1
ENSBTAG00000002128	MPPE1	2243.6	-0.0295303	0.0819641	-0.360283	0.718635	1
ENSBTAG00000002129	KLF5	493.934	0.168672	0.239552	0.704114	0.481362	1
ENSBTAG00000002130	SMPD4	1492.55	-0.0708568	0.138247	-0.512536	0.608276	1
ENSBTAG00000002132	DRD3	0.0268567	0.33039	3.64969	0.0905256	0.92787	1
ENSBTAG00000002134	INSYN2B	0.0403563	-0.246676	3.64969	-0.0675882	0.946113	1
ENSBTAG00000002135	CD69	955.297	0.0905265	0.169371	0.534485	0.593006	1
ENSBTAG00000002136	FCHO1	2965.87	0.0184345	0.122584	0.150383	0.880463	1
ENSBTAG00000002137	SUGT1	1116.38	0.117287	0.0882854	1.3285	0.184014	1
ENSBTAG00000002138	PADI1	0.603687	-1.37779	0.99488	-1.38488	0.166091	1
ENSBTAG00000002139	MIXL1	0.104665	-0.823739	3.64969	-0.225701	0.821434	1
ENSBTAG00000002143	DTWD2	47.0939	-0.218209	0.275394	-0.792351	0.428156	1
ENSBTAG00000002144	ADRB2	1003.57	0.238204	0.160475	1.48436	0.137712	1
ENSBTAG00000002145	MMP17	1.45083	-0.362539	0.792083	-0.457703	0.647166	1
ENSBTAG00000002147	PPP4R2	1974.15	-0.0346497	0.142978	-0.242344	0.808514	1
ENSBTAG00000002148	RAB3D	1550.22	-0.151052	0.212013	-0.712465	0.476177	1
ENSBTAG00000002150	IL17A	0.269563	0.334493	2.05344	0.162894	0.870602	1
ENSBTAG00000002151	ASB15	0.0276398	-0.246676	3.64969	-0.0675882	0.946113	1
ENSBTAG00000002154	GPR141	54.4463	-0.282283	0.280764	-1.00541	0.3147	1
ENSBTAG00000002157	LMOD2	0.151196	0.332054	2.56083	0.129667	0.89683	1
ENSBTAG00000002163	PTGER2	91.607	-0.0271249	0.242656	-0.111784	0.910995	1
ENSBTAG00000002164	AXDND1	1.04661	-0.751924	1.07321	-0.700633	0.483532	1
ENSBTAG00000002166	CRISP2	0.705411	-0.581098	1.16697	-0.497957	0.618515	1
ENSBTAG00000002169	ENSBTAG00000002169	1.1291	-0.18109	0.959046	-0.188824	0.850231	1
ENSBTAG00000002170	NOVA1	0.11903	0.336835	3.64969	0.0922915	0.926466	1
ENSBTAG00000002171	FAM135A	88.1935	-0.397818	0.321407	-1.23774	0.215813	1
ENSBTAG00000002174	RERG	0.102671	0.330655	3.64969	0.0905982	0.927812	1
ENSBTAG00000002175	SRPK2	1407.06	0.0147537	0.149164	0.0989091	0.92121	1
ENSBTAG00000002176	NSMCE1	1718.82	0.0273208	0.0782552	0.349124	0.726996	1
ENSBTAG00000002177	PIKFYVE	1668.68	-0.242935	0.282657	-0.859469	0.390082	1
ENSBTAG00000002178	PPL	11.3945	-0.44941	0.325961	-1.37872	0.16798	1
ENSBTAG00000002179	CDIN1	303.655	0.0190294	0.114795	0.165769	0.868339	1
ENSBTAG00000002180	ENSBTAG00000002180	0.164129	0.043248	2.99241	0.0144526	0.988469	1
ENSBTAG00000002181	KHDRBS3	1.17659	-0.151805	0.861634	-0.176183	0.86015	1
ENSBTAG00000002182	COX17	812.992	0.0614146	0.186661	0.329016	0.742143	1
ENSBTAG00000002185	RNF7	797.288	0.0704576	0.0761491	0.925259	0.354831	1
ENSBTAG00000002186	NDN	2.22803	-0.545531	0.884927	-0.61647	0.537584	1
ENSBTAG00000002187	SERINC3	2852.61	-0.16283	0.117012	-1.39156	0.164055	1
ENSBTAG00000002189	ALG1	648.744	-0.073393	0.0705922	-1.03968	0.29849	1
ENSBTAG00000002190	DOCK8	11363.8	-0.0987148	0.141424	-0.698004	0.485174	1
ENSBTAG00000002191	RRP12	2465.14	-0.0900687	0.0992908	-0.90712	0.364343	1
ENSBTAG00000002192	VXN	85.5365	-0.362757	0.231102	-1.56969	0.116488	1
ENSBTAG00000002194	MYZAP	7.87922	-0.255793	0.552406	-0.463052	0.643327	1
ENSBTAG00000002199	CORIN	2.06611	-1.06348	0.741354	-1.43451	0.151428	1
ENSBTAG00000002201	NFXL1	429.628	-0.0510886	0.130718	-0.390831	0.695922	1
ENSBTAG00000002202	CRAMP1	549.248	-0.146043	0.185627	-0.786757	0.431424	1
ENSBTAG00000002203	NDUFS2	3771.22	0.0593801	0.0871459	0.681387	0.495627	1
ENSBTAG00000002205	CNGA1	14.5605	-0.0825164	0.278412	-0.296382	0.766938	1
ENSBTAG00000002209	JPT2	3005.97	0.0220109	0.068414	0.321731	0.747657	1
ENSBTAG00000002210	LAS1L	6687.8	0.0934981	0.0937189	0.997644	0.318452	1
ENSBTAG00000002211	MAPK8IP3	1261.96	-0.071791	0.152926	-0.469451	0.638748	1
ENSBTAG00000002214	TAT	0.235391	-1.38611	2.83173	-0.489492	0.624493	1
ENSBTAG00000002215	GFPT2	7.4944	0.383845	0.517785	0.74132	0.458499	1
ENSBTAG00000002219	ATAD3A	690.099	0.0153852	0.15293	0.100603	0.919866	1
ENSBTAG00000002220	SPTLC1	1856.22	-0.110345	0.122165	-0.903244	0.366396	1
ENSBTAG00000002223	POP4	763.71	-0.0492572	0.0795557	-0.619154	0.535815	1
ENSBTAG00000002224	UHRF1	781.421	0.172444	0.159274	1.08269	0.278945	1
ENSBTAG00000002226	FBXO31	695.4	0.00169621	0.116251	0.0145909	0.988359	1
ENSBTAG00000002227	LRIG3	0.0268567	0.33039	3.64969	0.0905256	0.92787	1
ENSBTAG00000002231	ENSBTAG00000002231	0.192792	-0.824043	2.46659	-0.334082	0.738318	1
ENSBTAG00000002232	TRPC1	22.1301	-0.0431385	0.334701	-0.128886	0.897448	1
ENSBTAG00000002233	CPNE2	44.2083	0.249277	0.148896	1.67417	0.094098	1
ENSBTAG00000002236	TRPC4AP	5881.52	-0.0208723	0.0544136	-0.383586	0.701285	1
ENSBTAG00000002238	ARL2	526.161	-0.109825	0.144193	-0.761653	0.446267	1
ENSBTAG00000002240	GPR18	2324.34	0.223221	0.10561	2.11364	0.0345459	1
ENSBTAG00000002242	PSME3IP1	1330.95	0.00853976	0.0773342	0.110427	0.912071	1
ENSBTAG00000002243	SNX15	427.508	-0.105486	0.164747	-0.640287	0.521986	1
ENSBTAG00000002245	MRGPRX2	0.0682671	0	3.64969	0	1	1
ENSBTAG00000002247	ENSBTAG00000002247	2.46986	0.835542	0.548181	1.52421	0.127457	1
ENSBTAG00000002248	SAC3D1	44.9162	-0.0308483	0.179543	-0.171816	0.863583	1
ENSBTAG00000002249	NAALADL1	38.7906	0.194316	0.196343	0.989678	0.322332	1
ENSBTAG00000002251	ENSBTAG00000002251	38.5209	-0.362909	0.180787	-2.00738	0.0447089	1
ENSBTAG00000002252	CHRNA2	2.60225	-0.835019	0.840432	-0.993559	0.320437	1
ENSBTAG00000002253	FKBP6	0.0284187	-0.246676	3.64969	-0.0675882	0.946113	1
ENSBTAG00000002255	BHMT	0.0657946	-0.535207	3.64969	-0.146645	0.883413	1
ENSBTAG00000002256	YEATS4	629.462	0.225684	0.140416	1.60725	0.108	1
ENSBTAG00000002257	KLK11	0.0271197	-0.246676	3.64969	-0.0675882	0.946113	1
ENSBTAG00000002258	APOA1	0.87121	-0.311213	1.00632	-0.309258	0.757125	1
ENSBTAG00000002260	NCAPD3	637.318	0.0912593	0.0917821	0.994304	0.320075	1
ENSBTAG00000002266	NPL	411.821	-0.282295	0.398283	-0.708778	0.478462	1
ENSBTAG00000002267	ANKRD40	1931.74	-0.0514266	0.0840739	-0.611683	0.540747	1
ENSBTAG00000002271	CDADC1	1178.82	-0.0285905	0.1369	-0.208843	0.834571	1
ENSBTAG00000002272	KCTD18	473.078	-0.0472293	0.10032	-0.470786	0.637793	1
ENSBTAG00000002275	PTP4A1	2212.2	0.00162347	0.14475	0.0112156	0.991051	1
ENSBTAG00000002277	MLLT1	1259.84	-0.0335704	0.085276	-0.393668	0.693826	1
ENSBTAG00000002278	FBN1	257.539	1.50214	0.752307	1.99671	0.0458566	1
ENSBTAG00000002279	LUC7L3	6061.27	0.117523	0.151863	0.77388	0.439002	1
ENSBTAG00000002280	KIF5B	2536.89	-0.154835	0.248774	-0.622391	0.533685	1
ENSBTAG00000002281	ZNF354C	14.5266	-0.0177434	0.394396	-0.0449887	0.964116	1
ENSBTAG00000002282	EIF1	17222.6	0.0112095	0.120686	0.0928815	0.925998	1
ENSBTAG00000002283	FZD7	23.7377	-0.181396	0.250501	-0.724131	0.468985	1
ENSBTAG00000002286	DNAJC18	1255.81	-0.0155181	0.0695253	-0.223201	0.823379	1
ENSBTAG00000002287	CHD9	3051.66	-0.113428	0.277832	-0.408262	0.683082	1
ENSBTAG00000002289	NLRP14	1.12795	0.895706	0.83459	1.07323	0.283169	1
ENSBTAG00000002290	ENSBTAG00000002290	172.615	-0.414839	0.267298	-1.55198	0.120668	1
ENSBTAG00000002291	ZBTB41	179.959	-0.252773	0.382392	-0.66103	0.508593	1
ENSBTAG00000002292	SMARCA1	38.2685	-0.108327	0.266117	-0.407064	0.683961	1
ENSBTAG00000002293	ARL5A	935.748	-0.13091	0.221218	-0.59177	0.554005	1
ENSBTAG00000002295	ATF2	1222.54	-0.0477289	0.106384	-0.448648	0.653686	1
ENSBTAG00000002296	STING1	3309.44	-0.0856391	0.105322	-0.813114	0.416153	1
ENSBTAG00000002297	CACNB4	6.31623	-0.598796	0.454373	-1.31785	0.187554	1
ENSBTAG00000002298	CKAP2L	282.609	0.161722	0.185155	0.873441	0.382423	1
ENSBTAG00000002299	SEL1L3	4508.03	0.0261899	0.17318	0.151229	0.879795	1
ENSBTAG00000002300	DCT	1.64501	-0.869066	0.632071	-1.37495	0.169147	1
ENSBTAG00000002302	CD59	483.142	0.381831	0.279736	1.36497	0.172263	1
ENSBTAG00000002303	GLG1	9994.76	-0.0911761	0.0755385	-1.20702	0.227426	1
ENSBTAG00000002305	PCSK4	20.9586	-0.150101	0.322206	-0.465855	0.641319	1
ENSBTAG00000002306	UTP11	1519.07	0.127334	0.0730776	1.74245	0.0814299	1
ENSBTAG00000002309	CSPG5	15.8896	0.332516	0.23146	1.4366	0.15083	1
ENSBTAG00000002311	REEP6	8.18816	0.00266613	0.361332	0.00737861	0.994113	1
ENSBTAG00000002313	ITPR2	3050.95	-0.212103	0.245184	-0.865075	0.386998	1
ENSBTAG00000002315	RNF34	487.676	0.170292	0.0792931	2.14762	0.0317438	1
ENSBTAG00000002316	NIPA1	8.32829	-0.323835	0.425015	-0.761938	0.446097	1
ENSBTAG00000002317	PTN	0.199675	0.624373	3.48341	0.179242	0.857748	1
ENSBTAG00000002319	HMCN2	1.47561	0.258294	0.929937	0.277755	0.781201	1
ENSBTAG00000002321	AMT	2409.35	0.109317	0.130469	0.837881	0.402098	1
ENSBTAG00000002323	USP28	1101.04	0.0174703	0.0965472	0.180951	0.856406	1
ENSBTAG00000002326	LGALS3	3841.16	-0.00112649	0.162374	-0.00693764	0.994465	1
ENSBTAG00000002327	TMEM208	587.538	-0.0255189	0.111478	-0.228915	0.818935	1
ENSBTAG00000002328	KDM2B	2537.97	-0.0396694	0.0841561	-0.471379	0.63737	1
ENSBTAG00000002329	ASAP2	86.6827	0.142247	0.200921	0.707977	0.47896	1
ENSBTAG00000002331	DLGAP5	503.939	0.216575	0.190177	1.13881	0.254784	1
ENSBTAG00000002332	LSM5	606.937	0.165389	0.102236	1.61772	0.105723	1
ENSBTAG00000002333	HOPX	3737.75	-0.0410162	0.210917	-0.194466	0.845811	1
ENSBTAG00000002336	RCOR1	351.414	-0.0872893	0.205901	-0.423938	0.671611	1
ENSBTAG00000002340	STEAP4	8.49706	-1.65148	0.79819	-2.06903	0.0385432	1
ENSBTAG00000002341	ETS1	19606.2	-0.0811891	0.19462	-0.417168	0.676556	1
ENSBTAG00000002344	ORAI3	2369.52	-0.0304138	0.117158	-0.259597	0.795175	1
ENSBTAG00000002345	SETD1A	1930.45	-0.0820486	0.0843363	-0.972874	0.330616	1
ENSBTAG00000002346	HSD3B7	146.648	-0.410592	0.187203	-2.1933	0.0282858	1
ENSBTAG00000002347	MAST3	4807.81	-0.0272323	0.0707138	-0.385105	0.700159	1
ENSBTAG00000002348	SLC4A4	56.6376	0.158748	0.448187	0.354201	0.723188	1
ENSBTAG00000002349	STX1B	4.90359	-0.138845	0.446551	-0.310927	0.755856	1
ENSBTAG00000002350	PIK3R2	340.048	-0.0834376	0.112285	-0.743088	0.457428	1
ENSBTAG00000002352	GGA2	3791.99	-0.0398107	0.0899417	-0.442628	0.658035	1
ENSBTAG00000002355	ENSBTAG00000002355	0.098358	-0.535374	3.64969	-0.14669	0.883376	1
ENSBTAG00000002356	RBM47	654.471	-0.0774561	0.191213	-0.405079	0.68542	1
ENSBTAG00000002357	TICAM2	1220.14	-0.173613	0.14279	-1.21587	0.224036	1
ENSBTAG00000002361	TMCC2	312.172	-0.148887	0.352533	-0.422334	0.672782	1
ENSBTAG00000002362	APOLD1	166.329	0.00253102	0.295131	0.00857591	0.993157	1
ENSBTAG00000002363	SESN2	393.925	-0.0646508	0.126345	-0.511701	0.60886	1
ENSBTAG00000002367	HCFC1R1	135.299	-0.00878101	0.18452	-0.0475885	0.962044	1
ENSBTAG00000002368	TULP2	30.1981	-0.0369359	0.195757	-0.188683	0.850341	1
ENSBTAG00000002369	TMEM217	0.301392	0.330587	1.47874	0.223561	0.823099	1
ENSBTAG00000002370	ZNF792	266.446	-0.125255	0.14011	-0.893977	0.371334	1
ENSBTAG00000002374	ARMC5	186.932	0.00159987	0.163973	0.0097569	0.992215	1
ENSBTAG00000002376	PPIL1	2122.46	0.109698	0.0873593	1.25571	0.20922	1
ENSBTAG00000002377	PSMB2	3140.51	0.0610496	0.112034	0.54492	0.585809	1
ENSBTAG00000002378	NUCB1	7668.72	-0.0261847	0.117542	-0.222769	0.823715	1
ENSBTAG00000002381	ZDHHC5	1831.32	-0.0953466	0.0968655	-0.984319	0.324959	1
ENSBTAG00000002382	DDX10	1122.83	0.0199142	0.0658279	0.30252	0.762256	1
ENSBTAG00000002385	SLC35E4	156.279	-0.184861	0.196874	-0.93898	0.347741	1
ENSBTAG00000002389	MED19	1027.36	-0.0130111	0.0949404	-0.137045	0.890995	1
ENSBTAG00000002390	CCDC184	40.0177	-0.0211812	0.297985	-0.0710815	0.943333	1
ENSBTAG00000002391	TGFB1I1	40.6923	-0.138296	0.179999	-0.768314	0.442301	1
ENSBTAG00000002392	ENSBTAG00000002392	10.255	-0.276931	0.323889	-0.855017	0.392542	1
ENSBTAG00000002393	C23H6orf89	1789.86	-0.161597	0.13353	-1.21019	0.226206	1
ENSBTAG00000002394	TMEM44	4.85093	-0.138894	0.421555	-0.329481	0.741792	1
ENSBTAG00000002395	HPS3	2223.18	-0.0767798	0.131445	-0.584121	0.559139	1
ENSBTAG00000002398	ZNF567	395.304	0.0477087	0.124702	0.38258	0.702031	1
ENSBTAG00000002401	NPFF	1.09997	-0.332925	1.00547	-0.331115	0.740558	1
ENSBTAG00000002402	IGF2R	2355.01	-0.132998	0.09552	-1.39236	0.163814	1
ENSBTAG00000002404	TMX2	1173.28	-0.0695203	0.0853046	-0.814966	0.415092	1
ENSBTAG00000002407	TDRD5	0.927458	-0.75217	1.0301	-0.730188	0.465275	1
ENSBTAG00000002408	FHAD1	70.0267	-0.0982719	0.444353	-0.221157	0.82497	1
ENSBTAG00000002411	CTNND1	825.249	-0.220949	0.214123	-1.03188	0.302129	1
ENSBTAG00000002412	CYB5B	4166.27	-0.002348	0.0828969	-0.0283244	0.977403	1
ENSBTAG00000002413	MCAT	465.133	-0.0272979	0.137316	-0.198797	0.842422	1
ENSBTAG00000002414	KCNJ10	0.234873	-0.535449	2.82432	-0.189585	0.849634	1
ENSBTAG00000002415	TSPAN3	3516.56	0.0499771	0.0993343	0.50312	0.61488	1
ENSBTAG00000002416	ENSBTAG00000002416	1514.81	-0.0487716	0.159436	-0.305901	0.75968	1
ENSBTAG00000002417	RAB30	65.2156	-0.0641458	0.214287	-0.299345	0.764677	1
ENSBTAG00000002418	TICRR	170.602	0.100813	0.215956	0.466822	0.640627	1
ENSBTAG00000002419	PIGM	840.64	-0.12877	0.0943858	-1.36429	0.172476	1
ENSBTAG00000002422	BCL9	153.255	-0.0353238	0.127838	-0.276316	0.782305	1
ENSBTAG00000002423	PSMD12	1920.68	0.0571456	0.0770188	0.741969	0.458106	1
ENSBTAG00000002425	SCN9A	12.6322	0.283365	0.38116	0.743429	0.457222	1
ENSBTAG00000002428	PPA2	1711.18	0.0364247	0.112753	0.323049	0.746658	1
ENSBTAG00000002430	COL17A1	61.0967	0.0201628	0.182775	0.110315	0.91216	1
ENSBTAG00000002431	TRIM24	683.111	-0.0346578	0.150783	-0.229851	0.818207	1
ENSBTAG00000002432	ABHD13	596.746	-0.0330098	0.14711	-0.224389	0.822454	1
ENSBTAG00000002434	WDR18	1305.93	-0.0252393	0.0888138	-0.284182	0.776271	1
ENSBTAG00000002435	PTPRE	2415.21	0.0824194	0.101901	0.808817	0.418621	1
ENSBTAG00000002440	KIF7	66.4105	-0.115272	0.266124	-0.433152	0.664904	1
ENSBTAG00000002444	MKI67	8564.67	0.13679	0.19366	0.706344	0.479974	1
ENSBTAG00000002445	ENSBTAG00000002445	13.3498	0.163251	0.246906	0.661186	0.508493	1
ENSBTAG00000002447	C7H19orf44	120.98	-0.024178	0.10807	-0.223726	0.822971	1
ENSBTAG00000002451	TTC39A	1.51679	-0.599229	0.732852	-0.817667	0.413547	1
ENSBTAG00000002452	ASCC2	1405.7	0.0523596	0.114125	0.458792	0.646383	1
ENSBTAG00000002454	ALG2	326.686	-0.0885593	0.0888338	-0.99691	0.318808	1
ENSBTAG00000002455	KLHL8	579.002	-0.292588	0.255868	-1.14351	0.252826	1
ENSBTAG00000002457	SEC61B	3286.2	0.0925498	0.121797	0.759868	0.447333	1
ENSBTAG00000002458	NUP155	1178.26	-0.0602971	0.136798	-0.440775	0.659376	1
ENSBTAG00000002460	ACTL6A	1322.76	0.0502787	0.0684705	0.734312	0.462759	1
ENSBTAG00000002462	MRPL47	1133.47	0.0639127	0.0719723	0.888018	0.374531	1
ENSBTAG00000002463	NDUFB5	2866.82	0.12881	0.0978292	1.31669	0.187944	1
ENSBTAG00000002464	PLCH2	0.341886	-0.722386	1.46377	-0.49351	0.621652	1
ENSBTAG00000002468	RPS28	13791.5	-0.0552757	0.192344	-0.287379	0.773822	1
ENSBTAG00000002469	KANK3	1.24662	0.215965	0.908098	0.237822	0.812019	1
ENSBTAG00000002470	CCDC78	74.291	0.0990987	0.173507	0.571152	0.567897	1
ENSBTAG00000002471	CHL1	0.29614	0.0468447	1.47139	0.0318371	0.974602	1
ENSBTAG00000002472	CASP9	1260.62	0.18599	0.0820188	2.26765	0.0233503	1
ENSBTAG00000002473	ANGPTL4	60.2901	0.23301	0.204479	1.13953	0.254484	1
ENSBTAG00000002474	MAD1L1	450.267	-0.0326908	0.133982	-0.243994	0.807235	1
ENSBTAG00000002475	RAB11B	1808.4	-0.102696	0.115506	-0.889095	0.373952	1
ENSBTAG00000002476	DNAJC16	2057.07	-0.0521812	0.0999793	-0.52192	0.601726	1
ENSBTAG00000002477	MRM2	871.26	-0.0417069	0.133643	-0.312076	0.754983	1
ENSBTAG00000002478	AGMAT	104.079	-0.19965	0.1918	-1.04093	0.29791	1
ENSBTAG00000002479	PANK4	965.362	0.0147141	0.107559	0.1368	0.891189	1
ENSBTAG00000002480	NUDT1	84.2677	-0.00214204	0.19314	-0.0110906	0.991151	1
ENSBTAG00000002481	HAGHL	143.117	-0.0582018	0.19642	-0.296313	0.766991	1
ENSBTAG00000002484	CIAO3	1330.39	-0.0989908	0.13668	-0.724253	0.46891	1
ENSBTAG00000002485	TNS1	11.8105	-0.0606233	0.320871	-0.188933	0.850145	1
ENSBTAG00000002487	UBE3A	2834.61	-0.067224	0.129364	-0.519649	0.603308	1
ENSBTAG00000002488	LDHC	2.01671	-0.296508	0.811042	-0.365589	0.714672	1
ENSBTAG00000002490	CHPT1	1557.38	-0.0123816	0.16955	-0.0730262	0.941785	1
ENSBTAG00000002492	SYCP3	6.68417	-0.189908	0.636397	-0.29841	0.76539	1
ENSBTAG00000002493	VPS35	4752.76	0.00252424	0.12396	0.0203633	0.983754	1
ENSBTAG00000002495	BRD4	1918.67	-0.125013	0.17102	-0.730983	0.46479	1
ENSBTAG00000002497	ELOVL2	0.722603	0.944158	1.39073	0.678895	0.497204	1
ENSBTAG00000002500	FBXL15	129.143	-0.209022	0.20949	-0.997766	0.318393	1
ENSBTAG00000002501	CUEDC2	2120.92	0.0232018	0.127959	0.181323	0.856114	1
ENSBTAG00000002503	BSCL2	888.109	-0.0935602	0.100507	-0.930881	0.351915	1
ENSBTAG00000002504	IREB2	1249.51	-0.176529	0.216526	-0.81528	0.414912	1
ENSBTAG00000002505	GPR3	0.0807127	-0.535207	3.64969	-0.146645	0.883413	1
ENSBTAG00000002507	ATP5F1A	21588.6	0.0788358	0.0968691	0.813839	0.415737	1
ENSBTAG00000002508	GNG3	32.3513	-0.147762	0.258589	-0.571417	0.567717	1
ENSBTAG00000002510	HNRNPUL2	11152.2	0.0455595	0.0443778	1.02663	0.304595	1
ENSBTAG00000002512	HAUS1	454.349	0.0472639	0.0901719	0.524153	0.600172	1
ENSBTAG00000002515	TNNI3	6.35855	-0.487011	0.536014	-0.908579	0.363573	1
ENSBTAG00000002516	YJU2B	753.577	0.00879593	0.130682	0.0673078	0.946337	1
ENSBTAG00000002520	CELF1	1206.04	-0.106736	0.212968	-0.501185	0.616241	1
ENSBTAG00000002522	SYT5	31.1459	-0.497978	0.355042	-1.40259	0.16074	1
ENSBTAG00000002524	MRI1	638.26	0.00677444	0.167613	0.0404171	0.967761	1
ENSBTAG00000002525	C7H19orf53	1536.12	-0.0812917	0.143653	-0.565891	0.571468	1
ENSBTAG00000002526	BDH2	251.974	0.283398	0.219519	1.291	0.196704	1
ENSBTAG00000002527	ZSWIM4	285.475	-0.0705807	0.112419	-0.627835	0.530112	1
ENSBTAG00000002528	EIF3A	11657.2	0.0312876	0.0980693	0.319036	0.7497	1
ENSBTAG00000002531	ARHGAP10	305.796	-0.0262651	0.143413	-0.183143	0.854686	1
ENSBTAG00000002534	EEF1E1	694.117	0.0608304	0.0712466	0.853801	0.393215	1
ENSBTAG00000002539	TRIOBP	1794.35	0.0529539	0.155284	0.341013	0.733094	1
ENSBTAG00000002542	KRCC1	4556.72	0.0280767	0.0648825	0.432731	0.66521	1
ENSBTAG00000002545	ENSBTAG00000002545	0.0588606	0.0436372	3.64969	0.0119564	0.99046	1
ENSBTAG00000002549	PTMA	29678.7	0.11593	0.0720067	1.60998	0.107401	1
ENSBTAG00000002550	ENSBTAG00000002550	10.5944	0.363107	0.290015	1.25203	0.21056	1
ENSBTAG00000002554	TCAF1	238.671	-0.216425	0.242427	-0.892745	0.371994	1
ENSBTAG00000002555	PDZK1IP1	572.536	0.004319	0.333954	0.0129329	0.989681	1
ENSBTAG00000002557	MRPL19	717.589	0.0811258	0.0782722	1.03646	0.299989	1
ENSBTAG00000002559	MIOX	29.9805	-0.438415	0.233262	-1.8795	0.0601766	1
ENSBTAG00000002561	CCDC120	177.696	0.0536538	0.102565	0.523123	0.600889	1
ENSBTAG00000002562	PRAF2	1576.01	0.0558993	0.153012	0.365326	0.714868	1
ENSBTAG00000002563	WDR45	1033.36	0.0139231	0.0918708	0.151551	0.879541	1
ENSBTAG00000002564	DLG4	620.407	-0.00178643	0.121144	-0.0147464	0.988234	1
ENSBTAG00000002565	ENSBTAG00000002565	0.0403563	-0.246676	3.64969	-0.0675882	0.946113	1
ENSBTAG00000002566	PGPEP1	3602.59	-0.0284211	0.0785078	-0.362016	0.71734	1
ENSBTAG00000002568	GPKOW	979.004	0.0313254	0.104335	0.30024	0.763994	1
ENSBTAG00000002570	PPP1R21	1018.97	-0.1213	0.12847	-0.944195	0.34507	1
ENSBTAG00000002571	PDCD2L	174.283	0.0250004	0.112999	0.221246	0.824901	1
ENSBTAG00000002573	UBA2	3295.34	-0.0304148	0.123014	-0.247246	0.804718	1
ENSBTAG00000002574	MYOZ2	0.0669219	-0.535207	3.64969	-0.146645	0.883413	1
ENSBTAG00000002575	SSU72	2056.09	-0.0225646	0.0957634	-0.235628	0.813721	1
ENSBTAG00000002578	ZMYND11	4730.59	0.00800834	0.141107	0.0567537	0.954741	1
ENSBTAG00000002579	FBL	2500.09	0.145517	0.116854	1.24529	0.213026	1
ENSBTAG00000002580	MYH14	757.029	0.324496	0.243265	1.33392	0.18223	1
ENSBTAG00000002581	BOLA-DYA	3.36492	0.623976	0.672921	0.927264	0.353789	1
ENSBTAG00000002583	DNALI1	1.83597	0.119202	0.718115	0.165993	0.868163	1
ENSBTAG00000002585	SLC16A2	15.1633	0.171177	0.293502	0.583222	0.559744	1
ENSBTAG00000002586	TCF12	1049.69	-0.0895968	0.166666	-0.537582	0.590866	1
ENSBTAG00000002590	EXOSC10	2991.21	0.0657354	0.0640021	1.02708	0.304382	1
ENSBTAG00000002591	GLTP	1573.3	0.119306	0.0711735	1.67627	0.0936852	1
ENSBTAG00000002593	GDAP1L1	0.350987	0.335723	1.44961	0.231596	0.816852	1
ENSBTAG00000002594	ZNF436	395.721	-0.0477314	0.21066	-0.226581	0.82075	1
ENSBTAG00000002595	ABCB5	0.0621432	0.331007	3.64969	0.0906947	0.927735	1
ENSBTAG00000002596	VSTM1	1563.94	0.057536	0.192257	0.299266	0.764737	1
ENSBTAG00000002599	MGARP	41.4191	0.0195254	0.22282	0.0876285	0.930172	1
ENSBTAG00000002600	EFCAB7	149.083	-0.00420811	0.115661	-0.0363833	0.970977	1
ENSBTAG00000002603	PRPF39	2976.4	0.0885107	0.155554	0.569003	0.569354	1
ENSBTAG00000002604	SP8	0.0384203	0.33039	3.64969	0.0905256	0.92787	1
ENSBTAG00000002605	TRIM16	7.94441	0.425819	0.45914	0.927428	0.353704	1
ENSBTAG00000002606	LGR4	672.256	0.0234072	0.272542	0.0858845	0.931558	1
ENSBTAG00000002608	SEPTIN2	9702.02	0.00642282	0.0742621	0.0864885	0.931078	1
ENSBTAG00000002609	TMIGD1	1.73628	0.9801	0.799344	1.22613	0.22015	1
ENSBTAG00000002610	FKBP3	1661.56	0.161113	0.0883137	1.82432	0.0681032	1
ENSBTAG00000002612	FANCM	1660.59	-0.0957606	0.144321	-0.663524	0.506995	1
ENSBTAG00000002613	MIS18BP1	301.76	0.0959963	0.21405	0.448475	0.65381	1
ENSBTAG00000002614	RUFY2	253.152	-0.0962821	0.196248	-0.490615	0.623699	1
ENSBTAG00000002615	LONRF3	100.966	0.0920244	0.203442	0.452337	0.651026	1
ENSBTAG00000002620	DNA2	83.2189	0.00402659	0.194606	0.020691	0.983492	1
ENSBTAG00000002623	SAMSN1	2947.82	0.0805679	0.140542	0.573266	0.566464	1
ENSBTAG00000002624	PSTPIP2	1807.49	-0.0914922	0.178577	-0.51234	0.608413	1
ENSBTAG00000002625	MAP3K7	1776.47	-0.0394995	0.157535	-0.250734	0.80202	1
ENSBTAG00000002627	ZRANB2	2191.89	0.0327187	0.172358	0.18983	0.849442	1
ENSBTAG00000002628	SLC44A2	24694.7	-0.00556705	0.0782306	-0.071162	0.943269	1
ENSBTAG00000002629	TEX45	0.135434	-0.541159	3.64969	-0.148275	0.882125	1
ENSBTAG00000002630	MRTFA	2298.74	-0.0192239	0.126949	-0.15143	0.879636	1
ENSBTAG00000002631	SCNN1A	2.94763	-0.0597555	0.785672	-0.0760566	0.939374	1
ENSBTAG00000002633	SEPTIN9	19946	0.0220612	0.103021	0.214143	0.830435	1
ENSBTAG00000002635	PGLYRP1	12.7148	-0.377487	0.418633	-0.901713	0.367209	1
ENSBTAG00000002639	ZDHHC7	3311.35	-0.0784925	0.0950237	-0.826031	0.408787	1
ENSBTAG00000002640	KALRN	6.50225	0.394225	0.348712	1.13052	0.258259	1
ENSBTAG00000002642	SLC17A2	0.116631	0.907461	3.64969	0.248641	0.803639	1
ENSBTAG00000002643	VPS52	3476.75	-0.0300755	0.0733913	-0.409796	0.681956	1
ENSBTAG00000002644	KCNQ4	9.90277	0.364507	0.360764	1.01038	0.312316	1
ENSBTAG00000002645	SH3BP5L	1953.91	-0.00152568	0.0835929	-0.0182513	0.985438	1
ENSBTAG00000002646	DYNC1I2	4085.07	0.0670279	0.0552895	1.21231	0.225394	1
ENSBTAG00000002647	RGS10	2210.08	-0.193405	0.172215	-1.12304	0.261419	1
ENSBTAG00000002648	RPS18	42308.9	0.0474764	0.145409	0.326503	0.744044	1
ENSBTAG00000002650	ZPR1	2978.85	0.0454625	0.0792469	0.573681	0.566184	1
ENSBTAG00000002651	PKP2	64.1785	0.0457502	0.219758	0.208184	0.835085	1
ENSBTAG00000002654	DNAJC7	4242.01	0.130348	0.0560507	2.32554	0.0200428	1
ENSBTAG00000002655	ZWINT	765.867	0.445298	0.236736	1.88099	0.0599735	1
ENSBTAG00000002657	NKIRAS2	1053.64	0.0294297	0.0865492	0.340034	0.733831	1
ENSBTAG00000002658	STAM	235.252	-0.0897988	0.180406	-0.49776	0.618653	1
ENSBTAG00000002661	ISLR2	0.0630537	0	3.64969	0	1	1
ENSBTAG00000002663	BCAS3	914.799	-0.0638011	0.0897508	-0.710869	0.477165	1
ENSBTAG00000002664	WNT9B	0.0381953	-0.246676	3.64969	-0.0675882	0.946113	1
ENSBTAG00000002668	ZNF711	290.632	0.0165113	0.182047	0.0906978	0.927733	1
ENSBTAG00000002669	RASSF4	1530.59	0.0152364	0.167174	0.0911414	0.92738	1
ENSBTAG00000002670	DEPP1	0.0384203	0.33039	3.64969	0.0905256	0.92787	1
ENSBTAG00000002673	FIGNL2	1.18657	0.0538301	0.796534	0.0675804	0.94612	1
ENSBTAG00000002674	GNGT1	0.102127	0	3.64969	0	1	1
ENSBTAG00000002675	ENSBTAG00000002675	1.44529	-1.02121	0.746213	-1.36852	0.171148	1
ENSBTAG00000002676	SAE1	2462.62	0.0827139	0.0868235	0.952667	0.340759	1
ENSBTAG00000002678	MED18	463.39	0.0567029	0.110093	0.515044	0.606522	1
ENSBTAG00000002680	TMEM132E	1.64728	0.523278	0.721436	0.725329	0.46825	1
ENSBTAG00000002682	MARK4	520.605	0.0354434	0.101448	0.349376	0.726807	1
ENSBTAG00000002683	PFKP	2819.41	0.10408	0.149199	0.69759	0.485434	1
ENSBTAG00000002685	PITRM1	1574.61	-0.133018	0.0928899	-1.43199	0.152146	1
ENSBTAG00000002687	TSHZ3	28.5276	-0.214029	0.256025	-0.835968	0.403173	1
ENSBTAG00000002688	ATP1B1	538.692	-0.0843497	0.161688	-0.521683	0.601891	1
ENSBTAG00000002689	NME7	804.3	0.114837	0.0864648	1.32813	0.184134	1
ENSBTAG00000002690	BLZF1	706.007	-0.0998654	0.113775	-0.877746	0.380082	1
ENSBTAG00000002691	ELMOD1	0.0403563	-0.246676	3.64969	-0.0675882	0.946113	1
ENSBTAG00000002693	KANSL2	2560.12	0.0423777	0.0800012	0.529713	0.596311	1
ENSBTAG00000002695	MYO1H	0.51318	-0.823594	1.40143	-0.587681	0.556747	1
ENSBTAG00000002697	KCTD10	2186.58	-0.030322	0.0501365	-0.604788	0.54532	1
ENSBTAG00000002698	UBE3B	1936.88	-0.0777403	0.0449974	-1.72766	0.0840491	1
ENSBTAG00000002699	KIT	478.783	-0.115615	0.211079	-0.547736	0.583873	1
ENSBTAG00000002700	PLA2G2A	0.437733	2.84025	3.61502	0.785678	0.432056	1
ENSBTAG00000002701	UGT3A2	0.932372	0.519285	0.996693	0.521008	0.602361	1
ENSBTAG00000002702	TSPAN32	1133.15	-0.217549	0.197597	-1.10097	0.270909	1
ENSBTAG00000002703	ATP6V1A	3472.56	-0.102765	0.160806	-0.639062	0.522783	1
ENSBTAG00000002704	POMT2	521.989	0.0333091	0.0867061	0.384161	0.700859	1
ENSBTAG00000002705	REC8	59.1456	-0.0886188	0.235375	-0.3765	0.706545	1
ENSBTAG00000002706	GSTZ1	81.534	0.065142	0.166627	0.390946	0.695837	1
ENSBTAG00000002707	IPO4	1495.25	-0.0593319	0.131713	-0.450465	0.652375	1
ENSBTAG00000002708	MRPL42	806.55	0.137311	0.0698161	1.96675	0.0492117	1
ENSBTAG00000002709	TM9SF1	2169	-0.0556662	0.0814912	-0.683094	0.494547	1
ENSBTAG00000002710	TSSK4	3.30396	0.119523	0.473614	0.252364	0.80076	1
ENSBTAG00000002712	MDP1	300.369	0.234233	0.187036	1.25234	0.210445	1
ENSBTAG00000002714	GNAI1	99.43	-0.0689605	0.238217	-0.289486	0.77221	1
ENSBTAG00000002715	GMPR2	2066	0.0279129	0.0841211	0.331818	0.740026	1
ENSBTAG00000002716	NOL10	1332.42	-0.00794339	0.0693333	-0.114568	0.908788	1
ENSBTAG00000002717	INA	0.46298	0.871208	1.3445	0.647978	0.516999	1
ENSBTAG00000002718	TINF2	2945.67	0.00636579	0.0755963	0.0842077	0.932891	1
ENSBTAG00000002719	ORC1	609.175	0.203605	0.20092	1.01336	0.310887	1
ENSBTAG00000002720	PRPF38A	2156.96	0.0762648	0.113994	0.669025	0.503479	1
ENSBTAG00000002721	TUT4	6327.49	-0.0625761	0.155399	-0.402681	0.687183	1
ENSBTAG00000002724	HORMAD1	22.0191	0.0617493	0.252992	0.244076	0.807172	1
ENSBTAG00000002725	RNGTT	2201.35	-0.0253832	0.113695	-0.223258	0.823335	1
ENSBTAG00000002726	CDC27	1677.13	0.0175375	0.214398	0.0817987	0.934807	1
ENSBTAG00000002727	PHACTR4	1175.23	-0.153688	0.0884499	-1.73757	0.0822862	1
ENSBTAG00000002728	ARID1B	2193.13	-0.101219	0.132003	-0.766794	0.443204	1
ENSBTAG00000002730	ELP3	734.294	0.0403259	0.0782642	0.515253	0.606376	1
ENSBTAG00000002733	DBX1	0.113532	0	3.64969	0	1	1
ENSBTAG00000002734	EIF3G	6880.3	0.00743773	0.107522	0.0691742	0.944851	1
ENSBTAG00000002735	METTL26	795.085	-0.0296533	0.130279	-0.227615	0.819946	1
ENSBTAG00000002736	DNMT1	2883.74	0.0555129	0.065414	0.84864	0.396082	1
ENSBTAG00000002737	WFIKKN1	4.0874	0.335446	0.420657	0.797434	0.425199	1
ENSBTAG00000002738	S1PR2	108.528	-0.194218	0.140094	-1.38634	0.165643	1
ENSBTAG00000002739	PDE1C	0.168239	-0.5189	2.53053	-0.205056	0.837529	1
ENSBTAG00000002742	MSH2	2216.37	0.0179399	0.102816	0.174486	0.861484	1
ENSBTAG00000002743	OSGEP	1311.17	-0.100093	0.112835	-0.887074	0.375039	1
ENSBTAG00000002744	MUSK	0.09843	0.618426	3.64969	0.169446	0.865446	1
ENSBTAG00000002745	APEX1	5466.88	0.0730027	0.0952994	0.766035	0.443655	1
ENSBTAG00000002746	OSTF1	5184.26	0.0524342	0.0675699	0.775999	0.43775	1
ENSBTAG00000002747	ABCA5	1178.79	-0.202877	0.161632	-1.25518	0.209414	1
ENSBTAG00000002748	PIP4P1	2175.52	-0.0285525	0.108383	-0.26344	0.792211	1
ENSBTAG00000002749	CRHR1	0.30494	-1.00506	1.61286	-0.623152	0.533185	1
ENSBTAG00000002750	KRIT1	1297.95	-0.0856035	0.0947406	-0.903557	0.36623	1
ENSBTAG00000002755	ANKRD12	4067.21	-0.143741	0.279178	-0.514873	0.606642	1
ENSBTAG00000002756	CDCA2	446.714	0.116314	0.171102	0.679794	0.496635	1
ENSBTAG00000002763	KMT2B	4443.27	-0.0589005	0.0839507	-0.701608	0.482924	1
ENSBTAG00000002764	IGFLR1	2736.37	-0.179823	0.113793	-1.58026	0.114047	1
ENSBTAG00000002765	CYP24A1	1.40568	-1.05179	0.782258	-1.34456	0.178767	1
ENSBTAG00000002767	GNB4	347.851	-0.152577	0.368059	-0.414545	0.678475	1
ENSBTAG00000002768	SLC35A2	865.719	0.026394	0.0872774	0.302415	0.762336	1
ENSBTAG00000002769	AP1G1	2524.91	-0.0731209	0.138657	-0.527351	0.59795	1
ENSBTAG00000002770	TCN2	1477.26	-0.210443	0.180737	-1.16436	0.244279	1
ENSBTAG00000002772	GAL3ST3	1.88841	-0.161919	0.593046	-0.27303	0.78483	1
ENSBTAG00000002773	ENSBTAG00000002773	173.224	0.152292	0.342932	0.444089	0.656978	1
ENSBTAG00000002774	PTPN23	1797.03	-0.116318	0.14734	-0.789451	0.429848	1
ENSBTAG00000002778	SF3B2	10751.4	0.0196828	0.0746711	0.263594	0.792093	1
ENSBTAG00000002779	GABRP	0.973532	-0.00849307	1.41405	-0.00600621	0.995208	1
ENSBTAG00000002782	ZC3H7B	2087.54	-0.0378952	0.0924173	-0.410044	0.681774	1
ENSBTAG00000002783	PCYOX1	589.47	-0.135416	0.248527	-0.544875	0.585839	1
ENSBTAG00000002784	COPS5	1863.38	0.0848293	0.0730946	1.16054	0.245829	1
ENSBTAG00000002786	ENSBTAG00000002786	2300.99	0.142701	0.233793	0.610374	0.541614	1
ENSBTAG00000002788	RAB27B	361.581	-0.0794779	0.241939	-0.328503	0.742531	1
ENSBTAG00000002791	SEC24C	5417.28	-0.0308389	0.0537484	-0.573763	0.566128	1
ENSBTAG00000002792	FUT11	156.265	-0.071649	0.217926	-0.328777	0.742324	1
ENSBTAG00000002795	NKTR	3904.51	-0.071152	0.160409	-0.443566	0.657356	1
ENSBTAG00000002796	KLHL3	364.532	-0.273018	0.233774	-1.16787	0.242859	1
ENSBTAG00000002798	NABP2	798.044	0.128943	0.124875	1.03257	0.301803	1
ENSBTAG00000002799	SLC39A5	34.6493	0.0381302	0.245274	0.15546	0.876459	1
ENSBTAG00000002804	PDGFRB	1.0254	1.70288	0.906025	1.87951	0.0601747	1
ENSBTAG00000002808	PSMA3	4088.64	0.148653	0.0873979	1.70088	0.0889659	1
ENSBTAG00000002809	CAPN10	386.781	-0.0478043	0.207441	-0.230447	0.817744	1
ENSBTAG00000002810	ZNF777	534.47	-0.0641069	0.131978	-0.48574	0.627151	1
ENSBTAG00000002813	GAB1	480.445	-0.0132377	0.133891	-0.0988695	0.921242	1
ENSBTAG00000002816	SARM1	129.07	-0.0957545	0.14798	-0.647075	0.517583	1
ENSBTAG00000002817	SLC46A1	56.998	-0.112941	0.177306	-0.636983	0.524136	1
ENSBTAG00000002820	RBBP7	3971.16	0.0784977	0.0796548	0.985475	0.324391	1
ENSBTAG00000002822	CNBD2	3.14552	-0.493586	0.553042	-0.892493	0.372128	1
ENSBTAG00000002823	MPZL1	35.7747	0.104622	0.210164	0.497814	0.618615	1
ENSBTAG00000002824	DPEP3	98.0554	0.00271307	0.17067	0.0158966	0.987317	1
ENSBTAG00000002826	CLSPN	350.363	0.143074	0.189293	0.755834	0.449749	1
ENSBTAG00000002827	ACAT2	1649.78	0.164845	0.0648956	2.54016	0.0110803	1
ENSBTAG00000002828	RNF185	137.597	-0.171206	0.107712	-1.58949	0.111951	1
ENSBTAG00000002829	TCP1	4716.1	0.0611999	0.0899055	0.680714	0.496052	1
ENSBTAG00000002830	U2AF2	7145.7	0.0467382	0.107491	0.434812	0.663699	1
ENSBTAG00000002833	FBXO22	890.466	-0.0117096	0.0723551	-0.161835	0.871436	1
ENSBTAG00000002834	CCDC69	8410.1	0.119284	0.0714196	1.67018	0.0948839	1
ENSBTAG00000002835	SMAD1	5.44589	-0.689571	0.596091	-1.15682	0.247345	1
ENSBTAG00000002836	TAF3	682.363	0.0136168	0.0981302	0.138762	0.889638	1
ENSBTAG00000002837	TOR1B	5338.35	-0.0785187	0.103855	-0.756041	0.449624	1
ENSBTAG00000002842	HEATR4	65.8571	-0.184319	0.159648	-1.15454	0.24828	1
ENSBTAG00000002843	ACOT4	26.2175	0.00389318	0.18441	0.0211116	0.983157	1
ENSBTAG00000002844	PPFIA3	23.7113	0.261713	0.244311	1.07123	0.284066	1
ENSBTAG00000002845	CDH10	163.709	-0.798089	0.491143	-1.62496	0.10417	1
ENSBTAG00000002846	TRAF3IP3	5838.28	0.0667417	0.107064	0.623381	0.533034	1
ENSBTAG00000002847	D2HGDH	297.922	-0.0778469	0.180883	-0.430372	0.666925	1
ENSBTAG00000002848	C16H1orf74	173.08	-0.102267	0.122788	-0.832874	0.404916	1
ENSBTAG00000002849	IRF6	1.40281	-0.565383	0.767197	-0.736947	0.461154	1
ENSBTAG00000002850	HEATR9	0.12789	0.330585	3.13486	0.105455	0.916015	1
ENSBTAG00000002853	HRC	3.30364	-0.197407	0.583807	-0.338137	0.73526	1
ENSBTAG00000002854	TMEM63A	2764.16	-0.0901878	0.0858423	-1.05062	0.293432	1
ENSBTAG00000002856	MEIG1	0.0930914	0.330119	3.64969	0.0904512	0.927929	1
ENSBTAG00000002858	ACBD7	1.71762	-0.170393	0.892359	-0.190947	0.848567	1
ENSBTAG00000002859	ENSBTAG00000002859	362.535	0.329108	0.292805	1.12398	0.261021	1
ENSBTAG00000002863	ACAA2	2007.27	0.036693	0.0808671	0.453745	0.650013	1
ENSBTAG00000002866	RPIA	1048.23	0.0470388	0.0756622	0.621695	0.534142	1
ENSBTAG00000002869	ARL4A	1613.29	-0.0362305	0.102524	-0.353386	0.723799	1
ENSBTAG00000002871	COPS6	2831.1	0.0616691	0.109563	0.562865	0.573526	1
ENSBTAG00000002874	TMEM183A	1692.42	0.0296951	0.0506825	0.585904	0.55794	1
ENSBTAG00000002878	CHRD	3.19771	0.46951	0.483095	0.971878	0.331111	1
ENSBTAG00000002879	DCPS	1148.02	-0.042999	0.0837364	-0.513504	0.607599	1
ENSBTAG00000002880	SORBS1	180.137	-0.183885	0.226807	-0.810756	0.417506	1
ENSBTAG00000002881	AP4M1	1309.15	0.00808653	0.087056	0.0928888	0.925992	1
ENSBTAG00000002882	LMNB1	3300.9	0.0246033	0.12449	0.197633	0.843332	1
ENSBTAG00000002883	RPTOR	986.136	-0.147691	0.0932238	-1.58427	0.113133	1
ENSBTAG00000002885	MSR1	265.587	-0.5254	0.289245	-1.81645	0.0693006	1
ENSBTAG00000002888	TMTC2	26.5019	-0.284851	0.337987	-0.842787	0.399348	1
ENSBTAG00000002890	RBM10	6920.72	0.00955678	0.108459	0.0881139	0.929786	1
ENSBTAG00000002894	TNFSF4	5.9512	0.113588	0.379705	0.299149	0.764826	1
ENSBTAG00000002896	KPNA6	954.565	-0.0250243	0.138344	-0.180885	0.856458	1
ENSBTAG00000002898	UNC45B	0.105391	-0.247066	3.64969	-0.0676952	0.946028	1
ENSBTAG00000002900	ENSBTAG00000002900	15.4618	-0.282858	0.241797	-1.16982	0.242075	1
ENSBTAG00000002902	ANO6	868.308	-0.215986	0.263816	-0.818698	0.412959	1
ENSBTAG00000002904	ZNF787	213.98	0.0483649	0.181581	0.266354	0.789967	1
ENSBTAG00000002907	C2CD3	1560.73	-0.00975679	0.0721377	-0.135252	0.892412	1
ENSBTAG00000002908	GNG4	12.5567	-3.14747	1.08132	-2.91076	0.00360551	1
ENSBTAG00000002910	ECHDC2	0.0711579	-0.29723	3.64969	-0.0814399	0.935092	1
ENSBTAG00000002914	GALNT18	0.153974	0.331392	2.55147	0.129883	0.896659	1
ENSBTAG00000002915	GPR63	0.15934	0.331408	3.62616	0.0913937	0.92718	1
ENSBTAG00000002917	PRKAG2	1703.78	-0.137027	0.193369	-0.708631	0.478554	1
ENSBTAG00000002918	RAD51	381.032	0.274255	0.160585	1.70785	0.0876634	1
ENSBTAG00000002919	UNC5CL	3.23906	0.232863	0.465591	0.500145	0.616973	1
ENSBTAG00000002920	KAT6B	1687.36	-0.0616781	0.155084	-0.397708	0.690845	1
ENSBTAG00000002921	RMDN3	459.889	-0.029693	0.0804309	-0.369174	0.711998	1
ENSBTAG00000002922	GAB2	551.673	-0.183759	0.173481	-1.05925	0.289488	1
ENSBTAG00000002923	CX3CR1	8645.59	0.236549	0.20315	1.16441	0.244259	1
ENSBTAG00000002929	IRF4	7111.8	0.00260521	0.134414	0.019382	0.984536	1
ENSBTAG00000002931	BEST3	0.180696	0.617802	2.49805	0.247313	0.804666	1
ENSBTAG00000002935	TMEM248	2730.51	0.00121049	0.073708	0.0164228	0.986897	1
ENSBTAG00000002936	PRRX2	0.0696202	0.396999	3.64969	0.108776	0.91338	1
ENSBTAG00000002937	ADGRE3	834.628	-0.546883	0.504328	-1.08438	0.278197	1
ENSBTAG00000002938	CPED1	46.0182	-0.53502	0.350158	-1.52794	0.126528	1
ENSBTAG00000002939	FURIN	3212.2	-0.0134155	0.102607	-0.130747	0.895975	1
ENSBTAG00000002940	WNT16	0.0546409	0	3.64969	0	1	1
ENSBTAG00000002941	FES	2246.49	-0.0820987	0.154698	-0.530702	0.595625	1
ENSBTAG00000002942	SLC2A10	9.87822	0.0868472	0.40666	0.213562	0.830889	1
ENSBTAG00000002943	ENSBTAG00000002943	0.603259	-0.200509	1.16995	-0.171383	0.863923	1
ENSBTAG00000002944	ATP5MC3	4373.96	0.0476977	0.11038	0.432123	0.665652	1
ENSBTAG00000002947	LY9	4489.32	-0.024913	0.103238	-0.241315	0.809311	1
ENSBTAG00000002948	SETD2	5395.57	-0.10301	0.138031	-0.746279	0.455499	1
ENSBTAG00000002949	CBX1	837.781	0.122766	0.0890512	1.3786	0.168018	1
ENSBTAG00000002951	CD244	1019.18	0.0921515	0.142717	0.645695	0.518477	1
ENSBTAG00000002952	TBX19	10.7169	0.25164	0.282014	0.892296	0.372235	1
ENSBTAG00000002953	TXN	2466.31	0.0635383	0.127386	0.498785	0.617931	1
ENSBTAG00000002956	ZNF674	202.882	-0.0880965	0.113881	-0.773585	0.439176	1
ENSBTAG00000002959	LRCH1	1273.93	0.043711	0.0861403	0.50744	0.611846	1
ENSBTAG00000002960	WDR82	6947.38	-0.00811507	0.0510368	-0.159004	0.873666	1
ENSBTAG00000002962	PPM1M	2361.77	-0.024785	0.0936733	-0.264589	0.791326	1
ENSBTAG00000002964	TXLNB	13.3225	0.127127	0.282358	0.450231	0.652544	1
ENSBTAG00000002965	NEURL3	0.587619	0.839782	1.07423	0.781755	0.434358	1
ENSBTAG00000002966	DNAJC13	5291.88	-0.179007	0.147878	-1.2105	0.226086	1
ENSBTAG00000002970	INTS6	2885.83	0.0668761	0.0951586	0.702786	0.482189	1
ENSBTAG00000002971	CUTC	623.669	0.0261136	0.0639132	0.40858	0.682848	1
ENSBTAG00000002972	DNAI7	5.25645	-0.806267	0.39942	-2.0186	0.0435292	1
ENSBTAG00000002973	RPP30	610.073	-0.0683494	0.0959413	-0.712409	0.476212	1
ENSBTAG00000002974	FMO2	37.1032	2.03767	0.583747	3.49067	0.000481812	1
ENSBTAG00000002976	CD177	0.899521	-1.25835	1.07364	-1.17205	0.241178	1
ENSBTAG00000002977	ECE1	4510.33	-0.10476	0.153625	-0.681921	0.495289	1
ENSBTAG00000002978	PRKG2	0.136865	-0.247823	3.0881	-0.080251	0.936038	1
ENSBTAG00000002979	PIK3R3	79.1781	-0.27321	0.237391	-1.15089	0.249778	1
ENSBTAG00000002980	GPT2	434.005	-0.388682	0.294184	-1.32122	0.186428	1
ENSBTAG00000002981	PIMREG	10.1948	-0.103272	0.30734	-0.336018	0.736857	1
ENSBTAG00000002982	PITPNM3	0.362176	-1.35513	1.43291	-0.945723	0.34429	1
ENSBTAG00000002983	NT5C1A	0.072407	0.330522	3.64969	0.0905617	0.927841	1
ENSBTAG00000002985	KCNMB1	60.7067	-0.0179035	0.205458	-0.0871395	0.930561	1
ENSBTAG00000002988	MACO1	1766.2	0.0565103	0.0809687	0.697928	0.485222	1
ENSBTAG00000002993	SFT2D1	4107.29	-0.000302081	0.0868308	-0.00347897	0.997224	1
ENSBTAG00000002995	GMPPA	1442.62	-0.0101066	0.127269	-0.0794112	0.936706	1
ENSBTAG00000002996	SHROOM4	3.96437	0.126448	0.507041	0.249385	0.803063	1
ENSBTAG00000002997	ADAMTSL1	0.0633087	-0.535207	3.64969	-0.146645	0.883413	1
ENSBTAG00000002998	MELTF	4.50943	-0.452753	0.426592	-1.06133	0.288542	1
ENSBTAG00000002999	ANAPC15	867.555	0.0954982	0.131749	0.724849	0.468545	1
ENSBTAG00000003000	TOMT	4.87143	-0.130016	0.436811	-0.297649	0.765971	1
ENSBTAG00000003001	LAMTOR1	1858.51	-0.0610635	0.134316	-0.454625	0.649379	1
ENSBTAG00000003002	WDR75	2353.37	-0.0631192	0.150241	-0.42012	0.674398	1
ENSBTAG00000003012	TRAF1	857.186	0.0256368	0.148833	0.172252	0.863239	1
ENSBTAG00000003014	TRPV2	4516.24	-0.0245977	0.0973085	-0.252781	0.800437	1
ENSBTAG00000003015	SESN1	1293.51	-0.0278354	0.148096	-0.187955	0.850912	1
ENSBTAG00000003016	PTPN7	1969.7	0.0929606	0.17733	0.524223	0.600124	1
ENSBTAG00000003017	TTC38	901.455	-0.0567884	0.10964	-0.517954	0.60449	1
ENSBTAG00000003018	FSTL3	47.9356	0.197785	0.212018	0.932868	0.350888	1
ENSBTAG00000003020	SSC4D	0.297086	0.0131491	1.81802	0.00723262	0.994229	1
ENSBTAG00000003021	SP1	4010.43	-0.0418507	0.191134	-0.21896	0.826682	1
ENSBTAG00000003022	CAMP	0.261525	-0.53709	2.06311	-0.26033	0.794609	1
ENSBTAG00000003025	NME6	411.604	0.0275369	0.130811	0.210509	0.83327	1
ENSBTAG00000003027	EMX2	0.237966	0.907112	2.41457	0.375682	0.707153	1
ENSBTAG00000003030	KCNQ2	0.188959	-0.536903	2.47903	-0.216578	0.828538	1
ENSBTAG00000003033	GADD45G	34.2447	-0.205498	0.280855	-0.731688	0.464359	1
ENSBTAG00000003034	GATAD2A	4733.83	0.0237775	0.086092	0.276187	0.782405	1
ENSBTAG00000003035	IMPACT	447.367	-0.150658	0.207847	-0.724848	0.468545	1
ENSBTAG00000003038	TAP2	8025.63	-0.0381835	0.106415	-0.358818	0.719731	1
ENSBTAG00000003039	PSMB8	19481.5	0.0291554	0.129169	0.225714	0.821424	1
ENSBTAG00000003040	RALGAPB	1537.95	-0.15456	0.297604	-0.519347	0.603519	1
ENSBTAG00000003043	GNG2	1455.19	0.112251	0.0955174	1.17519	0.239918	1
ENSBTAG00000003044	SPIN1	1573.36	-0.0480951	0.142044	-0.338593	0.734917	1
ENSBTAG00000003045	BAMBI	2.85564	-0.395664	0.654887	-0.604172	0.545729	1
ENSBTAG00000003047	FAM170A	12.4608	-0.158824	0.365513	-0.434523	0.663909	1
ENSBTAG00000003049	MICALL2	0.41271	0.0688079	1.59985	0.0430089	0.965694	1
ENSBTAG00000003051	FER	160.159	-0.0402463	0.243069	-0.165575	0.868491	1
ENSBTAG00000003052	PCSK7	1526.51	-0.0433879	0.107433	-0.403861	0.686315	1
ENSBTAG00000003054	INSRR	8.18254	-0.464387	0.313589	-1.48088	0.138639	1
ENSBTAG00000003058	ADRM1	1543.31	0.111267	0.0709097	1.56914	0.116616	1
ENSBTAG00000003059	CFAP298	2464.79	0.0777522	0.0958675	0.811038	0.417344	1
ENSBTAG00000003060	NTRK1	1.10382	-0.291829	0.927105	-0.314774	0.752933	1
ENSBTAG00000003061	LAMA5	6.81	-1.31703	0.511029	-2.57721	0.00996003	1
ENSBTAG00000003062	FHIP2A	589.087	-0.22516	0.221979	-1.01433	0.310425	1
ENSBTAG00000003063	SYNJ1	1693.32	-0.150642	0.154509	-0.974972	0.329574	1
ENSBTAG00000003064	PAXBP1	3979.46	-0.0782491	0.138077	-0.566707	0.570913	1
ENSBTAG00000003066	NSA2	5409.92	0.0980835	0.0993592	0.98716	0.323564	1
ENSBTAG00000003067	PSMB7	3202.21	0.143379	0.0880992	1.62748	0.103636	1
ENSBTAG00000003068	MSMO1	2044.99	0.151045	0.210136	0.718796	0.472266	1
ENSBTAG00000003069	MAN1C1	310.625	-0.0393013	0.129077	-0.30448	0.760763	1
ENSBTAG00000003072	ACADVL	6107.56	-0.0331535	0.0952138	-0.3482	0.72769	1
ENSBTAG00000003073	NAA40	763.405	-0.0785494	0.0889998	-0.882579	0.377464	1
ENSBTAG00000003074	SLC16A6	330.175	-0.145683	0.203816	-0.714777	0.474747	1
ENSBTAG00000003075	DVL2	457.403	0.0766119	0.0918953	0.833687	0.404458	1
ENSBTAG00000003076	NT5DC1	137.379	0.0666787	0.141404	0.471548	0.63725	1
ENSBTAG00000003077	DPF2	6533.62	0.020544	0.0779833	0.263441	0.792211	1
ENSBTAG00000003078	COL10A1	0.33679	0.911719	1.5954	0.571466	0.567684	1
ENSBTAG00000003079	TIGD3	12.9602	0.188336	0.337796	0.557545	0.577155	1
ENSBTAG00000003081	RWDD4	417.666	0.157409	0.0990559	1.5891	0.112039	1
ENSBTAG00000003083	SLC50A1	50.6608	0.31551	0.169122	1.86557	0.0621012	1
ENSBTAG00000003084	GPATCH2L	1221.41	-0.116701	0.186675	-0.625158	0.531867	1
ENSBTAG00000003086	ENSBTAG00000003086	2.95273	0.135267	0.52194	0.259162	0.79551	1
ENSBTAG00000003087	DCUN1D5	1015.08	0.174161	0.0787151	2.21255	0.0269288	1
ENSBTAG00000003088	LANCL3	3.4117	-0.248596	0.673244	-0.369252	0.71194	1
ENSBTAG00000003089	RHPN2	35.9643	-0.0876369	0.288488	-0.303781	0.761295	1
ENSBTAG00000003090	LRRC9	12.8339	-0.412036	0.409937	-1.00512	0.314838	1
ENSBTAG00000003092	ANAPC5	2155.02	-0.0285389	0.0717256	-0.39789	0.690712	1
ENSBTAG00000003093	TSGA10IP	1.29046	0.401679	0.866551	0.463538	0.642979	1
ENSBTAG00000003094	SART1	2763.41	-0.0352851	0.13499	-0.261389	0.793792	1
ENSBTAG00000003097	DENND4C	2357.72	-0.237456	0.257177	-0.923314	0.355844	1
ENSBTAG00000003098	MTDH	4926.33	0.030608	0.143605	0.21314	0.831217	1
ENSBTAG00000003100	SMTN	169.524	-0.0815687	0.182309	-0.44742	0.654572	1
ENSBTAG00000003101	SALL4	0.89003	0.46954	0.83706	0.560939	0.574839	1
ENSBTAG00000003102	GCC1	259.108	-0.055386	0.106553	-0.519796	0.603206	1
ENSBTAG00000003103	EIF4E1B	0.560862	-0.298577	1.49291	-0.199997	0.841483	1
ENSBTAG00000003109	ITM2B	16425.5	0.0390368	0.128567	0.303629	0.76141	1
ENSBTAG00000003110	TAFA4	3.27604	0.219096	0.519371	0.421849	0.673135	1
ENSBTAG00000003111	ATM	1691.89	-0.269675	0.257705	-1.04645	0.295353	1
ENSBTAG00000003112	THUMPD3	1679.05	-0.0281405	0.101805	-0.276416	0.782229	1
ENSBTAG00000003114	AVL9	199.336	-0.061079	0.162762	-0.375267	0.707462	1
ENSBTAG00000003115	KBTBD2	1381.3	-0.0650963	0.13187	-0.493639	0.621561	1
ENSBTAG00000003116	MTMR6	1672.66	-0.0895155	0.14672	-0.610112	0.541788	1
ENSBTAG00000003120	ZNF385B	7.13654	-0.118693	0.466933	-0.254196	0.799344	1
ENSBTAG00000003121	FRMPD3	0.56479	0.556562	1.15438	0.482129	0.629714	1
ENSBTAG00000003124	MFSD14B	2356.25	-0.00750969	0.13001	-0.0577625	0.953938	1
ENSBTAG00000003126	PEX16	787.525	-0.0103866	0.127624	-0.0813848	0.935136	1
ENSBTAG00000003128	SPATA6	95.539	-0.103259	0.172626	-0.598169	0.549727	1
ENSBTAG00000003130	CHRNA3	3.40776	0.0366787	0.491939	0.0745595	0.940565	1
ENSBTAG00000003132	CHRNB4	0.0615388	0	3.64969	0	1	1
ENSBTAG00000003134	CRYAA	0.166301	-0.24759	2.51233	-0.0985499	0.921496	1
ENSBTAG00000003137	PLPPR1	0.0310166	0.33039	3.64969	0.0905256	0.92787	1
ENSBTAG00000003140	CRYGS	18.8852	0.0710035	0.289836	0.244978	0.806474	1
ENSBTAG00000003143	TBCCD1	557.068	-0.0182896	0.0827357	-0.221061	0.825045	1
ENSBTAG00000003144	KIAA0825	36.0933	0.105818	0.224488	0.471374	0.637374	1
ENSBTAG00000003147	JAK1	19860.6	0.00654003	0.0802725	0.0814728	0.935066	1
ENSBTAG00000003148	MCM3AP	6362.67	-0.0437026	0.0726664	-0.601414	0.547564	1
ENSBTAG00000003151	DNAJB11	1869.94	0.0318838	0.132169	0.241235	0.809373	1
ENSBTAG00000003155	IFI27L2	392.815	-0.136921	0.217675	-0.629014	0.52934	1
ENSBTAG00000003160	LRCH4	6139.48	0.0442936	0.126594	0.349888	0.726422	1
ENSBTAG00000003161	YBEY	413.186	0.0311186	0.146242	0.212789	0.831492	1
ENSBTAG00000003162	CRYZ	135.951	-0.129404	0.222908	-0.580526	0.56156	1
ENSBTAG00000003166	AXL	244.759	-0.0684377	0.203014	-0.337108	0.736035	1
ENSBTAG00000003168	HNRNPUL1	15457.4	0.0453033	0.0528426	0.857325	0.391265	1
ENSBTAG00000003169	FBXO24	14.3913	0.0920632	0.234875	0.391967	0.695083	1
ENSBTAG00000003171	SHANK2	3.56885	0.512238	0.566064	0.904911	0.365512	1
ENSBTAG00000003172	MEIS2	0.442056	1.17596	1.35437	0.868268	0.385248	1
ENSBTAG00000003174	NDUFAF4	201.362	-0.0863361	0.127364	-0.677868	0.497855	1
ENSBTAG00000003176	JAM3	567.949	-0.0937692	0.16965	-0.552723	0.580453	1
ENSBTAG00000003177	SLC25A33	262.098	0.18399	0.128261	1.43449	0.151432	1
ENSBTAG00000003178	ATE1	443.852	-0.106371	0.174953	-0.608001	0.543187	1
ENSBTAG00000003180	TMEM201	84.5632	-0.121042	0.220553	-0.548812	0.583134	1
ENSBTAG00000003183	NTN4	13.2492	-0.830851	0.414483	-2.00455	0.0450113	1
ENSBTAG00000003184	GATA1	161.829	-0.33116	0.371879	-0.890507	0.373194	1
ENSBTAG00000003185	ASAP1	1957.43	-0.0698401	0.136	-0.513531	0.60758	1
ENSBTAG00000003186	OTULIN	1512.68	-0.0234408	0.125024	-0.187491	0.851276	1
ENSBTAG00000003189	CCDC6	433.817	-0.06213	0.150445	-0.412974	0.679626	1
ENSBTAG00000003191	FSCN1	375.604	0.127978	0.166156	0.770233	0.441162	1
ENSBTAG00000003192	TBC1D16	25.2281	-0.522847	0.233606	-2.23816	0.0252108	1
ENSBTAG00000003193	RPUSD2	410.977	-0.041333	0.0723637	-0.571184	0.567875	1
ENSBTAG00000003196	PAPSS2	885.827	-0.168105	0.259741	-0.647205	0.517499	1
ENSBTAG00000003199	SLC35C1	497.7	2.09045e-05	0.109427	0.000191037	0.999848	1
ENSBTAG00000003200	CSPG4B	27.4227	-0.427333	0.410743	-1.04039	0.298159	1
ENSBTAG00000003201	FNTA	1599.04	0.0953567	0.0732609	1.3016	0.193052	1
ENSBTAG00000003205	RPL35	55756.6	0.147857	0.133979	1.10358	0.269774	1
ENSBTAG00000003208	RAB33B	720.248	-0.0695171	0.180706	-0.384698	0.700461	1
ENSBTAG00000003209	BLCAP	3964.4	-0.0631111	0.0924095	-0.682951	0.494638	1
ENSBTAG00000003212	NNAT	39.9495	-1.16704	0.48265	-2.41798	0.0156071	1
ENSBTAG00000003215	KIF3B	2683.13	0.0199199	0.0806572	0.246969	0.804932	1
ENSBTAG00000003217	CADM3	4.11962	-0.201627	0.500069	-0.403197	0.686803	1
ENSBTAG00000003218	RAB28	1247.99	0.0311577	0.0748694	0.416161	0.677292	1
ENSBTAG00000003219	FBXL7	0.374416	0.537857	2.04741	0.262701	0.792781	1
ENSBTAG00000003220	ACKR1	0.7032	1.36234	1.20101	1.13433	0.256655	1
ENSBTAG00000003221	ATF7IP	3179.18	-0.0681183	0.20764	-0.328059	0.742867	1
ENSBTAG00000003222	ASNS	660.742	0.0498051	0.156063	0.319135	0.749624	1
ENSBTAG00000003225	IMP4	2401.46	0.012074	0.111663	0.108129	0.913894	1
ENSBTAG00000003228	RPL3	56503.2	0.0492835	0.10022	0.491753	0.622894	1
ENSBTAG00000003229	RPL23	74364.9	0.147247	0.108201	1.36086	0.173556	1
ENSBTAG00000003232	RAB29	2037.61	-0.0199395	0.108405	-0.183937	0.854063	1
ENSBTAG00000003235	DHDDS	716.66	0.047599	0.0574508	0.828518	0.407377	1
ENSBTAG00000003236	ENSBTAG00000003236	0.171509	0.330534	2.96555	0.111458	0.911253	1
ENSBTAG00000003237	IQSEC1	5451.89	0.0384401	0.149605	0.256944	0.797222	1
ENSBTAG00000003238	MEOX2	0.276575	0.619583	2.05641	0.301294	0.76319	1
ENSBTAG00000003239	UTP20	1327.41	-0.090557	0.142783	-0.634229	0.525931	1
ENSBTAG00000003240	C8H9orf152	321.72	0.0553134	0.138023	0.400756	0.6886	1
ENSBTAG00000003242	ACAD9	775.491	-0.0059605	0.141273	-0.0421914	0.966346	1
ENSBTAG00000003245	BCAR3	318.372	-0.045049	0.182267	-0.24716	0.804785	1
ENSBTAG00000003250	OR2H1D	3.42026	0.200212	0.65338	0.306424	0.759281	1
ENSBTAG00000003253	NPPC	0.101956	-0.532032	3.64969	-0.145774	0.884099	1
ENSBTAG00000003255	CD4	9644.84	0.0737544	0.155341	0.474789	0.634937	1
ENSBTAG00000003256	TOMM34	1711.39	0.0316705	0.10534	0.30065	0.763681	1
ENSBTAG00000003257	STK4	3029.2	-0.123504	0.212111	-0.582264	0.560389	1
ENSBTAG00000003258	ENSBTAG00000003258	0.30191	0.621674	2.06813	0.300596	0.763722	1
ENSBTAG00000003259	TCERG1	3054.62	0.0520835	0.141581	0.367872	0.712969	1
ENSBTAG00000003260	GPR151	0.118816	-1.11227	3.64969	-0.304757	0.760551	1
ENSBTAG00000003261	AURKC	343.279	0.0530933	0.163516	0.324697	0.74541	1
ENSBTAG00000003263	TBCA	573.799	0.214822	0.122553	1.75289	0.079621	1
ENSBTAG00000003264	NR1H2	2957.95	-0.0973908	0.146185	-0.666218	0.505272	1
ENSBTAG00000003265	ADD3	15908.1	-0.0448874	0.150737	-0.297786	0.765866	1
ENSBTAG00000003267	ZNF132	292.632	-0.045813	0.119811	-0.382378	0.702181	1
ENSBTAG00000003268	PELO	1081.66	0.0310952	0.0716896	0.433747	0.664472	1
ENSBTAG00000003272	ENSBTAG00000003272	0.359317	-2.53099	3.61879	-0.699401	0.484301	1
ENSBTAG00000003275	ENSBTAG00000003275	7.3945	-0.253714	0.384939	-0.659103	0.50983	1
ENSBTAG00000003276	PRKCH	1658.73	0.0189454	0.0841212	0.225216	0.821811	1
ENSBTAG00000003278	HOXC10	0.100377	0.0426717	3.64969	0.0116919	0.990671	1
ENSBTAG00000003279	NDUFA10	2520.95	0.0449929	0.102608	0.438495	0.661027	1
ENSBTAG00000003280	MGC137055	17.2665	-0.0986279	0.236632	-0.416798	0.676826	1
ENSBTAG00000003282	SLCO1A2	0.311264	-1.56358	1.7468	-0.895112	0.370727	1
ENSBTAG00000003288	CCZ1	2192.34	0.0840967	0.0650177	1.29344	0.195858	1
ENSBTAG00000003289	ENSBTAG00000003289	16.9639	0.374635	0.391774	0.956253	0.338944	1
ENSBTAG00000003290	SLC9A7	416.821	-0.366336	0.358497	-1.02187	0.306844	1
ENSBTAG00000003291	RIMKLB	0.990628	0.462809	1.04543	0.442696	0.657986	1
ENSBTAG00000003294	MRPL43	597.068	-0.0478741	0.136333	-0.351155	0.725472	1
ENSBTAG00000003295	GORAB	266.332	-0.00207833	0.144863	-0.0143469	0.988553	1
ENSBTAG00000003296	TWNK	973.505	-0.02472	0.0653138	-0.378481	0.705073	1
ENSBTAG00000003297	OASL	292.447	0.398658	0.303531	1.3134	0.189048	1
ENSBTAG00000003298	LZTS2	981.821	-0.0335061	0.138196	-0.242454	0.808428	1
ENSBTAG00000003300	MFGE8	447.113	-0.0582798	0.131678	-0.442595	0.658059	1
ENSBTAG00000003301	NCAM2	4.91117	0.421329	0.693489	0.607549	0.543486	1
ENSBTAG00000003303	MRPL58	952.561	0.00834884	0.126556	0.0659694	0.947402	1
ENSBTAG00000003304	HOXC4	9.05919	0.0200335	0.394225	0.0508173	0.959471	1
ENSBTAG00000003305	NCF1	1496.41	-0.200051	0.179414	-1.11502	0.26484	1
ENSBTAG00000003307	IMMT	3349.12	0.0275044	0.0552641	0.49769	0.618703	1
ENSBTAG00000003308	GRID2IP	0.0692022	0.0422494	3.64969	0.0115762	0.990764	1
ENSBTAG00000003312	CHST15	967.249	-0.0395522	0.154361	-0.256232	0.797772	1
ENSBTAG00000003313	TNFRSF9	26.0098	-0.250781	0.261882	-0.957613	0.338258	1
ENSBTAG00000003314	SKA3	263.805	0.123358	0.146105	0.84431	0.398496	1
ENSBTAG00000003315	MRPL57	236.769	-0.049072	0.153724	-0.319221	0.749559	1
ENSBTAG00000003316	SYAP1	1616.06	0.071043	0.0785593	0.904323	0.365824	1
ENSBTAG00000003321	DNAAF6	0.0273204	0	3.64969	0	1	1
ENSBTAG00000003322	TTLL7	48.1029	-0.484615	0.354796	-1.3659	0.171971	1
ENSBTAG00000003323	NOL6	971.432	-0.0748856	0.116335	-0.643705	0.519767	1
ENSBTAG00000003325	SNRK	3085.3	-0.0881716	0.133662	-0.659664	0.50947	1
ENSBTAG00000003326	NAIP	2693.35	-0.463273	0.285045	-1.62526	0.104108	1
ENSBTAG00000003327	RUFY4	3.43735	-0.0101134	0.481808	-0.0209905	0.983253	1
ENSBTAG00000003328	TAMM41	310.417	0.0601839	0.120206	0.500672	0.616602	1
ENSBTAG00000003329	FST	50.5083	0.302202	0.338378	0.89309	0.371809	1
ENSBTAG00000003330	ATL3	2255.59	-0.00110173	0.0855758	-0.0128743	0.989728	1
ENSBTAG00000003332	RPP40	77.825	-0.171956	0.171256	-1.00409	0.315337	1
ENSBTAG00000003334	ADAP2	117.263	-0.106333	0.258017	-0.412118	0.680253	1
ENSBTAG00000003335	VSX1	0.217006	0.330711	2.10171	0.157354	0.874966	1
ENSBTAG00000003336	TPD52L1	0.0276398	-0.246676	3.64969	-0.0675882	0.946113	1
ENSBTAG00000003338	LRRCC1	2098.9	0.0101712	0.141778	0.0717404	0.942809	1
ENSBTAG00000003339	ZBTB10	326.486	-0.115229	0.239058	-0.482011	0.629798	1
ENSBTAG00000003340	HDDC2	467.827	0.110944	0.112795	0.983583	0.325321	1
ENSBTAG00000003341	DOK2	2494.17	-0.042137	0.156949	-0.268476	0.788333	1
ENSBTAG00000003342	AMD1	2355.01	-0.0444571	0.102914	-0.431982	0.665755	1
ENSBTAG00000003345	FAT4	69.2493	-0.0881587	0.416777	-0.211525	0.832477	1
ENSBTAG00000003349	JAKMIP2	36.9762	0.449812	0.260665	1.72563	0.0844138	1
ENSBTAG00000003353	SLC6A2	3.1191	-0.00633108	0.599703	-0.010557	0.991577	1
ENSBTAG00000003354	SMCHD1	8899.48	-0.0917792	0.169777	-0.540587	0.588793	1
ENSBTAG00000003357	CLRN2	0.129337	0.0410398	3.12704	0.0131242	0.989529	1
ENSBTAG00000003358	MCFD2	3265.76	-0.031044	0.140347	-0.221194	0.824941	1
ENSBTAG00000003359	ELOVL5	6258.93	0.0846648	0.121048	0.699433	0.484281	1
ENSBTAG00000003361	METTL15	117.009	0.0814146	0.144377	0.563903	0.57282	1
ENSBTAG00000003362	HSP90B1	24935.6	0.123348	0.169445	0.727954	0.466642	1
ENSBTAG00000003365	SMG8	1086.47	-0.0871842	0.094336	-0.924188	0.355388	1
ENSBTAG00000003366	DDX58	1177.68	-0.32713	0.217577	-1.50352	0.132706	1
ENSBTAG00000003369	SYT12	0.426705	0.626298	1.27843	0.489896	0.624207	1
ENSBTAG00000003370	GPR135	0.595275	-1.15615	1.17911	-0.98052	0.32683	1
ENSBTAG00000003371	JKAMP	686.72	-0.0317638	0.0875212	-0.362927	0.716659	1
ENSBTAG00000003372	SLC35B4	74.0789	-0.247015	0.230696	-1.07074	0.284288	1
ENSBTAG00000003375	TC2N	0.0320348	-0.246676	3.64969	-0.0675882	0.946113	1
ENSBTAG00000003376	ASB1	32.1713	-0.43135	0.215495	-2.00167	0.0453197	1
ENSBTAG00000003378	ACAP2	256.977	-0.190962	0.356857	-0.535122	0.592565	1
ENSBTAG00000003381	TENT4A	1602.7	0.00177729	0.0822905	0.0215978	0.982769	1
[truncated: 25,608 more rows]

## Sheet: DESeq_Koch_d1_treatment_PvH_20
Gene_id	Gene_name	baseMean	log2FoldChange	lfcSE	stat	pvalue	padj
ENSBTAG00000013256	LGR5	6.35266	-5.45346	1.16994	-4.66134	3.14162e-06	0.0624176
ENSBTAG00000005012	HSPH1	1994.27	0.371032	0.0916693	4.0475	5.17672e-05	0.215888
ENSBTAG00000005078	UCHL1	221.837	-1.11641	0.267474	-4.1739	2.99435e-05	0.215888
ENSBTAG00000007882	CACNA1B	117.433	-3.54191	0.886993	-3.99317	6.51966e-05	0.215888
ENSBTAG00000039682	MTUS1	120.292	2.72177	0.678745	4.01001	6.07174e-05	0.215888
ENSBTAG00000053664	ENSBTAG00000053664	11.7023	2.51347	0.622967	4.03467	5.46795e-05	0.215888
ENSBTAG00000008951	ALPL	29.329	-3.99957	1.01175	-3.95312	7.71393e-05	0.218943
ENSBTAG00000008389	HTRA1	56.5188	-1.48732	0.397454	-3.74212	0.000182473	0.402819
ENSBTAG00000016158	ACAN	6.59136	2.86582	0.763726	3.75241	0.000175141	0.402819
ENSBTAG00000005193	CRTAM	411.584	0.554185	0.150265	3.68806	0.00022597	0.408144
ENSBTAG00000013162	HSPA8	63323.5	0.272252	0.0734605	3.7061	0.000210479	0.408144
ENSBTAG00000021077	BOLA-DQB	4251.69	-2.84697	0.780361	-3.64828	0.000264005	0.437104
ENSBTAG00000002315	RNF34	487.676	0.281139	0.0790593	3.55606	0.000376462	0.534254
ENSBTAG00000027059	ARPIN	132.868	-0.852188	0.238987	-3.56584	0.000362693	0.534254
ENSBTAG00000019958	NXNL2	5.30295	-1.78748	0.515822	-3.46529	0.00052965	0.568435
ENSBTAG00000021141	CD8A	1571.02	0.690588	0.200522	3.44394	0.000573294	0.568435
ENSBTAG00000023652	PROS1	14.699	-1.47287	0.429252	-3.43124	0.000600822	0.568435
ENSBTAG00000026088	LYZ2	20.363	-1.31209	0.379932	-3.45349	0.000553384	0.568435
ENSBTAG00000047331	GYPB	11.2549	2.53474	0.725964	3.49155	0.000480223	0.568435
ENSBTAG00000048652	ENSBTAG00000048652	4.16815	-2.74602	0.797387	-3.44377	0.000573654	0.568435
ENSBTAG00000054586	ENSBTAG00000054586	3.43963	4.88895	1.42292	3.43586	0.000590674	0.568435
ENSBTAG00000014355	MYCBPAP	32.8797	-0.68568	0.201366	-3.40515	0.000661278	0.571411
ENSBTAG00000032353	CCDC63	30.3922	-0.801952	0.235518	-3.40506	0.000661488	0.571411
ENSBTAG00000003540	MYT1L	4.06271	3.05668	0.945588	3.23257	0.0012268	0.982965
ENSBTAG00000008947	TKTL2	11.7575	1.23361	0.381894	3.23024	0.00123687	0.982965
ENSBTAG00000049985	ENSBTAG00000049985	12.6731	1.12908	0.350845	3.21818	0.00129007	0.98581
ENSBTAG00000000005	GRK3	2051.66	-0.0695529	0.190521	-0.365067	0.715062	1
ENSBTAG00000000008	KCNJ1	2.73569	0.10627	0.663096	0.160263	0.872674	1
ENSBTAG00000000009	FOXF1	0.985249	0.191593	0.915029	0.209384	0.834148	1
ENSBTAG00000000010	UBL7	1260.03	-0.0811801	0.117205	-0.692636	0.488538	1
ENSBTAG00000000011	TDH	2.63312	-0.051329	0.541156	-0.0948505	0.924434	1
ENSBTAG00000000012	TTC33	262.676	0.0737733	0.142914	0.516208	0.605709	1
ENSBTAG00000000013	PRKAA1	1986.88	0.0296629	0.182681	0.162375	0.871011	1
ENSBTAG00000000014	TXN2	2137.95	-0.0925467	0.09693	-0.954778	0.33969	1
ENSBTAG00000000015	FOXRED2	257.037	-0.0558533	0.15056	-0.370971	0.710659	1
ENSBTAG00000000016	LTA	350.89	-0.0842937	0.152399	-0.553114	0.580185	1
ENSBTAG00000000019	SERINC1	8098.19	0.0760412	0.132865	0.572319	0.567106	1
ENSBTAG00000000020	TRPV3	0.207635	0.797123	2.44572	0.325925	0.744481	1
ENSBTAG00000000021	WASHC3	670.559	-0.0336701	0.0926237	-0.363515	0.71622	1
ENSBTAG00000000022	NUP37	451.774	0.0585742	0.0954304	0.613789	0.539355	1
ENSBTAG00000000023	RNF2	1112.07	0.0855755	0.150067	0.570247	0.56851	1
ENSBTAG00000000024	DYM	1240.91	0.0582294	0.0985197	0.591043	0.554492	1
ENSBTAG00000000025	RAB6A	2988.11	0.124372	0.121688	1.02205	0.306757	1
ENSBTAG00000000026	VPS33B	2267.5	-0.0163092	0.0822554	-0.198275	0.84283	1
ENSBTAG00000000029	LYZL6	0.0357185	-0.286463	3.64969	-0.0784898	0.937438	1
ENSBTAG00000000030	RDM1	67.4634	0.26165	0.170288	1.53651	0.124413	1
ENSBTAG00000000031	TRPV4	11.7585	-0.104285	0.307551	-0.339083	0.734547	1
ENSBTAG00000000032	ABI3	1044.63	0.118505	0.175467	0.675366	0.499443	1
ENSBTAG00000000033	PHOSPHO1	306.583	-0.469984	0.304997	-1.54095	0.123329	1
ENSBTAG00000000037	CWC27	927.739	-0.0451255	0.127151	-0.354896	0.722667	1
ENSBTAG00000000039	SIRT7	2565.86	-0.0744517	0.108261	-0.687704	0.491639	1
ENSBTAG00000000040	MAFG	385.039	0.0194657	0.146479	0.132891	0.89428	1
ENSBTAG00000000042	PYCR1	150.85	-0.159375	0.206275	-0.772634	0.439739	1
ENSBTAG00000000046	SURF2	62.9065	0.0150575	0.204022	0.0738033	0.941167	1
ENSBTAG00000000049	CCDC77	654.083	0.00725279	0.088168	0.0822611	0.934439	1
ENSBTAG00000000050	PSMG3	342.501	-0.188989	0.163905	-1.15304	0.248895	1
ENSBTAG00000000052	PKNOX2	28.9993	0.283802	0.278065	1.02063	0.30743	1
ENSBTAG00000000053	FILIP1	3.71295	0.726994	0.647703	1.12242	0.261684	1
ENSBTAG00000000054	SNAPC4	1148.45	-0.162177	0.142765	-1.13597	0.255968	1
ENSBTAG00000000056	STRADA	1637.1	-0.110034	0.114805	-0.958445	0.337839	1
ENSBTAG00000000057	THBS3	29.6104	-0.0713397	0.182622	-0.390641	0.696062	1
ENSBTAG00000000060	PRDM14	0.799549	-0.288122	1.67822	-0.171683	0.863687	1
ENSBTAG00000000061	PCDH7	2.31101	0.134059	0.822302	0.163029	0.870496	1
ENSBTAG00000000064	FEN1	1086.75	0.0720034	0.12854	0.560165	0.575367	1
ENSBTAG00000000065	CRLS1	1670.38	0.0618138	0.105739	0.584589	0.558824	1
ENSBTAG00000000066	LRRN4	0.0271197	-0.286463	3.64969	-0.0784898	0.937438	1
ENSBTAG00000000067	SDF2L1	323.268	-0.336879	0.250801	-1.34321	0.179203	1
ENSBTAG00000000071	PMP2	0.612538	0.494078	2.11068	0.234085	0.814919	1
ENSBTAG00000000072	TFB2M	766.189	0.00925323	0.123427	0.074969	0.940239	1
ENSBTAG00000000073	LRPAP1	1205.49	-0.0875737	0.152932	-0.572633	0.566893	1
ENSBTAG00000000074	NFIA	19.3094	-0.221762	0.341148	-0.650045	0.515663	1
ENSBTAG00000000076	RECK	6.42216	0.165117	0.356936	0.462597	0.643654	1
ENSBTAG00000000077	ADSL	3395.01	0.0633875	0.114079	0.555648	0.578452	1
ENSBTAG00000000078	GLIPR2	4853.41	0.168021	0.13437	1.25043	0.211141	1
ENSBTAG00000000079	CCSAP	58.8584	0.159264	0.24164	0.659097	0.509833	1
ENSBTAG00000000080	GRWD1	624.042	-0.124187	0.128152	-0.969063	0.332514	1
ENSBTAG00000000081	CERT1	824.281	0.00623014	0.219811	0.0283432	0.977388	1
ENSBTAG00000000082	KCNJ14	3.90436	0.0798597	0.44207	0.180649	0.856643	1
ENSBTAG00000000084	MRPS30	442.056	-0.0349538	0.0853106	-0.409724	0.682008	1
ENSBTAG00000000087	HSD17B12	1916.44	-0.00849242	0.144821	-0.0586407	0.953238	1
ENSBTAG00000000088	ALCAM	567.59	-0.042634	0.218059	-0.195516	0.844989	1
ENSBTAG00000000090	SEC31B	242.107	0.047956	0.0913421	0.525014	0.599573	1
ENSBTAG00000000091	NDUFB8	2791.26	-0.0268476	0.107183	-0.250483	0.802214	1
ENSBTAG00000000092	HIF1AN	920.099	0.0674779	0.0733363	0.920116	0.357512	1
ENSBTAG00000000094	ATPAF1	1257.58	0.0012231	0.0874029	0.0139938	0.988835	1
ENSBTAG00000000095	CD274	177.529	-0.345271	0.247489	-1.3951	0.162987	1
ENSBTAG00000000097	EFCAB14	3770.31	0.0152654	0.125667	0.121475	0.903315	1
ENSBTAG00000000098	SETDB1	2516.24	-0.0312296	0.0687925	-0.453969	0.649851	1
ENSBTAG00000000099	CERS2	6446.79	-0.00996888	0.0838076	-0.11895	0.905315	1
ENSBTAG00000000102	GPR75	0.2639	-0.862569	2.05802	-0.419125	0.675125	1
ENSBTAG00000000103	MRPL23	409.467	-0.0421787	0.16051	-0.262779	0.792721	1
ENSBTAG00000000105	RIT1	5293.78	0.132744	0.135298	0.981118	0.326535	1
ENSBTAG00000000108	KHDC4	3417.8	0.0402239	0.0735334	0.547016	0.584368	1
ENSBTAG00000000109	NPTXR	2.46755	-0.332784	0.57966	-0.574103	0.565898	1
ENSBTAG00000000111	UGP2	4058.26	0.000758258	0.0740781	0.0102359	0.991833	1
ENSBTAG00000000113	ARHGEF2	9006.05	0.0290006	0.0656861	0.441503	0.658849	1
ENSBTAG00000000115	VPS54	1308.62	0.0292019	0.174971	0.166896	0.867452	1
ENSBTAG00000000120	USP43	0.221263	1.51729	2.84731	0.532886	0.594112	1
ENSBTAG00000000124	DHH	1.02684	1.03069	1.01311	1.01735	0.308987	1
ENSBTAG00000000125	SPATA5	314.587	0.0507519	0.144429	0.351397	0.72529	1
ENSBTAG00000000128	FGF18	2.26487	0.494874	0.678609	0.729247	0.465851	1
ENSBTAG00000000130	TNFSF13	1462.5	0.0246286	0.177902	0.138439	0.889893	1
ENSBTAG00000000131	SENP3	2513.67	-0.0374612	0.0714212	-0.524511	0.599923	1
ENSBTAG00000000132	EIF4A1	15022.3	0.0119688	0.0729629	0.164039	0.8697	1
ENSBTAG00000000133	CD68	1389.29	0.0222094	0.22915	0.0969206	0.922789	1
ENSBTAG00000000134	MPDU1	1549.69	-0.0465052	0.091193	-0.509964	0.610077	1
ENSBTAG00000000137	FRYL	4449.78	-0.0360385	0.170567	-0.211287	0.832664	1
ENSBTAG00000000138	CCDC178	0.0320348	-0.286463	3.64969	-0.0784898	0.937438	1
ENSBTAG00000000139	KMT5A	713.224	0.0505555	0.0936997	0.539548	0.589508	1
ENSBTAG00000000140	EPHX1	926.401	0.203682	0.212003	0.96075	0.336678	1
ENSBTAG00000000141	NFU1	1302	0.0413812	0.0683863	0.60511	0.545106	1
ENSBTAG00000000144	ENSBTAG00000000144	2968.65	-0.105251	0.192961	-0.545453	0.585442	1
ENSBTAG00000000146	FARP1	107.718	-0.0361836	0.24937	-0.1451	0.884632	1
ENSBTAG00000000147	RIC8B	777.48	0.0121126	0.0816461	0.148355	0.882062	1
ENSBTAG00000000149	USP40	2668.17	-0.067608	0.0483244	-1.39905	0.161799	1
ENSBTAG00000000152	RANBP2	10900.9	-0.0380056	0.155254	-0.244797	0.806614	1
ENSBTAG00000000153	LRFN3	82.5082	-0.352191	0.161868	-2.1758	0.0295706	1
ENSBTAG00000000154	ENSBTAG00000000154	0.477252	0.0674197	1.2983	0.0519291	0.958585	1
ENSBTAG00000000157	CCDC138	196.354	0.0669525	0.131502	0.509137	0.610656	1
ENSBTAG00000000160	CBS	201.099	-0.0922166	0.169448	-0.544216	0.586293	1
ENSBTAG00000000161	TMEM40	60.5748	0.119528	0.253204	0.472061	0.636883	1
ENSBTAG00000000162	ANAPC16	1293.1	-0.0194054	0.0752952	-0.257724	0.79662	1
ENSBTAG00000000163	DDIT4	1004.06	-0.00508035	0.103921	-0.0488868	0.96101	1
ENSBTAG00000000164	GNRH1	2.0247	0.201235	0.568808	0.353784	0.723501	1
ENSBTAG00000000168	ENSBTAG00000000168	0.0980225	-0.291142	3.64969	-0.0797716	0.936419	1
ENSBTAG00000000169	ASZ1	28.6632	0.0767134	0.554437	0.138363	0.889954	1
ENSBTAG00000000170	GSTT4	6.54204	-0.36622	0.493196	-0.742546	0.457757	1
ENSBTAG00000000172	PFKFB1	0.652516	-0.63929	1.05125	-0.608123	0.543106	1
ENSBTAG00000000175	N4BP2	801.507	-0.000394399	0.3496	-0.00112814	0.9991	1
ENSBTAG00000000176	SP3	2850.25	0.0416868	0.237395	0.175601	0.860608	1
ENSBTAG00000000177	MSLN	0.0364881	0	3.64969	0	1	1
ENSBTAG00000000179	RPUSD1	86.5919	-0.177621	0.197318	-0.900177	0.368026	1
ENSBTAG00000000181	SUSD3	1482.09	0.084043	0.111986	0.750476	0.452968	1
ENSBTAG00000000182	SPINT2	477.41	0.156986	0.171434	0.915725	0.359811	1
ENSBTAG00000000184	EIF2AK3	3035.73	0.0500775	0.088566	0.565425	0.571784	1
ENSBTAG00000000185	SLC6A14	0.704738	0.123935	0.921634	0.134473	0.893028	1
ENSBTAG00000000186	FLAD1	630.121	-0.170113	0.140516	-1.21063	0.226036	1
ENSBTAG00000000188	HS3ST5	0.496102	0.00330579	1.36741	0.00241756	0.998071	1
ENSBTAG00000000189	LHFPL3	0.0290319	0.290603	3.64969	0.0796241	0.936536	1
ENSBTAG00000000191	SLC25A20	1582.56	-0.0768803	0.100806	-0.762659	0.445667	1
ENSBTAG00000000195	ENSBTAG00000000195	261.152	-0.144726	0.216904	-0.667236	0.504621	1
ENSBTAG00000000197	TRMT10A	214.134	0.0810653	0.132767	0.610582	0.541477	1
ENSBTAG00000000199	PDP1	957.228	0.0557559	0.160605	0.347162	0.72847	1
ENSBTAG00000000201	LTN1	1262.13	-0.0482892	0.255988	-0.188639	0.850376	1
ENSBTAG00000000202	SLC25A19	1987.55	-0.102612	0.131542	-0.780066	0.435352	1
ENSBTAG00000000203	ATP6V1G1	4307.69	-0.00515687	0.0811124	-0.0635768	0.949307	1
ENSBTAG00000000204	TMEM268	1360.97	0.00958305	0.085023	0.112711	0.91026	1
ENSBTAG00000000205	MMD	2527.53	-0.0202065	0.149685	-0.134993	0.892617	1
ENSBTAG00000000207	PUDP	671.888	-0.00755579	0.113168	-0.0667662	0.946768	1
ENSBTAG00000000210	ARHGAP31	1207.96	-0.105182	0.15713	-0.669395	0.503243	1
ENSBTAG00000000211	SHROOM2	0.363945	-0.268018	2.02434	-0.132397	0.89467	1
ENSBTAG00000000212	NADK	7711.12	-0.0678005	0.0814896	-0.832014	0.405401	1
ENSBTAG00000000213	TMEM39A	973.031	-0.0347834	0.0960689	-0.362067	0.717302	1
ENSBTAG00000000214	OR2AD1	0.139817	0.291435	3.64969	0.079852	0.936355	1
ENSBTAG00000000215	GNB1	14028.4	-0.00793389	0.0570139	-0.139157	0.889326	1
ENSBTAG00000000218	MAP2K5	839.298	-0.0101552	0.0690812	-0.147004	0.883129	1
ENSBTAG00000000219	GRIN2B	0.955132	0.897991	1.074	0.836117	0.403089	1
ENSBTAG00000000220	NEK10	0.189835	0.580556	2.93963	0.197493	0.843442	1
ENSBTAG00000000221	RBM34	698.404	0.0162436	0.0848294	0.191485	0.848145	1
ENSBTAG00000000222	ARID4B	4495.73	0.0438604	0.204995	0.213959	0.830579	1
ENSBTAG00000000223	PPM1B	3860.76	0.0197451	0.0942068	0.209593	0.833985	1
ENSBTAG00000000224	TSPAN15	186.961	0.154736	0.192134	0.805357	0.420613	1
ENSBTAG00000000225	POLB	780.725	-0.0430606	0.0917484	-0.469333	0.638831	1
ENSBTAG00000000226	DKK4	0.0630537	0.290603	3.64969	0.0796241	0.936536	1
ENSBTAG00000000228	OR2Y3B	0.352119	-0.666027	1.85687	-0.358682	0.719833	1
ENSBTAG00000000231	BMPR1A	49.7721	-0.115906	0.287916	-0.402567	0.687267	1
ENSBTAG00000000236	YWHAZ	6857	0.13496	0.117855	1.14514	0.252152	1
ENSBTAG00000000237	ENSBTAG00000000237	0.0340424	0.290603	3.64969	0.0796241	0.936536	1
ENSBTAG00000000238	PSD2	6.52351	0.248308	0.329327	0.753986	0.450858	1
ENSBTAG00000000240	AKAP7	231.287	-0.118294	0.195214	-0.605969	0.544535	1
ENSBTAG00000000241	STAU1	2953.32	-0.00668007	0.0841462	-0.0793865	0.936725	1
ENSBTAG00000000242	ENSBTAG00000000242	39.371	0.00522276	0.459294	0.0113713	0.990927	1
ENSBTAG00000000243	HEBP2	59.8272	-0.182155	0.331208	-0.549971	0.58234	1
ENSBTAG00000000244	NRXN2	48.1598	0.0512316	0.202254	0.253303	0.800034	1
ENSBTAG00000000245	NHSL1	26.6159	-0.121795	0.177271	-0.687051	0.49205	1
ENSBTAG00000000246	ME3	24.6574	0.23053	0.375602	0.613762	0.539373	1
ENSBTAG00000000250	HDHD3	717.675	0.0223608	0.137234	0.16294	0.870566	1
ENSBTAG00000000251	ALAD	239.86	-0.0218344	0.191006	-0.114313	0.90899	1
ENSBTAG00000000252	POLE3	2647.12	0.0768534	0.0819922	0.937327	0.348591	1
ENSBTAG00000000253	PTPRF	1181.76	-0.0865395	0.17003	-0.508967	0.610775	1
ENSBTAG00000000256	TLE1	278.561	0.108917	0.138949	0.783864	0.43312	1
ENSBTAG00000000257	MRAP2	0.653372	0.616243	1.29074	0.477434	0.633053	1
ENSBTAG00000000260	ZNRF2	1139.55	-0.0310063	0.0917001	-0.338127	0.735268	1
ENSBTAG00000000261	FAM228A	1.07383	-0.614731	0.804403	-0.764208	0.444743	1
ENSBTAG00000000264	RFX6	0.0357185	-0.286463	3.64969	-0.0784898	0.937438	1
ENSBTAG00000000266	NAB1	1105.63	0.00584236	0.180863	0.0323026	0.974231	1
ENSBTAG00000000267	SMG6	2400.45	0.0796072	0.0465577	1.70986	0.0872918	1
ENSBTAG00000000269	ENSBTAG00000000269	357.056	-0.0839888	0.106357	-0.78969	0.429709	1
ENSBTAG00000000271	MNS1	64.4254	0.16209	0.223786	0.72431	0.468875	1
ENSBTAG00000000273	IL5RA	122.254	0.163857	0.277453	0.590576	0.554804	1
ENSBTAG00000000274	YKT6	2478.08	0.0340338	0.0531672	0.640128	0.522089	1
ENSBTAG00000000275	PARP11	2147.55	0.00564144	0.0682807	0.0826212	0.934153	1
ENSBTAG00000000277	IL18	151.594	-0.305484	0.229611	-1.33044	0.183373	1
ENSBTAG00000000279	RAB26	20.0899	0.217963	0.300931	0.724295	0.468885	1
ENSBTAG00000000281	MND1	134.37	0.0669655	0.162291	0.412627	0.67988	1
ENSBTAG00000000283	CSF1	116.502	-0.47844	0.268612	-1.78116	0.0748865	1
ENSBTAG00000000284	NAALAD2	0.346872	0.848872	1.66899	0.508614	0.611022	1
ENSBTAG00000000285	GUF1	706.065	-0.126812	0.151825	-0.835245	0.40358	1
ENSBTAG00000000286	PFKM	124.089	-0.0602646	0.10289	-0.58572	0.558063	1
ENSBTAG00000000287	GNPDA2	784.977	0.127792	0.118362	1.07967	0.280289	1
ENSBTAG00000000288	UPF2	3959.47	0.00470179	0.0991907	0.0474015	0.962193	1
ENSBTAG00000000289	ASB8	1567.35	0.0363895	0.0686706	0.529914	0.596172	1
ENSBTAG00000000290	ATP11B	1919.13	0.103767	0.246614	0.420767	0.673925	1
ENSBTAG00000000291	DHTKD1	864.166	-0.0862713	0.0867418	-0.994577	0.319942	1
ENSBTAG00000000292	TCIRG1	5260.73	-0.148256	0.148186	-1.00047	0.317082	1
ENSBTAG00000000295	CLHC1	842.217	-0.247374	0.144874	-1.70752	0.0877258	1
ENSBTAG00000000296	IMPDH1	1465.69	-0.191371	0.150206	-1.27406	0.202642	1
ENSBTAG00000000297	ZNF330	1246.16	-0.0662295	0.104378	-0.634514	0.525745	1
ENSBTAG00000000300	NEXMIF	4.5239	0.885021	0.493532	1.79324	0.0729348	1
ENSBTAG00000000301	ENSBTAG00000000301	0.215149	-0.28569	2.43223	-0.11746	0.906495	1
ENSBTAG00000000305	LMO4	1509.29	0.104461	0.0925952	1.12815	0.259259	1
ENSBTAG00000000306	ITK	3037.31	0.310195	0.155365	1.99655	0.0458736	1
ENSBTAG00000000308	ITCH	786.479	-0.0368004	0.297549	-0.123678	0.90157	1
ENSBTAG00000000309	PTPRT	0.0576579	0.579138	3.64969	0.158682	0.87392	1
ENSBTAG00000000310	MFAP5	0.100784	-0.572553	3.64969	-0.156877	0.875342	1
ENSBTAG00000000312	GRINA	4211.61	-0.0222174	0.118416	-0.187621	0.851174	1
ENSBTAG00000000313	NUDT13	35.5831	0.0554632	0.189171	0.293191	0.769376	1
ENSBTAG00000000315	ECD	967.268	-0.0857179	0.059814	-1.43308	0.151836	1
ENSBTAG00000000317	MAPK8IP1	33.4699	-0.159613	0.181515	-0.87934	0.379217	1
ENSBTAG00000000320	UBAP1	2705.24	-0.0117545	0.0729208	-0.161195	0.87194	1
ENSBTAG00000000321	TBL2	819.128	0.005195	0.0563423	0.0922041	0.926536	1
ENSBTAG00000000322	CD2AP	2241.49	-0.0475167	0.227778	-0.20861	0.834753	1
ENSBTAG00000000326	ENTHD1	0.952589	1.29207	0.996591	1.29649	0.194806	1
ENSBTAG00000000328	TPPP2	0.0871283	-0.287087	3.64969	-0.0786607	0.937302	1
ENSBTAG00000000329	MEGF10	0.582374	-0.515093	1.45128	-0.354923	0.722647	1
ENSBTAG00000000330	ALDH16A1	1753.93	-0.0575926	0.132046	-0.436155	0.662725	1
ENSBTAG00000000332	ERF	875.395	0.101209	0.132115	0.766068	0.443636	1
ENSBTAG00000000333	ARHGAP20	0.112731	-0.274855	3.22621	-0.0851943	0.932107	1
ENSBTAG00000000336	ENSBTAG00000000336	217	-0.11948	0.24727	-0.483197	0.628956	1
ENSBTAG00000000340	ADNP	6383.57	0.0310994	0.0723353	0.429934	0.667244	1
ENSBTAG00000000341	ISOC1	181.286	0.227172	0.0788521	2.88099	0.00396433	1
ENSBTAG00000000342	PLOD3	1205.28	-0.0776135	0.113005	-0.686818	0.492198	1
ENSBTAG00000000343	ZNHIT1	423.439	-0.253725	0.19029	-1.33336	0.182414	1
ENSBTAG00000000345	CLDN15	49.5518	-0.0267961	0.22855	-0.117244	0.906667	1
ENSBTAG00000000347	RHOG	6054.34	0.0159694	0.151639	0.105312	0.916128	1
ENSBTAG00000000354	PDE6G	3.38805	-0.766873	0.498261	-1.5391	0.12378	1
ENSBTAG00000000355	OXLD1	298.583	-0.107415	0.105151	-1.02153	0.307002	1
ENSBTAG00000000356	CCDC137	1098.33	-0.0996466	0.127795	-0.779736	0.435547	1
ENSBTAG00000000357	PRAG1	4266.82	-0.106158	0.157182	-0.675382	0.499433	1
ENSBTAG00000000359	EIF3J	715.103	0.0476046	0.122344	0.389105	0.697199	1
ENSBTAG00000000362	SPG11	2819.46	-0.0227244	0.165289	-0.137483	0.890649	1
ENSBTAG00000000363	BDP1	1464.77	-0.0462015	0.448489	-0.103016	0.91795	1
ENSBTAG00000000365	TDP2	825.699	-0.0292167	0.102208	-0.285855	0.774989	1
ENSBTAG00000000369	EPS8	28.8511	0.42461	0.234507	1.81065	0.0701949	1
ENSBTAG00000000371	DIS3L	7120.24	-0.0314424	0.0981731	-0.320275	0.74876	1
ENSBTAG00000000372	TIPIN	909.107	-0.0950375	0.0910137	-1.04421	0.296388	1
ENSBTAG00000000375	SSRP1	5559.55	-0.033869	0.0767065	-0.44154	0.658822	1
ENSBTAG00000000376	P2RX3	21.7622	0.0855681	0.201453	0.424755	0.671015	1
ENSBTAG00000000377	BMX	4.16021	-0.415791	0.534906	-0.777317	0.436972	1
ENSBTAG00000000379	GOLT1B	300.616	-0.102881	0.178408	-0.576658	0.56417	1
ENSBTAG00000000381	S1PR4	433.102	0.146804	0.189239	0.77576	0.437891	1
ENSBTAG00000000382	MED27	1076.53	0.0378018	0.104247	0.362619	0.71689	1
ENSBTAG00000000385	ZBTB18	4323.66	0.0055416	0.164758	0.0336347	0.973168	1
ENSBTAG00000000387	NICN1	2004.97	-0.007877	0.0569443	-0.138328	0.889981	1
ENSBTAG00000000389	ZNF212	872.506	-0.094193	0.117754	-0.799912	0.423762	1
ENSBTAG00000000390	TPST1	134.05	0.0485491	0.139579	0.347825	0.727971	1
ENSBTAG00000000392	ASCC1	1365.58	0.110284	0.0826928	1.33366	0.182315	1
ENSBTAG00000000393	SSPN	57.028	-0.0695988	0.183097	-0.380119	0.703857	1
ENSBTAG00000000394	BACE2	26.5033	0.167745	0.331912	0.50539	0.613285	1
ENSBTAG00000000395	ADAMTS20	0.034877	-0.286463	3.64969	-0.0784898	0.937438	1
ENSBTAG00000000396	PIM1	5239.87	-0.071619	0.0948347	-0.755199	0.45013	1
ENSBTAG00000000397	CNPY1	11.4312	0.6743	0.357727	1.88496	0.0594353	1
ENSBTAG00000000399	NANOS3	3.93277	-0.447798	0.50713	-0.883005	0.377233	1
ENSBTAG00000000401	TTC24	0.0342246	0.290603	3.64969	0.0796241	0.936536	1
ENSBTAG00000000404	NAXE	1447.44	0.0221896	0.127879	0.173521	0.862242	1
ENSBTAG00000000405	VKORC1	282.205	-0.0343396	0.127657	-0.269	0.78793	1
ENSBTAG00000000406	GPATCH4	441.863	-0.181222	0.171886	-1.05431	0.29174	1
ENSBTAG00000000409	CDC40	1439.34	-0.0163882	0.138351	-0.118454	0.905708	1
ENSBTAG00000000410	PAX4	0.15908	-0.28606	2.53479	-0.112853	0.910147	1
ENSBTAG00000000411	HGS	2955.32	-0.0831862	0.117088	-0.710459	0.47742	1
ENSBTAG00000000413	NRTN	0.692758	-0.724549	1.00618	-0.720097	0.471466	1
ENSBTAG00000000414	FUT6	0.0683515	-0.574995	3.64969	-0.157546	0.874814	1
ENSBTAG00000000415	ERBIN	7239.68	0.0799248	0.153166	0.52182	0.601796	1
ENSBTAG00000000417	MRPL12	1091.75	-0.0915959	0.144995	-0.631719	0.52757	1
ENSBTAG00000000418	TOX3	0.176159	0.292008	2.92126	0.0999595	0.920376	1
ENSBTAG00000000419	PHEX	1.56356	-0.00368788	0.759863	-0.00485335	0.996128	1
ENSBTAG00000000421	EEA1	613.541	0.0731137	0.314539	0.232447	0.816191	1
ENSBTAG00000000422	TSHZ1	414.659	0.236698	0.0965007	2.45282	0.0141743	1
ENSBTAG00000000423	RBM4B	1088.06	0.0317792	0.0890798	0.356749	0.72128	1
ENSBTAG00000000425	ENSBTAG00000000425	11.0711	-0.535913	0.290658	-1.84379	0.0652134	1
ENSBTAG00000000428	BAK1	3581.91	-0.0930544	0.141111	-0.659441	0.509613	1
ENSBTAG00000000429	DGCR2	4205	-0.168315	0.165117	-1.01937	0.308029	1
ENSBTAG00000000432	ENSBTAG00000000432	8433.63	0.308868	0.160242	1.92751	0.0539156	1
ENSBTAG00000000434	CRYAB	3.27641	-0.220322	0.624031	-0.353063	0.724041	1
ENSBTAG00000000435	TARBP2	823.156	-0.135109	0.151123	-0.894032	0.371305	1
ENSBTAG00000000436	TNFAIP3	1013.71	-0.186849	0.104746	-1.78383	0.0744514	1
ENSBTAG00000000437	FFAR4	1.18936	-0.137483	0.718987	-0.191218	0.848355	1
ENSBTAG00000000439	SFSWAP	1713.21	-0.0191315	0.068102	-0.280924	0.778769	1
ENSBTAG00000000440	HSPB2	8.18064	0.147401	0.529542	0.278355	0.78074	1
ENSBTAG00000000442	RBP4	1.82043	0.178322	0.661343	0.269637	0.78744	1
ENSBTAG00000000445	PDE6C	0.415425	-0.286257	2.05549	-0.139264	0.889241	1
ENSBTAG00000000446	ATP11A	600.09	-0.156416	0.234287	-0.667624	0.504373	1
ENSBTAG00000000447	FRA10AC1	712.927	0.0173568	0.12769	0.135929	0.891878	1
ENSBTAG00000000448	BDH1	138.786	-0.0328318	0.203706	-0.161173	0.871957	1
ENSBTAG00000000451	TMEM126A	613.384	0.00185912	0.102508	0.0181363	0.98553	1
ENSBTAG00000000454	TMEM106C	760.593	0.134839	0.204347	0.659852	0.509349	1
ENSBTAG00000000455	CREBZF	2821.49	-0.0674171	0.168219	-0.400771	0.688589	1
ENSBTAG00000000456	CPB1	1.24981	-1.12275	0.845112	-1.32852	0.184007	1
ENSBTAG00000000457	CCDC89	2.40125	-0.744205	0.593255	-1.25444	0.209681	1
ENSBTAG00000000458	DYNC1LI2	396.367	-0.0227854	0.135231	-0.168493	0.866196	1
ENSBTAG00000000459	POMGNT2	92.6182	-0.0245123	0.172362	-0.142214	0.886911	1
ENSBTAG00000000460	SYTL2	1316.16	0.094267	0.148294	0.635677	0.524987	1
ENSBTAG00000000462	CCDC102A	191.424	-0.266167	0.215633	-1.23435	0.217071	1
ENSBTAG00000000469	PPP2CA	8865.64	0.0604286	0.0989539	0.610675	0.541415	1
ENSBTAG00000000470	IBSP	0.162055	-0.28678	3.0008	-0.0955679	0.923864	1
ENSBTAG00000000472	ZNF570	293.052	-0.0562554	0.169298	-0.332286	0.739674	1
ENSBTAG00000000473	ATP10D	1521.46	0.0882861	0.120257	0.734145	0.46286	1
ENSBTAG00000000475	IMMP1L	358.442	-0.0447172	0.111764	-0.400104	0.68908	1
ENSBTAG00000000477	TLR5	66.5137	-0.503172	0.290445	-1.73241	0.0831998	1
ENSBTAG00000000478	LSMEM2	0.0290319	0.290603	3.64969	0.0796241	0.936536	1
ENSBTAG00000000480	IFRD2	440.681	0.0252966	0.197232	0.128258	0.897945	1
ENSBTAG00000000483	HYAL1	285.202	-0.12436	0.121423	-1.02418	0.305749	1
ENSBTAG00000000484	HYAL2	478.11	-0.063864	0.0962271	-0.66368	0.506895	1
ENSBTAG00000000489	WDR54	236.902	-0.165509	0.146587	-1.12908	0.258862	1
ENSBTAG00000000490	RTKN	35.431	-0.335878	0.224871	-1.49365	0.135268	1
ENSBTAG00000000492	ASNSD1	3683.94	0.0269743	0.0473623	0.56953	0.568996	1
ENSBTAG00000000494	PDE4D	350.536	-0.120296	0.228596	-0.526238	0.598723	1
ENSBTAG00000000495	HAVCR2	300.629	0.0617794	0.118386	0.521848	0.601776	1
ENSBTAG00000000496	SLC12A8	21.1173	0.0281054	0.216061	0.130081	0.896502	1
ENSBTAG00000000497	AKR1A1	3063.7	-0.0536731	0.119119	-0.450584	0.65229	1
ENSBTAG00000000500	PINX1	327.731	-0.0011425	0.101444	-0.0112623	0.991014	1
ENSBTAG00000000501	KLHL13	36.3931	-0.336467	0.296122	-1.13624	0.255855	1
ENSBTAG00000000504	GTF2B	2309.11	0.0242661	0.0553345	0.438534	0.660999	1
ENSBTAG00000000505	KYAT3	788.914	0.0980053	0.109547	0.89464	0.370979	1
ENSBTAG00000000507	NR4A1	321.797	-0.0129177	0.1878	-0.0687845	0.945161	1
ENSBTAG00000000510	ATG101	1578.22	0.000141197	0.153937	0.000917242	0.999268	1
ENSBTAG00000000511	CNST	300.156	-0.085509	0.201929	-0.423461	0.671959	1
ENSBTAG00000000512	SNTA1	59.0172	-0.319758	0.207311	-1.5424	0.122976	1
ENSBTAG00000000516	OTOR	1.1042	-0.396242	0.765664	-0.517514	0.604797	1
ENSBTAG00000000517	ANKRD29	16.6729	-0.410855	0.351448	-1.16903	0.24239	1
ENSBTAG00000000521	PLEKHA8	185.974	0.0939543	0.158758	0.591808	0.553979	1
ENSBTAG00000000522	AHSG	0.677084	1.31335	1.1455	1.14652	0.251579	1
ENSBTAG00000000524	CSTB	1825.89	-0.161808	0.14945	-1.08269	0.278944	1
ENSBTAG00000000526	TOPBP1	2699.92	0.057774	0.120361	0.480007	0.631222	1
ENSBTAG00000000527	ZFAND3	2122.82	0.0635665	0.0611416	1.03966	0.298497	1
ENSBTAG00000000528	MANBAL	1303.07	-0.0248788	0.112576	-0.220996	0.825096	1
ENSBTAG00000000529	BTBD9	825.109	-0.0216378	0.0927494	-0.233293	0.815534	1
ENSBTAG00000000531	ENSBTAG00000000531	0.0541759	0.290167	3.64969	0.0795047	0.936631	1
ENSBTAG00000000532	EXO5	184.414	-0.0410008	0.106703	-0.384251	0.700793	1
ENSBTAG00000000533	ZNF684	42.5341	0.0785877	0.223604	0.35146	0.725243	1
ENSBTAG00000000534	PNOC	2.31909	0.276465	0.567496	0.487167	0.62614	1
ENSBTAG00000000535	PCNX2	10.4143	0.130558	0.387185	0.337199	0.735967	1
ENSBTAG00000000536	ZNF395	2669.89	0.05291	0.104334	0.507121	0.61207	1
ENSBTAG00000000539	LRRC28	693.927	-0.0939272	0.220627	-0.425728	0.670306	1
ENSBTAG00000000540	RNF112	13.7048	0.321423	0.308272	1.04266	0.297106	1
ENSBTAG00000000542	CFAP36	985.595	0.00214275	0.0896946	0.0238894	0.980941	1
ENSBTAG00000000545	PPP4R3B	6255.39	0.0436792	0.159428	0.273975	0.784104	1
ENSBTAG00000000546	TOB1	1055.02	0.0851689	0.108248	0.786798	0.4314	1
ENSBTAG00000000548	KLHDC10	381.266	-0.128978	0.121895	-1.05811	0.290004	1
ENSBTAG00000000550	ATP5F1D	2080.57	-0.108376	0.185716	-0.583556	0.559519	1
ENSBTAG00000000551	SMNDC1	778.29	0.102488	0.112566	0.910468	0.362576	1
ENSBTAG00000000552	DISP2	0.487561	-1.98468	1.83387	-1.08224	0.279145	1
ENSBTAG00000000555	ACO1	1180.22	0.0328133	0.0997113	0.329083	0.742093	1
ENSBTAG00000000559	PLTP	137.502	0.0323719	0.163967	0.197429	0.843492	1
ENSBTAG00000000560	ENSBTAG00000000560	135.014	0.128229	0.132184	0.970078	0.332008	1
ENSBTAG00000000561	OCLN	41.1154	-0.138049	0.454854	-0.303502	0.761507	1
ENSBTAG00000000562	TOMM20	2291.08	0.0333881	0.111894	0.29839	0.765406	1
ENSBTAG00000000563	MYD88	7415.98	-0.0481473	0.0977959	-0.492325	0.62249	1
ENSBTAG00000000564	NSG2	0.718769	-0.92361	1.03937	-0.888627	0.374203	1
ENSBTAG00000000565	RFX7	2058.58	0.024919	0.246004	0.101295	0.919316	1
ENSBTAG00000000566	CCDC14	307.375	-0.0877813	0.141065	-0.622275	0.533761	1
ENSBTAG00000000568	CCDC154	0.871018	-0.499313	0.919595	-0.54297	0.58715	1
ENSBTAG00000000569	HES1	207.519	0.183387	0.132359	1.38553	0.165891	1
ENSBTAG00000000570	RET	161.822	-0.244002	0.299984	-0.813385	0.415998	1
ENSBTAG00000000571	ARHGAP27	9019.96	0.0180518	0.123923	0.14567	0.884182	1
ENSBTAG00000000575	TNC	0.369433	-0.852828	2.71581	-0.314023	0.753503	1
ENSBTAG00000000578	ABHD16A	3004.49	-0.0308197	0.119081	-0.258813	0.79578	1
ENSBTAG00000000579	NIPBL	6439.08	0.0460019	0.175289	0.262434	0.792987	1
ENSBTAG00000000580	LY6G6F	957.375	-0.576915	0.30731	-1.87731	0.0604763	1
ENSBTAG00000000581	DOCK10	8543.58	-0.0191847	0.101746	-0.188555	0.850442	1
ENSBTAG00000000582	LY6G6E	33.6855	-0.651712	0.466256	-1.39776	0.162186	1
ENSBTAG00000000584	ENSBTAG00000000584	0.0656008	0.28938	3.64969	0.0792891	0.936803	1
ENSBTAG00000000585	LY6G6C	1698.12	0.158714	0.385428	0.411786	0.680496	1
ENSBTAG00000000586	CPLANE1	1833.97	-0.0839354	0.171596	-0.489146	0.624738	1
ENSBTAG00000000588	CHODL	0.0640695	-0.574995	3.64969	-0.157546	0.874814	1
ENSBTAG00000000590	POLE	692.835	0.0449128	0.125081	0.35907	0.719542	1
ENSBTAG00000000593	ST8SIA1	55.3571	-0.100071	0.351935	-0.284346	0.776145	1
ENSBTAG00000000595	FBN3	0.582983	-0.304197	1.1054	-0.275191	0.783169	1
ENSBTAG00000000598	CST3	3717.61	-0.00901514	0.167902	-0.0536927	0.95718	1
ENSBTAG00000000599	CCNI	10317.7	0.0620533	0.0897539	0.691371	0.489333	1
ENSBTAG00000000601	COL11A2	519.914	-0.586789	0.335899	-1.74692	0.0806513	1
ENSBTAG00000000602	RXRB	4005.45	-0.0292769	0.120234	-0.243498	0.80762	1
ENSBTAG00000000603	JAM2	63.5937	-0.494994	0.651735	-0.759502	0.447552	1
ENSBTAG00000000604	GPNMB	4.38688	-0.0410846	0.578351	-0.0710376	0.943368	1
ENSBTAG00000000605	ATP5PF	3015.93	-0.0284294	0.0991309	-0.286786	0.774276	1
ENSBTAG00000000607	ABCF2	1960	-0.014582	0.0741528	-0.196648	0.844103	1
ENSBTAG00000000608	PRCC	1754.99	-0.0665654	0.0828027	-0.803903	0.421453	1
ENSBTAG00000000611	C25H16orf90	0.271171	0.291785	2.06445	0.141338	0.887603	1
ENSBTAG00000000613	ELAVL1	2463.55	-0.0174851	0.0649479	-0.269217	0.787763	1
ENSBTAG00000000616	GPR161	26.2417	0.0536222	0.202594	0.264678	0.791257	1
ENSBTAG00000000619	KRT74	0.0666603	0.0256654	3.64969	0.00703221	0.994389	1
ENSBTAG00000000620	MCMDC2	6.72905	-0.42821	0.364753	-1.17397	0.240406	1
ENSBTAG00000000621	CATSPERG	476.111	0.00381465	0.122051	0.0312547	0.975066	1
ENSBTAG00000000622	RPS17	44073.9	0.0447632	0.110827	0.403902	0.686284	1
ENSBTAG00000000623	CPEB1	14.5693	0.207314	0.287362	0.721437	0.470641	1
ENSBTAG00000000625	SMAD6	15.281	-0.118401	0.269092	-0.440001	0.659936	1
ENSBTAG00000000629	MMS22L	180.51	0.0891109	0.198851	0.448129	0.65406	1
ENSBTAG00000000630	LSM14A	4890.83	0.0183505	0.103614	0.177105	0.859426	1
ENSBTAG00000000632	RAD54B	276.93	0.0858918	0.127342	0.674497	0.499995	1
ENSBTAG00000000634	MLPH	1.61105	-0.181818	0.794229	-0.228924	0.818928	1
ENSBTAG00000000638	CDT1	233.513	0.157971	0.213036	0.741521	0.458378	1
ENSBTAG00000000639	APRT	3110.19	-0.173565	0.172242	-1.00768	0.313609	1
ENSBTAG00000000640	SELENOS	1672.25	-0.0889598	0.0706287	-1.25954	0.207835	1
ENSBTAG00000000641	SKAP1	3268.56	0.168758	0.113023	1.49314	0.135401	1
ENSBTAG00000000642	INTS1	2546.55	-0.0223239	0.145365	-0.153571	0.877948	1
ENSBTAG00000000644	S100A5	34.1301	0.134925	0.293591	0.459568	0.645826	1
ENSBTAG00000000646	ANAPC4	2350.53	0.0159304	0.0605853	0.262942	0.792595	1
ENSBTAG00000000647	SELENOO	728.512	-0.062802	0.207448	-0.302736	0.762091	1
ENSBTAG00000000648	ADAMTS5	0.0268567	0	3.64969	0	1	1
ENSBTAG00000000650	TUBGCP6	1416.64	-0.0126041	0.162506	-0.0775606	0.938178	1
ENSBTAG00000000653	PPP1R16B	4833.41	0.0675082	0.0801142	0.84265	0.399424	1
ENSBTAG00000000654	ODAD2	0.793388	0.278935	1.12285	0.248418	0.803811	1
ENSBTAG00000000655	MIPOL1	4.80256	-0.487366	0.636535	-0.765655	0.443882	1
ENSBTAG00000000656	NFATC1	2682.29	0.0278205	0.084396	0.329643	0.74167	1
ENSBTAG00000000658	WDR97	133.042	-0.434403	0.186112	-2.33409	0.0195908	1
ENSBTAG00000000660	FAM83D	48.7165	-0.090863	0.24261	-0.374523	0.708015	1
ENSBTAG00000000662	TCF20	4216.1	0.125718	0.0742558	1.69305	0.0904468	1
ENSBTAG00000000664	SLC22A15	9.94105	0.424636	0.388171	1.09394	0.273981	1
ENSBTAG00000000665	HCRT	0.244438	0.293213	2.40934	0.121699	0.903138	1
ENSBTAG00000000666	GHDC	1758.24	-0.148	0.142869	-1.03592	0.300242	1
ENSBTAG00000000667	APOL3	440.304	-0.0349434	0.148889	-0.234694	0.814446	1
ENSBTAG00000000668	SLC22A5	374.635	-0.0277913	0.0920138	-0.302034	0.762626	1
ENSBTAG00000000670	RRP9	375.041	-0.0748668	0.154412	-0.48485	0.627783	1
ENSBTAG00000000671	PARP3	177.573	-0.429943	0.226002	-1.90239	0.0571207	1
ENSBTAG00000000672	OTULINL	1926.03	0.156209	0.128937	1.21152	0.225698	1
ENSBTAG00000000675	PGS1	3766.63	-0.0328337	0.101931	-0.322118	0.747363	1
ENSBTAG00000000676	DOP1A	1106.55	0.0468216	0.143611	0.326032	0.7444	1
ENSBTAG00000000678	CSDE1	15317.2	0.0303782	0.0701105	0.43329	0.664804	1
ENSBTAG00000000679	PGM3	323.238	-0.0211213	0.0817943	-0.258225	0.796234	1
ENSBTAG00000000682	ENSBTAG00000000682	1498.21	0.184005	0.322899	0.569854	0.568777	1
ENSBTAG00000000683	WDR37	1247.27	-0.0166698	0.0922507	-0.180701	0.856602	1
ENSBTAG00000000684	ARHGEF10L	3762.29	-0.180848	0.160004	-1.13027	0.258362	1
ENSBTAG00000000686	NANP	422.825	4.60798e-05	0.103172	0.000446629	0.999644	1
ENSBTAG00000000687	POC1B	439.755	-0.0298476	0.136029	-0.21942	0.826323	1
ENSBTAG00000000690	THEM5	0.143557	1.38307	3.64646	0.379291	0.704472	1
ENSBTAG00000000694	TAF10	3225.2	-0.0292372	0.121815	-0.240014	0.810319	1
ENSBTAG00000000695	UBAP2	1525.58	-0.0303412	0.0672371	-0.451258	0.651804	1
ENSBTAG00000000696	ILK	7187.88	0.0277873	0.177266	0.156755	0.875438	1
ENSBTAG00000000697	RRP8	217.026	-0.162204	0.270229	-0.600246	0.548342	1
ENSBTAG00000000698	MYO18B	20.516	-0.0245962	0.571225	-0.0430586	0.965655	1
ENSBTAG00000000699	AOPEP	1619.3	-0.0646429	0.169497	-0.38138	0.702922	1
ENSBTAG00000000700	PARVA	0.722654	1.25575	1.27644	0.983794	0.325217	1
ENSBTAG00000000704	GUSB	2034.98	0.0887105	0.0819516	1.08247	0.279042	1
ENSBTAG00000000705	COX7A2L	4399.46	-0.0461939	0.0904495	-0.510714	0.609551	1
ENSBTAG00000000706	ADAMTS1	0.272653	1.17542	1.59881	0.735186	0.462226	1
ENSBTAG00000000707	CCN4	0.0437733	0	3.64969	0	1	1
ENSBTAG00000000710	PIP5K1C	3199.05	-0.0975787	0.0968298	-1.00773	0.313582	1
ENSBTAG00000000711	NDRG1	2500.19	-0.0459022	0.169789	-0.270349	0.786892	1
ENSBTAG00000000712	FBXW2	1713.91	-0.0184935	0.0478294	-0.386655	0.699012	1
ENSBTAG00000000713	AGFG2	2687.83	-0.0286234	0.129551	-0.220944	0.825136	1
ENSBTAG00000000715	ENSBTAG00000000715	3665.53	0.181354	0.148117	1.22439	0.220805	1
ENSBTAG00000000717	PLPP2	117.86	-0.262577	0.156862	-1.67394	0.0941432	1
ENSBTAG00000000718	TMPRSS9	0.309301	-0.961341	2.0596	-0.466761	0.640671	1
ENSBTAG00000000720	CTSL	0.125591	0	3.64969	0	1	1
ENSBTAG00000000721	GPATCH1	936.175	-0.0391594	0.0778066	-0.503292	0.614759	1
ENSBTAG00000000725	USP42	814.18	0.115291	0.111043	1.03826	0.299147	1
ENSBTAG00000000727	RNF169	406.794	-0.0138433	0.190563	-0.0726443	0.942089	1
ENSBTAG00000000728	ZNF597	3.29514	-0.447132	0.517991	-0.863204	0.388026	1
ENSBTAG00000000731	WFIKKN2	2.47843	1.37365	0.625262	2.19692	0.0280262	1
ENSBTAG00000000735	BCL2A1	2225.51	0.104859	0.0938124	1.11776	0.263671	1
ENSBTAG00000000736	LRP8	725.823	0.00732165	0.140403	0.0521474	0.958411	1
ENSBTAG00000000737	DMXL2	64.0064	0.00225679	0.287345	0.00785395	0.993734	1
ENSBTAG00000000738	DAPK1	1505.25	-0.0474041	0.150131	-0.315752	0.752191	1
ENSBTAG00000000742	AMOTL2	0.326471	0.00191079	1.61408	0.00118382	0.999055	1
ENSBTAG00000000744	DCTN6	689.397	0.0330177	0.0909405	0.363069	0.716553	1
ENSBTAG00000000745	AQP1	4.03857	2.31105	0.965147	2.39451	0.0166427	1
ENSBTAG00000000746	KAT2B	1425.28	-0.0647218	0.207071	-0.312558	0.754617	1
ENSBTAG00000000748	GAR1	458.69	0.0137334	0.131314	0.104584	0.916706	1
ENSBTAG00000000750	MSL2	1139.05	0.151871	0.147502	1.02962	0.303188	1
ENSBTAG00000000751	RRH	1.46294	-0.314447	0.891164	-0.35285	0.724201	1
ENSBTAG00000000752	SGO1	160.116	0.175231	0.18021	0.972374	0.330865	1
ENSBTAG00000000753	PIAS4	1556.51	0.0369315	0.0894044	0.413084	0.679545	1
ENSBTAG00000000754	PPP2R5A	6845.84	0.104739	0.0757146	1.38333	0.166563	1
ENSBTAG00000000755	ZFR2	9.74161	-0.0306694	0.331421	-0.0925392	0.92627	1
ENSBTAG00000000758	PACC1	1149.15	0.131605	0.0943754	1.39448	0.163172	1
ENSBTAG00000000759	NENF	1555.73	-0.0670511	0.148127	-0.45266	0.650794	1
ENSBTAG00000000764	GIPC1	395.041	-0.237025	0.150208	-1.57798	0.11457	1
ENSBTAG00000000767	DCP2	573.979	-0.10036	0.171639	-0.584714	0.55874	1
ENSBTAG00000000770	PGM2L1	455.004	0.134001	0.219471	0.610563	0.541489	1
ENSBTAG00000000771	DNAJB6	1950.86	0.0186886	0.0997831	0.187292	0.851432	1
ENSBTAG00000000772	ENSBTAG00000000772	0.147763	-0.289226	3.64969	-0.0792468	0.936836	1
ENSBTAG00000000773	TTC9C	2112.54	0.0782037	0.0923937	0.846418	0.39732	1
ENSBTAG00000000778	HSP90AB1	38087.4	0.0830657	0.0572179	1.45174	0.146573	1
ENSBTAG00000000781	HIP1	300.499	-0.328713	0.270771	-1.21399	0.224753	1
ENSBTAG00000000782	KDR	7.65881	-1.21313	0.496161	-2.44502	0.0144843	1
ENSBTAG00000000783	TGFA	0.0304987	0.290603	3.64969	0.0796241	0.936536	1
ENSBTAG00000000784	MTERF4	1243.16	-0.0430628	0.0645777	-0.666837	0.504876	1
ENSBTAG00000000785	PASK	164.003	-0.105383	0.141832	-0.743011	0.457475	1
ENSBTAG00000000786	NQO2	217.398	-0.0415588	0.169254	-0.245541	0.806037	1
ENSBTAG00000000789	PPP1R7	1263.97	0.00206701	0.0791828	0.0261042	0.979174	1
ENSBTAG00000000791	CALY	7.55318	-0.128364	0.412119	-0.311472	0.755442	1
ENSBTAG00000000793	LAMC2	2.05975	-0.294305	0.739177	-0.398152	0.690518	1
ENSBTAG00000000795	NMNAT2	42.1304	0.340027	0.573101	0.593311	0.552973	1
ENSBTAG00000000797	MRPL9	2718.36	-0.0306636	0.0946658	-0.323914	0.746003	1
ENSBTAG00000000799	ICA1	273.637	0.0374303	0.14043	0.266541	0.789822	1
ENSBTAG00000000801	ZNF583	383.867	-0.0301929	0.0913587	-0.330487	0.741032	1
ENSBTAG00000000802	LYVE1	1.44446	0.98462	0.874484	1.12594	0.26019	1
ENSBTAG00000000803	ZNF667	110.84	-0.0409433	0.188572	-0.217123	0.828113	1
ENSBTAG00000000804	MOB3B	124.624	0.19917	0.118365	1.68268	0.0924373	1
ENSBTAG00000000805	IQCF1	0.0348812	0.290603	3.64969	0.0796241	0.936536	1
ENSBTAG00000000806	ATAD1	3286.56	-0.0690909	0.112466	-0.614329	0.538998	1
ENSBTAG00000000807	TMED3	779.418	-0.128124	0.163944	-0.781509	0.434503	1
ENSBTAG00000000808	COX14	1079.67	-0.116091	0.123696	-0.938524	0.347975	1
ENSBTAG00000000809	IRX1	0.0320348	-0.286463	3.64969	-0.0784898	0.937438	1
ENSBTAG00000000810	COPE	3028.22	-0.0659412	0.156082	-0.422478	0.672676	1
ENSBTAG00000000811	DDX49	493.111	-0.12768	0.123533	-1.03357	0.301337	1
ENSBTAG00000000812	CD300A	2698.56	-0.0397302	0.126468	-0.314153	0.753405	1
ENSBTAG00000000813	HOMER3	281.553	0.0526247	0.193412	0.272085	0.785556	1
ENSBTAG00000000815	EPHA2	23.1268	0.323601	0.215007	1.50507	0.132306	1
ENSBTAG00000000816	PRDM1	1421.62	-0.0959754	0.172169	-0.557448	0.577221	1
ENSBTAG00000000817	SYNJ2	230.085	0.00953246	0.291548	0.0326961	0.973917	1
ENSBTAG00000000818	PLEKHG7	15.1016	1.45478	0.468232	3.10697	0.00189017	1
ENSBTAG00000000819	RFX3	98.8795	0.0467408	0.331289	0.141088	0.887801	1
ENSBTAG00000000820	GNG11	18777.1	-0.23197	0.306992	-0.755622	0.449876	1
ENSBTAG00000000821	GPR137C	1.6988	-1.15895	0.691264	-1.67657	0.0936264	1
ENSBTAG00000000824	TSEN54	863.767	0.0229292	0.144964	0.158171	0.874322	1
ENSBTAG00000000825	MRPS26	740.982	-0.0609177	0.162102	-0.375799	0.707066	1
ENSBTAG00000000827	TAOK1	439.551	-0.093038	0.372623	-0.249684	0.802832	1
ENSBTAG00000000828	CAPN6	0.578261	0.474573	1.11504	0.42561	0.670392	1
ENSBTAG00000000829	SHPK	242.462	0.148921	0.126827	1.1742	0.240314	1
ENSBTAG00000000830	GPR137B	607.401	0.0249745	0.166766	0.149758	0.880956	1
ENSBTAG00000000831	CTNS	684.01	0.0684989	0.162793	0.420772	0.673921	1
ENSBTAG00000000833	TAX1BP3	2157.3	0.0229093	0.108657	0.21084	0.833012	1
ENSBTAG00000000835	BCAS1	16.1677	0.932249	0.487825	1.91103	0.0560007	1
ENSBTAG00000000836	KRT8	3.65166	-0.0570041	0.690081	-0.082605	0.934166	1
ENSBTAG00000000837	PARP1	8696.99	0.0788468	0.0792014	0.995523	0.319482	1
ENSBTAG00000000838	CCDC88C	5340.48	-0.0248162	0.0582282	-0.426189	0.66997	1
ENSBTAG00000000841	LZTS1	10.9354	-0.10366	0.39713	-0.261023	0.794074	1
ENSBTAG00000000842	UBASH3B	457.662	0.0998908	0.166282	0.600732	0.548018	1
ENSBTAG00000000843	NDRG2	671.513	0.0487688	0.165159	0.295284	0.767777	1
ENSBTAG00000000848	SNRNP200	9831.23	-0.0535165	0.0651959	-0.820856	0.411728	1
ENSBTAG00000000851	CYP20A1	813.081	0.0115328	0.0915067	0.126032	0.899706	1
ENSBTAG00000000854	SEC16B	19.6361	0.325583	0.339035	0.960322	0.336893	1
ENSBTAG00000000855	NXN	224.635	0.0335682	0.139817	0.240086	0.810263	1
ENSBTAG00000000856	FBXL6	348.976	-0.0765341	0.174144	-0.439486	0.660309	1
ENSBTAG00000000857	SLC52A2	1065.78	-0.14855	0.164111	-0.905182	0.365369	1
ENSBTAG00000000859	SLC38A1	261.803	-0.0976999	0.424812	-0.229984	0.818104	1
ENSBTAG00000000861	ETV3L	0.110961	-0.863526	3.64969	-0.236603	0.812965	1
ENSBTAG00000000868	ZFP1	111.013	-0.110268	0.140687	-0.783787	0.433165	1
ENSBTAG00000000869	OBI1	573.498	0.155839	0.165602	0.941045	0.346682	1
ENSBTAG00000000871	TRIM27	1613.41	0.00429182	0.0535488	0.0801479	0.93612	1
ENSBTAG00000000873	SLC13A3	716.702	-0.219158	0.224656	-0.975527	0.329299	1
ENSBTAG00000000874	CAST	8150.13	0.0500059	0.0893958	0.559376	0.575905	1
ENSBTAG00000000875	CEP131	438.584	-0.124526	0.182835	-0.681088	0.495816	1
ENSBTAG00000000877	ETFBKMT	189.161	-0.13913	0.158068	-0.88019	0.378757	1
ENSBTAG00000000878	RB1CC1	4727.55	0.0441853	0.0921736	0.47937	0.631675	1
ENSBTAG00000000879	C14H8orf33	789.343	-0.0208497	0.0994703	-0.209607	0.833974	1
ENSBTAG00000000880	GINM1	1121.08	0.031977	0.0908939	0.351806	0.724984	1
ENSBTAG00000000885	ENSBTAG00000000885	3.77663	0.253614	0.501263	0.50595	0.612892	1
ENSBTAG00000000886	ENSBTAG00000000886	0.0816556	-0.287481	3.64969	-0.0787686	0.937217	1
ENSBTAG00000000888	SPTA1	4.69415	0.0211118	0.645778	0.032692	0.97392	1
ENSBTAG00000000892	CGAS	118.704	0.0607767	0.155399	0.391101	0.695723	1
ENSBTAG00000000894	PGK1	12458.2	-0.0238545	0.115062	-0.207319	0.83576	1
ENSBTAG00000000895	TAF9B	218.822	0.0660432	0.188308	0.350719	0.725799	1
ENSBTAG00000000897	IQGAP2	4685.23	0.141195	0.127573	1.10677	0.268391	1
ENSBTAG00000000898	F2RL2	238.752	-0.33814	0.211687	-1.59736	0.110186	1
ENSBTAG00000000899	TMEM17	1.38702	-1.05845	0.933073	-1.13437	0.256639	1
ENSBTAG00000000900	LRRC8C	1688.06	0.0857777	0.116856	0.734049	0.462919	1
ENSBTAG00000000902	OGT	16575.8	-0.0694106	0.132312	-0.524599	0.599862	1
ENSBTAG00000000905	RAB6B	4.65142	-0.283491	0.596833	-0.474993	0.634792	1
ENSBTAG00000000910	SLC6A7	0.188569	-0.286736	2.90497	-0.0987055	0.921372	1
ENSBTAG00000000911	UBE2H	1738.5	0.0825429	0.169076	0.488198	0.625409	1
ENSBTAG00000000913	UQCR10	1324.23	-0.203221	0.156562	-1.29803	0.194279	1
ENSBTAG00000000916	DYNLT2	0.0598854	-0.283672	3.64969	-0.0777251	0.938047	1
ENSBTAG00000000917	BMP1	69.1684	-0.125917	0.190241	-0.661884	0.508045	1
ENSBTAG00000000918	ERMARD	819.104	-0.208269	0.116802	-1.78309	0.0745721	1
ENSBTAG00000000919	HEY2	5.26954	0.0343392	0.613969	0.0559299	0.955398	1
ENSBTAG00000000920	DNAH17	2185.67	0.225345	0.258455	0.871894	0.383266	1
ENSBTAG00000000923	HOXC13	0.133013	0.00332747	3.64969	0.000911714	0.999273	1
ENSBTAG00000000925	GLT8D2	0.338865	0.655044	1.34308	0.487716	0.625751	1
ENSBTAG00000000928	SPECC1	101.403	-0.185171	0.196973	-0.940083	0.347175	1
ENSBTAG00000000933	CCDC183	30.8188	-0.0102215	0.243257	-0.0420196	0.966483	1
ENSBTAG00000000936	SLC39A2	49.1258	-0.0772919	0.223637	-0.345614	0.729633	1
ENSBTAG00000000937	ITPRID2	1110.4	-0.00544618	0.144927	-0.0375788	0.970024	1
ENSBTAG00000000939	KIF16B	417.548	0.0387176	0.157281	0.246169	0.805551	1
ENSBTAG00000000940	TBCC	4660.52	0.0210658	0.0963041	0.218742	0.826851	1
ENSBTAG00000000941	PLEKHB2	7336.49	0.03351	0.112688	0.29737	0.766184	1
ENSBTAG00000000942	SIPA1L2	67.2728	0.0344169	0.233325	0.147506	0.882732	1
ENSBTAG00000000943	ZNF286A	441.659	0.0476329	0.147395	0.323166	0.74657	1
ENSBTAG00000000944	LPCAT1	2077.13	-0.0415809	0.0873925	-0.475795	0.634221	1
ENSBTAG00000000945	ATP2C2	7.67377	0.424067	0.505024	0.839697	0.401078	1
ENSBTAG00000000946	MEAK7	210.607	-0.320113	0.158773	-2.01616	0.043783	1
ENSBTAG00000000948	RAB2A	2849.65	0.0133024	0.0953184	0.139558	0.889009	1
ENSBTAG00000000949	DNAJC9	261.504	0.0449713	0.15254	0.294817	0.768133	1
ENSBTAG00000000950	MRPS16	816.869	0.00594984	0.0786771	0.0756235	0.939719	1
ENSBTAG00000000951	JAKMIP3	76.9864	0.205186	0.215273	0.953144	0.340517	1
ENSBTAG00000000955	RBM41	187.828	-0.0143697	0.180566	-0.0795812	0.93657	1
ENSBTAG00000000957	CDKN2AIP	1913.17	-0.0320219	0.125079	-0.256014	0.79794	1
ENSBTAG00000000958	ZSWIM3	28.7511	-0.25882	0.221888	-1.16644	0.243435	1
ENSBTAG00000000959	ZSWIM1	283.918	-0.106388	0.0952789	-1.11659	0.264168	1
ENSBTAG00000000960	SPATA25	1.07261	-0.31417	0.749056	-0.419421	0.674909	1
ENSBTAG00000000961	NEURL2	11.5795	0.093406	0.273326	0.341739	0.732548	1
ENSBTAG00000000962	STAP1	602.497	-0.110682	0.144719	-0.764804	0.444388	1
ENSBTAG00000000963	ENSBTAG00000000963	0.0304987	0.290603	3.64969	0.0796241	0.936536	1
ENSBTAG00000000964	FCRL5	8789.58	-0.0904156	0.120608	-0.749666	0.453456	1
ENSBTAG00000000965	TNNI3K	0.190313	0.289528	2.12374	0.13633	0.891561	1
ENSBTAG00000000966	ENSBTAG00000000966	11.0261	0.301048	0.32498	0.92636	0.354259	1
ENSBTAG00000000967	DET1	426.372	-0.117066	0.0843456	-1.38794	0.165156	1
ENSBTAG00000000970	ASIC1	11.158	-0.17074	0.318197	-0.536584	0.591555	1
ENSBTAG00000000973	KCNJ15	1.03476	0.434829	0.904157	0.480922	0.630572	1
ENSBTAG00000000974	IARS1	2995.8	-0.00325286	0.106038	-0.0306765	0.975528	1
ENSBTAG00000000977	CADM1	203.627	0.0182411	0.226692	0.0804661	0.935867	1
ENSBTAG00000000978	ASH2L	2447.47	0.0352267	0.0599622	0.587481	0.556881	1
ENSBTAG00000000979	SMIM19	2155.85	-0.0689015	0.0677957	-1.01631	0.309481	1
ENSBTAG00000000981	KLHDC8B	85.2357	0.093647	0.161636	0.57937	0.56234	1
ENSBTAG00000000983	ABCC8	19.5778	-0.215739	0.439232	-0.491174	0.623304	1
ENSBTAG00000000985	RAB10	4200.24	0.0830084	0.121932	0.680776	0.496013	1
ENSBTAG00000000986	USH1C	4.09975	1.0594	0.542237	1.95377	0.0507289	1
ENSBTAG00000000987	OTOG	0.101258	0.00217203	3.64969	0.000595128	0.999525	1
ENSBTAG00000000988	BRCA2	828.965	-0.0594694	0.182396	-0.326045	0.74439	1
ENSBTAG00000000990	PSMA2	3496.98	0.0118898	0.0931518	0.127639	0.898435	1
ENSBTAG00000000991	MRPL32	412.276	0.00500393	0.0905883	0.0552382	0.955949	1
ENSBTAG00000000993	N4BP2L1	1865.58	-0.110798	0.181224	-0.611388	0.540943	1
ENSBTAG00000000995	TENT5A	615.922	-0.141767	0.146274	-0.969193	0.332449	1
ENSBTAG00000000998	SLC39A6	899.924	0.062706	0.111139	0.564211	0.572611	1
ENSBTAG00000001000	CA13	0.200168	0.00144301	3.47059	0.000415781	0.999668	1
ENSBTAG00000001001	ANKRD55	27.1686	-0.230633	0.323157	-0.713686	0.475421	1
ENSBTAG00000001002	TCF7	9892.99	0.15691	0.132603	1.18331	0.236688	1
ENSBTAG00000001003	CKMT2	1.92948	0.692786	0.573572	1.20785	0.227107	1
ENSBTAG00000001004	ESAM	23.2422	-0.0310516	0.306839	-0.101198	0.919393	1
ENSBTAG00000001005	ZNF280B	513.147	0.0660306	0.145192	0.454782	0.649266	1
ENSBTAG00000001006	HMX3	0.0342246	0.290603	3.64969	0.0796241	0.936536	1
ENSBTAG00000001007	SLC25A43	335.567	-0.0499557	0.128931	-0.387461	0.698415	1
ENSBTAG00000001008	PRF1	3233.14	0.0375327	0.274935	0.136515	0.891414	1
ENSBTAG00000001009	HCLS1	12274.8	0.0261877	0.0556212	0.470822	0.637768	1
ENSBTAG00000001013	SLC30A5	2199.98	0.0641227	0.128326	0.499686	0.617296	1
ENSBTAG00000001014	MAPK7	305.267	-0.00522884	0.148235	-0.0352739	0.971861	1
ENSBTAG00000001015	TM9SF4	3641.43	-0.0410288	0.0825279	-0.49715	0.619083	1
ENSBTAG00000001016	NAA35	1548.12	0.0321809	0.0654122	0.49197	0.62274	1
ENSBTAG00000001017	SLK	976.121	0.170424	0.266461	0.639582	0.522444	1
ENSBTAG00000001019	GDF10	0.0624555	0.00178199	3.64969	0.000488257	0.99961	1
ENSBTAG00000001020	AKAP3	2.38618	-0.217668	0.691666	-0.314702	0.752988	1
ENSBTAG00000001021	CYP1A1	1.34291	-0.884171	0.787257	-1.1231	0.261394	1
ENSBTAG00000001022	AMDHD2	5506.66	-0.108084	0.152372	-0.709341	0.478113	1
ENSBTAG00000001023	ZNF598	1243.17	-0.157114	0.147642	-1.06416	0.287258	1
ENSBTAG00000001024	ARID1A	10726.5	-0.000799234	0.128792	-0.00620564	0.995049	1
ENSBTAG00000001026	BCO1	7.32921	-0.471589	0.309497	-1.52373	0.127576	1
ENSBTAG00000001027	SERPINH1	60.3323	0.154251	0.173695	0.888054	0.374512	1
ENSBTAG00000001029	RASGRP2	12496.5	-0.0277255	0.124012	-0.223571	0.823091	1
ENSBTAG00000001030	MTMR3	4356.71	-0.000890553	0.0557748	-0.0159669	0.987261	1
ENSBTAG00000001032	PYGM	290.633	-0.372664	0.252859	-1.4738	0.140536	1
ENSBTAG00000001034	IL18R1	312.721	-0.00660822	0.206346	-0.0320249	0.974452	1
ENSBTAG00000001035	SF1	11920.6	0.00926998	0.0671828	0.137982	0.890255	1
ENSBTAG00000001036	HIBADH	1138.09	0.0554519	0.0620204	0.894091	0.371273	1
ENSBTAG00000001037	MAP4K2	6937.56	-0.071883	0.130965	-0.54887	0.583094	1
ENSBTAG00000001038	SNRPB	4328.81	-0.0101802	0.113265	-0.0898795	0.928383	1
ENSBTAG00000001041	ENSBTAG00000001041	0.109394	0.00135526	3.64969	0.000371335	0.999704	1
ENSBTAG00000001042	MXD1	345.842	-0.00614606	0.190977	-0.0321822	0.974327	1
ENSBTAG00000001043	LUZP2	0.0820915	-0.548987	3.64845	-0.150472	0.880393	1
ENSBTAG00000001044	SUPV3L1	576.854	-0.0691561	0.0773517	-0.894047	0.371297	1
ENSBTAG00000001049	ANOS1	0.2541	-1.2687	2.41063	-0.526295	0.598683	1
ENSBTAG00000001050	LDLRAP1	708.081	0.0498202	0.131249	0.379587	0.704252	1
ENSBTAG00000001051	OSCAR	131.386	-0.543089	0.300495	-1.80732	0.0707129	1
ENSBTAG00000001052	ADCY10	0.375816	-1.15145	1.786	-0.644708	0.519117	1
ENSBTAG00000001055	HNRNPL	13869.9	0.0513114	0.0429221	1.19545	0.23191	1
ENSBTAG00000001057	ARFGAP3	1954.64	0.031383	0.125228	0.250607	0.802118	1
ENSBTAG00000001058	SRPK3	14.9349	-0.236986	0.305512	-0.775701	0.437926	1
ENSBTAG00000001059	IDH3G	2332.85	-0.0285357	0.128588	-0.221915	0.82438	1
ENSBTAG00000001060	CXCR4	953.09	-0.130107	0.201056	-0.647119	0.517555	1
ENSBTAG00000001061	PRKCA	287.51	0.0262048	0.146801	0.178506	0.858326	1
ENSBTAG00000001063	HOXA4	1.47474	-0.679168	0.646973	-1.04976	0.293827	1
ENSBTAG00000001066	PILRA	8406.88	-0.0720626	0.19596	-0.367741	0.713066	1
ENSBTAG00000001067	GRM2	0.69589	0.14735	1.13194	0.130174	0.896429	1
ENSBTAG00000001068	ZCWPW1	149.529	0.177629	0.165912	1.07062	0.284339	1
ENSBTAG00000001069	TP53	5096.17	0.0144361	0.0780838	0.184879	0.853324	1
ENSBTAG00000001071	WRAP53	1053.42	-0.0850515	0.111355	-0.763784	0.444996	1
ENSBTAG00000001074	SAYSD1	124.702	0.0490027	0.205285	0.238706	0.811333	1
ENSBTAG00000001075	CALB2	0.0710392	0.00608176	3.64969	0.00166638	0.99867	1
ENSBTAG00000001076	NLRP6	0.635512	-0.255627	1.06846	-0.239248	0.810913	1
ENSBTAG00000001077	OSBPL5	240.039	0.0363078	0.210459	0.172517	0.863031	1
ENSBTAG00000001078	SRL	14.8537	-0.0567598	0.385891	-0.147088	0.883063	1
ENSBTAG00000001079	ENSBTAG00000001079	23.1038	1.01706	0.438047	2.32179	0.020244	1
ENSBTAG00000001080	SPAG17	0.0304987	0.290603	3.64969	0.0796241	0.936536	1
ENSBTAG00000001081	PALLD	1.04999	1.31553	0.949545	1.38544	0.165919	1
ENSBTAG00000001082	SH2D5	3.70609	0.314908	0.443061	0.710755	0.477236	1
ENSBTAG00000001083	MAP3K20	360.561	-0.0750276	0.1917	-0.39138	0.695516	1
ENSBTAG00000001085	FAM20A	88.3584	-0.0651618	0.223962	-0.29095	0.77109	1
ENSBTAG00000001086	FHL2	553.054	0.10105	0.168353	0.600229	0.548354	1
ENSBTAG00000001088	SLC17A8	1.09993	-0.080482	0.933396	-0.0862249	0.931288	1
ENSBTAG00000001090	CCDC173	0.552037	0.0449027	1.1503	0.0390355	0.968862	1
ENSBTAG00000001092	PHOSPHO2	551.344	0.0735924	0.0907046	0.811342	0.417169	1
ENSBTAG00000001093	KLHL23	17.2876	0.15326	0.242396	0.63227	0.527211	1
ENSBTAG00000001094	MTUS2	0.764519	0.331531	0.970145	0.341734	0.732551	1
ENSBTAG00000001096	PRKRA	38.2358	0.210859	0.20347	1.03631	0.300056	1
ENSBTAG00000001097	FKBP7	33.7901	-0.00773984	0.207029	-0.0373853	0.970178	1
ENSBTAG00000001098	PLEKHA3	642.326	0.00216744	0.131572	0.0164734	0.986857	1
ENSBTAG00000001099	PIANP	133.592	0.116181	0.228229	0.509055	0.610713	1
ENSBTAG00000001100	IL22RA1	0.140023	-0.575339	3.07261	-0.187248	0.851466	1
ENSBTAG00000001101	IFNLR1	280.32	0.115218	0.150291	0.766631	0.443301	1
ENSBTAG00000001102	SERPINB10	7.05204	-0.894863	1.00142	-0.893597	0.371537	1
ENSBTAG00000001104	CMTM4	39.2345	-0.344693	0.251291	-1.37169	0.17016	1
ENSBTAG00000001105	ANXA4	1315.07	-0.0386378	0.180082	-0.214557	0.830113	1
ENSBTAG00000001107	CACYBP	2771.02	0.129079	0.0834232	1.54727	0.121797	1
ENSBTAG00000001108	GMCL1	2571.95	0.0795033	0.139641	0.569341	0.569125	1
ENSBTAG00000001109	MRPS14	683.406	-0.0298686	0.117395	-0.254429	0.799164	1
ENSBTAG00000001110	SLC16A5	163.63	-0.190362	0.227158	-0.838015	0.402022	1
ENSBTAG00000001112	SMOX	379.926	-0.165851	0.28002	-0.592282	0.553662	1
ENSBTAG00000001113	NDUFAF7	585.633	-0.0131269	0.0673965	-0.194772	0.845572	1
ENSBTAG00000001114	PRKD3	6513.37	0.0389549	0.1921	0.202785	0.839303	1
ENSBTAG00000001116	P4HA2	141.832	-0.0113826	0.13892	-0.0819369	0.934697	1
ENSBTAG00000001117	ANKRD50	111.173	-0.226833	0.308643	-0.734939	0.462377	1
ENSBTAG00000001119	ANKRD13B	19.8542	0.204513	0.252545	0.809811	0.418049	1
ENSBTAG00000001120	CORO6	135.768	-0.12514	0.206819	-0.605071	0.545132	1
ENSBTAG00000001123	SNRNP48	872.341	-0.0841708	0.0995442	-0.845562	0.397797	1
ENSBTAG00000001124	GALC	293.181	0.0248118	0.148412	0.167182	0.867227	1
ENSBTAG00000001125	ADAMDEC1	115.54	-0.300921	0.658744	-0.45681	0.647807	1
ENSBTAG00000001126	BMP2K	3077.04	-0.044502	0.177048	-0.251356	0.801539	1
ENSBTAG00000001128	RNF165	0.10012	0.867673	3.64969	0.237739	0.812084	1
ENSBTAG00000001131	SLC12A9	2190.3	-0.0358235	0.143494	-0.249652	0.802857	1
ENSBTAG00000001132	GTDC1	737.495	0.00310959	0.105358	0.0295145	0.976454	1
ENSBTAG00000001133	VWA8	726.439	0.00309965	0.163659	0.0189397	0.984889	1
ENSBTAG00000001134	SRRT	6106.08	-0.0536365	0.0953116	-0.562749	0.573606	1
ENSBTAG00000001135	C3H1orf194	0.667501	1.33556	1.0212	1.30784	0.190928	1
ENSBTAG00000001136	ELAPOR1	84.4809	0.137653	0.200732	0.685754	0.492868	1
ENSBTAG00000001137	CLTA	4305.1	-0.0164374	0.101601	-0.161783	0.871477	1
ENSBTAG00000001139	ACHE	66.8775	-0.1039	0.409984	-0.253426	0.799939	1
ENSBTAG00000001140	IAH1	653.322	-0.10672	0.118882	-0.897701	0.369345	1
ENSBTAG00000001141	ADAM17	1113	-0.0295455	0.141928	-0.208173	0.835094	1
ENSBTAG00000001142	GNE	2041.36	-0.0450474	0.132123	-0.340951	0.73314	1
ENSBTAG00000001143	ENSBTAG00000001143	5745.38	-0.239569	0.224613	-1.06659	0.286158	1
ENSBTAG00000001144	NAA20	2040.05	0.051686	0.0714257	0.723633	0.469291	1
ENSBTAG00000001146	HIVEP2	2397.83	-0.00739691	0.189722	-0.0389881	0.9689	1
ENSBTAG00000001151	APLP1	40.8611	0.0523149	0.257945	0.202814	0.83928	1
ENSBTAG00000001152	TLE6	13.4556	0.122389	0.374988	0.32638	0.744137	1
ENSBTAG00000001153	TLE2	85.0454	-0.525751	0.227354	-2.31248	0.0207515	1
ENSBTAG00000001156	ST3GAL1	823.265	0.0477168	0.155061	0.307729	0.758289	1
ENSBTAG00000001160	GMEB1	1847.75	-0.0854434	0.079265	-1.07795	0.281058	1
ENSBTAG00000001161	SINHCAF	2695.94	0.0574021	0.145139	0.395498	0.692475	1
ENSBTAG00000001163	MACROH2A2	78.4666	-0.00734987	0.239738	-0.0306579	0.975542	1
ENSBTAG00000001164	ACAD10	623.182	-0.0086233	0.0716181	-0.120407	0.904161	1
ENSBTAG00000001165	AIFM2	69.9569	-0.104522	0.155439	-0.67243	0.50131	1
ENSBTAG00000001166	HSF5	5.42073	0.12587	0.387103	0.325158	0.745062	1
ENSBTAG00000001168	BRAP	1414.12	0.0312376	0.104451	0.299065	0.764891	1
ENSBTAG00000001171	OGFOD1	1418.31	0.00035859	0.0689453	0.00520109	0.99585	1
ENSBTAG00000001173	PLXNA2	83.1677	-0.254692	0.25962	-0.981017	0.326584	1
ENSBTAG00000001174	MRPL15	784.456	-0.0892705	0.073694	-1.21137	0.225755	1
ENSBTAG00000001178	USPL1	1917.62	-0.000483556	0.151315	-0.0031957	0.99745	1
ENSBTAG00000001179	TEP1	2855.22	-0.0772507	0.101698	-0.759612	0.447487	1
ENSBTAG00000001181	RPS6KC1	1008.76	0.061018	0.0942835	0.647176	0.517518	1
ENSBTAG00000001182	SEPTIN7	12077.8	0.133762	0.123583	1.08236	0.279092	1
ENSBTAG00000001183	KLHL33	234.64	0.0459769	0.324173	0.141828	0.887216	1
ENSBTAG00000001185	KMT5B	1993.64	0.0387647	0.139276	0.27833	0.780759	1
ENSBTAG00000001186	SH2D4A	0.0313978	0	3.64969	0	1	1
ENSBTAG00000001187	RASL10A	10.387	-0.0730758	0.304667	-0.239855	0.810443	1
ENSBTAG00000001188	ROM1	282.284	0.0860706	0.135567	0.634896	0.525497	1
ENSBTAG00000001189	AP1B1	5082.4	-0.0097444	0.0896285	-0.10872	0.913425	1
ENSBTAG00000001191	CCL17	0.356234	-0.843785	1.5732	-0.536348	0.591718	1
ENSBTAG00000001192	STX12	1503.12	0.0378699	0.126311	0.299813	0.764319	1
ENSBTAG00000001193	UNC93B1	7362.2	-0.105401	0.126934	-0.830364	0.406333	1
ENSBTAG00000001195	KCNH4	0.780073	-1.37692	1.03972	-1.32433	0.185395	1
ENSBTAG00000001197	SLAMF7	4178.27	0.0950709	0.163734	0.580644	0.56148	1
ENSBTAG00000001198	GIMAP7	6002.61	0.257497	0.1093	2.35588	0.0184789	1
ENSBTAG00000001199	DAP3	1156.81	-0.00935633	0.0539162	-0.173535	0.862231	1
ENSBTAG00000001204	JCAD	46.3735	0.12421	0.297843	0.417032	0.676655	1
ENSBTAG00000001207	SERPINB8	9.53174	-1.04976	0.671043	-1.56437	0.117732	1
ENSBTAG00000001209	PHLDB2	0.217877	0.866874	2.10021	0.412756	0.679786	1
ENSBTAG00000001212	SSR2	11697.5	0.0137424	0.106846	0.128619	0.897659	1
ENSBTAG00000001213	ENSBTAG00000001213	0.939598	-1.03281	1.07177	-0.963644	0.335224	1
ENSBTAG00000001219	ENSBTAG00000001219	88457.8	-0.163903	0.127132	-1.28923	0.197318	1
ENSBTAG00000001221	NKX3-1	15.3603	-0.0814871	0.33029	-0.246714	0.80513	1
ENSBTAG00000001223	CAAP1	622.088	-0.0379967	0.135597	-0.280217	0.779311	1
ENSBTAG00000001224	ATP9B	1762.55	-0.0594819	0.0761606	-0.781007	0.434799	1
ENSBTAG00000001225	RBM14	2700.37	0.0722826	0.0690546	1.04675	0.295217	1
ENSBTAG00000001228	CEND1	185.66	-0.10817	0.176498	-0.612867	0.539965	1
ENSBTAG00000001229	SLC25A22	328.559	-0.127304	0.168756	-0.75437	0.450627	1
ENSBTAG00000001231	CDHR1	16.6442	-0.866464	0.492748	-1.75843	0.0786739	1
ENSBTAG00000001233	MPZL3	482.514	-0.00232732	0.137446	-0.0169326	0.98649	1
ENSBTAG00000001235	CD200R1L	2023.55	-0.0226449	0.158679	-0.142709	0.88652	1
ENSBTAG00000001241	ISL1	0.0284187	-0.286463	3.64969	-0.0784898	0.937438	1
ENSBTAG00000001242	ADRB1	26.9938	0.0652257	0.301885	0.216061	0.82894	1
ENSBTAG00000001243	AP3M2	234.33	-0.037743	0.101188	-0.372999	0.709149	1
ENSBTAG00000001244	PLAT	0.402429	0.0303131	1.34596	0.0225216	0.982032	1
ENSBTAG00000001246	ATP1A1	8754.03	-0.0520106	0.12246	-0.424717	0.671043	1
ENSBTAG00000001249	SULT1B1	5.23344	1.14197	0.601399	1.89886	0.0575829	1
ENSBTAG00000001250	TFAP2A	0.246899	-0.0093755	2.05156	-0.00456995	0.996354	1
ENSBTAG00000001252	HIVEP1	660.81	-0.179802	0.128689	-1.39719	0.162358	1
ENSBTAG00000001254	ANKRD46	1231.61	0.0023487	0.0880778	0.0266662	0.978726	1
ENSBTAG00000001255	CRYBB3	0.0276398	-0.286463	3.64969	-0.0784898	0.937438	1
ENSBTAG00000001257	AGTPBP1	404.546	0.0950882	0.107649	0.883318	0.377064	1
ENSBTAG00000001258	TMEM50B	2517.1	0.0710522	0.155484	0.456973	0.64769	1
ENSBTAG00000001260	PINLYP	0.812368	0.812798	1.2589	0.645643	0.51851	1
ENSBTAG00000001269	TMEM165	1148.37	-0.0127922	0.121025	-0.105698	0.915822	1
ENSBTAG00000001273	NLRP3	732.853	-0.186415	0.166148	-1.12198	0.261873	1
ENSBTAG00000001274	PPM1L	17.0404	0.108772	0.305754	0.355751	0.722027	1
ENSBTAG00000001279	MPP2	98.9082	-0.100298	0.248343	-0.403867	0.68631	1
ENSBTAG00000001280	CLPB	168.622	0.0985881	0.159643	0.617553	0.53687	1
ENSBTAG00000001282	RALGAPA1	1382.1	0.0212893	0.129114	0.164887	0.869033	1
ENSBTAG00000001283	RIC1	1053.6	-0.0914062	0.206621	-0.442386	0.65821	1
ENSBTAG00000001286	ELMO3	64.2803	-0.188697	0.282984	-0.666812	0.504892	1
ENSBTAG00000001287	ENSBTAG00000001287	13.9392	-0.100032	0.284921	-0.351087	0.725523	1
ENSBTAG00000001288	MAOB	0.204349	0.291525	2.41131	0.120899	0.903771	1
ENSBTAG00000001289	MRPL18	856.487	-0.0827071	0.0868771	-0.952001	0.341097	1
ENSBTAG00000001290	TUBD1	322.316	0.136399	0.101816	1.33966	0.180356	1
ENSBTAG00000001292	LTF	15.7981	-0.751865	0.657057	-1.14429	0.252503	1
ENSBTAG00000001293	CFAP91	87.1269	0.126973	0.179157	0.708727	0.478494	1
ENSBTAG00000001294	PPP1R15A	1191.73	-0.0810291	0.111637	-0.725825	0.467946	1
ENSBTAG00000001295	DEPDC5	2118.71	-0.134695	0.0905349	-1.48777	0.136812	1
ENSBTAG00000001296	TMEM50A	2959.29	0.032466	0.0866604	0.374634	0.707933	1
ENSBTAG00000001297	ENSBTAG00000001297	0.958852	1.54797	1.32987	1.164	0.244424	1
ENSBTAG00000001298	STAMBPL1	978.495	-0.062921	0.0872208	-0.721399	0.470664	1
ENSBTAG00000001299	CYP7B1	0.107155	-0.863526	3.64969	-0.236603	0.812965	1
ENSBTAG00000001301	LRRC32	25.18	-0.0878405	0.228064	-0.385158	0.70012	1
ENSBTAG00000001302	MRPS28	206.343	0.0265117	0.0889652	0.298001	0.765703	1
ENSBTAG00000001303	HSPB8	405.127	0.133358	0.308276	0.432593	0.66531	1
ENSBTAG00000001305	ATP2B2	122.854	0.389201	0.342988	1.13474	0.256486	1
ENSBTAG00000001306	FXN	315.849	0.101669	0.101477	1.0019	0.316393	1
ENSBTAG00000001308	ENSBTAG00000001308	214.506	0.200049	0.391079	0.511531	0.60898	1
ENSBTAG00000001310	RHO	0.0304987	0.290603	3.64969	0.0796241	0.936536	1
ENSBTAG00000001311	MORF4L2	3080.83	0.0762411	0.089766	0.849331	0.395697	1
ENSBTAG00000001314	TRMT6	472.995	-0.074777	0.093986	-0.795619	0.426254	1
ENSBTAG00000001315	DMRTA1	4.93361	0.866836	0.689923	1.25642	0.208962	1
ENSBTAG00000001320	VPS16	2288.09	0.0134693	0.097144	0.138653	0.889724	1
ENSBTAG00000001321	IL1B	488.901	0.0286885	0.163479	0.175487	0.860697	1
ENSBTAG00000001322	SAXO1	20.5875	0.145308	0.273333	0.531613	0.594994	1
ENSBTAG00000001323	CENPC	1228.62	0.03952	0.1237	0.319484	0.74936	1
ENSBTAG00000001324	SLCO2A1	0.600916	-0.585322	1.18975	-0.491969	0.622741	1
ENSBTAG00000001325	UPB1	38.5894	-0.320469	0.319432	-1.00325	0.315742	1
ENSBTAG00000001326	SLC44A5	0.125676	-0.617203	3.14707	-0.19612	0.844516	1
ENSBTAG00000001328	SLBP	2909.85	0.0586322	0.0793521	0.738886	0.459976	1
ENSBTAG00000001329	CLPTM1L	5056.33	-0.0386904	0.0914534	-0.423062	0.67225	1
ENSBTAG00000001331	ERICH6	0.329896	0.886179	1.60029	0.553761	0.579743	1
ENSBTAG00000001332	MYO1C	6235.79	0.00640163	0.134531	0.0475849	0.962047	1
ENSBTAG00000001333	PPARG	233.906	-0.0293111	0.163669	-0.179088	0.857869	1
ENSBTAG00000001335	GHR	20.1622	0.207385	0.338404	0.612832	0.539987	1
ENSBTAG00000001338	CCR3	1141.99	-0.165352	0.312825	-0.528577	0.597099	1
ENSBTAG00000001342	RSL24D1	1311.46	-0.0369991	0.0977705	-0.378428	0.705113	1
ENSBTAG00000001343	DEPDC1	53.0381	0.064043	0.278761	0.229741	0.818293	1
ENSBTAG00000001344	METTL21E	2.33202	-0.48355	0.561037	-0.861886	0.38875	1
ENSBTAG00000001346	STRA8	5.01864	-0.493901	0.51185	-0.964932	0.334579	1
ENSBTAG00000001348	COMMD8	209.72	-0.00791876	0.242909	-0.0325997	0.973994	1
ENSBTAG00000001349	KIF1C	1829.4	-0.0363	0.0751829	-0.482822	0.629222	1
ENSBTAG00000001350	ENSBTAG00000001350	0.450858	-1.64001	1.33797	-1.22575	0.220295	1
ENSBTAG00000001352	ENTR1	1330.44	0.032147	0.092832	0.346292	0.729123	1
ENSBTAG00000001353	PMPCA	2270.01	-0.12879	0.111747	-1.15251	0.249113	1
ENSBTAG00000001354	INPP5E	248.127	-0.163504	0.156769	-1.04296	0.296966	1
ENSBTAG00000001356	USP38	1155.07	0.0110567	0.121492	0.0910078	0.927486	1
ENSBTAG00000001359	B3GNT7	143.169	-0.170487	0.261558	-0.651812	0.514523	1
ENSBTAG00000001360	RPS12	81066.3	0.0314635	0.105591	0.297976	0.765721	1
ENSBTAG00000001364	DPH6	457.688	0.1217	0.0908418	1.33969	0.180346	1
ENSBTAG00000001368	LGALS3BP	3930.51	-0.150674	0.136729	-1.10199	0.270466	1
ENSBTAG00000001374	METTL27	5.20807	0.814618	0.441905	1.84342	0.065267	1
ENSBTAG00000001376	RAD21L1	0.0308087	0.290603	3.64969	0.0796241	0.936536	1
ENSBTAG00000001385	ZSCAN2	102.862	-0.0631619	0.152511	-0.414147	0.678766	1
ENSBTAG00000001387	WDR73	322.75	-0.166376	0.128182	-1.29797	0.194298	1
ENSBTAG00000001390	B4GALT4	758.803	0.00300707	0.0802394	0.0374762	0.970105	1
ENSBTAG00000001391	ANKRD42	215.069	-0.0920057	0.163501	-0.562723	0.573623	1
ENSBTAG00000001392	RDH16	0.0875466	0	3.64969	0	1	1
ENSBTAG00000001393	MTF2	916.42	0.112285	0.145827	0.76999	0.441306	1
ENSBTAG00000001394	TMED9	6667.13	-0.0234781	0.100295	-0.23409	0.814915	1
ENSBTAG00000001395	C1H21orf91	506.377	-0.0203527	0.337635	-0.0602803	0.951932	1
ENSBTAG00000001396	ADAMTS7	11.3563	-1.09445	0.382369	-2.86229	0.00420592	1
ENSBTAG00000001398	ATP2A2	3428.19	-0.0168475	0.160318	-0.105088	0.916306	1
ENSBTAG00000001400	AKT2	2999.2	-0.0733452	0.0778778	-0.941798	0.346296	1
ENSBTAG00000001401	SLC45A1	0.686494	-1.8158	0.986989	-1.83973	0.0658073	1
ENSBTAG00000001403	PRKCI	449.932	0.261446	0.253644	1.03076	0.302654	1
ENSBTAG00000001404	CACNG3	0.11856	0.00204181	3.18974	0.000640117	0.999489	1
ENSBTAG00000001405	GLCE	294.684	-0.035994	0.16627	-0.216479	0.828614	1
ENSBTAG00000001406	MAB21L3	1.49027	1.03459	0.989047	1.04605	0.29554	1
ENSBTAG00000001407	AP3S2	1017.15	-0.0344663	0.0961826	-0.358342	0.720087	1
ENSBTAG00000001408	CNRIP1	39.5238	0.17109	0.175857	0.972894	0.330606	1
ENSBTAG00000001410	GRAMD1B	114.221	0.0133056	0.116745	0.113971	0.90926	1
ENSBTAG00000001412	N6AMT1	171.374	-0.00949534	0.128024	-0.0741685	0.940876	1
ENSBTAG00000001414	KCTD12	176.337	-0.133565	0.320097	-0.417265	0.676484	1
ENSBTAG00000001415	THOC6	539.979	-0.0881873	0.126473	-0.697281	0.485627	1
ENSBTAG00000001417	ACSM1	0.0290319	0.290603	3.64969	0.0796241	0.936536	1
ENSBTAG00000001419	MRPL4	1181.36	-0.126867	0.139256	-0.911033	0.362278	1
ENSBTAG00000001420	ABHD12	5549.16	-0.188773	0.192864	-0.978791	0.327683	1
ENSBTAG00000001424	MSH6	4488.23	0.172609	0.0866506	1.99202	0.0463693	1
ENSBTAG00000001425	FBXO11	2976.87	0.0573577	0.131925	0.434773	0.663727	1
ENSBTAG00000001429	NEURL1B	0.1769	0.291285	2.15237	0.135332	0.892349	1
ENSBTAG00000001432	ENSBTAG00000001432	0.0927316	-0.286053	3.64969	-0.0783775	0.937528	1
ENSBTAG00000001435	ARL6IP6	933.319	0.0474779	0.119351	0.3978	0.690777	1
ENSBTAG00000001439	HESX1	47.8257	-0.076617	0.151967	-0.504169	0.614143	1
ENSBTAG00000001440	PMM2	1917.64	-0.0745412	0.0819711	-0.909359	0.363161	1
ENSBTAG00000001442	ENSBTAG00000001442	0.122773	0.00832293	3.16351	0.00263092	0.997901	1
ENSBTAG00000001443	ENSBTAG00000001443	1.14302	-0.225249	0.841952	-0.267532	0.789059	1
ENSBTAG00000001444	TNXB	615.464	-0.203439	0.206587	-0.98476	0.324742	1
ENSBTAG00000001446	ABRACL	2294.82	-0.165652	0.109942	-1.50672	0.131884	1
ENSBTAG00000001449	SRA1	1890.98	-0.0135668	0.108094	-0.125509	0.900121	1
ENSBTAG00000001450	APBB3	829.646	-0.0196583	0.0959113	-0.204963	0.837601	1
ENSBTAG00000001455	HOXA7	0.309798	-0.285337	1.78928	-0.159471	0.873298	1
ENSBTAG00000001457	TMEM267	157.593	-0.0314381	0.203887	-0.154193	0.877457	1
ENSBTAG00000001460	LIN7C	1363.27	-0.0201003	0.213023	-0.0943575	0.924825	1
ENSBTAG00000001462	FLT4	0.542664	-0.287305	1.31921	-0.217786	0.827596	1
ENSBTAG00000001463	TNKS	373.256	0.0486482	0.257051	0.189255	0.849893	1
ENSBTAG00000001464	GPR156	0.585324	0.861283	1.32335	0.650833	0.515154	1
ENSBTAG00000001465	P2RY1	568.13	-0.201651	0.217284	-0.928056	0.353379	1
ENSBTAG00000001468	SAMD4A	75.671	-0.477485	0.228984	-2.08523	0.0370483	1
ENSBTAG00000001470	DTX2	1621.56	-0.0395234	0.136199	-0.290189	0.771672	1
ENSBTAG00000001471	POC1A	587.052	-0.0192658	0.131694	-0.146292	0.88369	1
ENSBTAG00000001473	ARVCF	27.9977	-0.181038	0.27333	-0.66234	0.507753	1
ENSBTAG00000001474	NRGN	454.474	0.127974	0.315321	0.405854	0.68485	1
ENSBTAG00000001475	MCUR1	370.558	-0.0553155	0.134415	-0.411527	0.680686	1
ENSBTAG00000001476	ENSBTAG00000001476	326.763	0.272546	0.68087	0.400291	0.688942	1
ENSBTAG00000001477	ENSBTAG00000001477	14.7237	0.134399	0.268394	0.500753	0.616545	1
ENSBTAG00000001478	DESI2	100.212	0.121379	0.17116	0.709153	0.478229	1
ENSBTAG00000001481	IGSF9	1.71924	-0.259527	0.727047	-0.35696	0.721121	1
ENSBTAG00000001483	SRGAP2	1264	-0.107035	0.158881	-0.673676	0.500517	1
ENSBTAG00000001484	LZTFL1	484	0.0198349	0.0952523	0.208236	0.835045	1
ENSBTAG00000001485	PPIP5K2	2542.86	0.0382362	0.165377	0.231206	0.817155	1
ENSBTAG00000001488	OTC	0.0727092	0	3.64969	0	1	1
ENSBTAG00000001489	TUBA1A	5212.61	0.115792	0.116366	0.995068	0.319703	1
ENSBTAG00000001492	FYB1	3249.34	0.194585	0.152023	1.27997	0.200556	1
ENSBTAG00000001495	SPINLW1	0.0364881	0	3.64969	0	1	1
ENSBTAG00000001497	MRAS	371.484	-0.17916	0.248544	-0.72084	0.471008	1
ENSBTAG00000001498	CYTH2	1004.72	-0.0318178	0.119959	-0.265238	0.790826	1
ENSBTAG00000001499	TRIM33	1084.95	0.110392	0.275428	0.400803	0.688565	1
ENSBTAG00000001500	FIGNL1	124.858	0.0718046	0.154683	0.464205	0.642501	1
ENSBTAG00000001503	TRIM72	4.44273	0.241442	0.437401	0.551992	0.580954	1
ENSBTAG00000001504	NOP14	2234.19	-0.0373752	0.0953464	-0.391994	0.695062	1
ENSBTAG00000001505	GRK4	584.928	-0.0473785	0.0925783	-0.511766	0.608814	1
ENSBTAG00000001506	HTT	3128.91	-0.0538397	0.0975493	-0.551923	0.581001	1
ENSBTAG00000001507	CLCN5	33.5073	-0.169692	0.367656	-0.46155	0.644404	1
ENSBTAG00000001508	SH3RF1	51.2144	0.212919	0.194263	1.09603	0.273064	1
ENSBTAG00000001509	ELK3	1036.77	-0.110922	0.139475	-0.795282	0.426449	1
ENSBTAG00000001510	CDK17	1087.14	0.125011	0.141195	0.88538	0.375952	1
ENSBTAG00000001511	BCL6	1617.85	-0.16221	0.193622	-0.837768	0.402161	1
ENSBTAG00000001512	ZFP64	392.938	-0.1802	0.0957176	-1.88262	0.0597516	1
ENSBTAG00000001513	PDIK1L	220.455	-0.0314325	0.246587	-0.12747	0.898568	1
ENSBTAG00000001514	ASB11	346.616	-0.10531	0.116026	-0.907639	0.364069	1
ENSBTAG00000001516	CALCB	0.0340424	0.290603	3.64969	0.0796241	0.936536	1
ENSBTAG00000001517	KRT18	0.602784	-1.27037	1.09084	-1.16458	0.244188	1
ENSBTAG00000001518	ISG20L2	1564.94	0.0185291	0.0588623	0.314787	0.752924	1
ENSBTAG00000001519	METTL25B	659.419	-0.0311265	0.132968	-0.234091	0.814914	1
ENSBTAG00000001520	MRPL24	692.998	-0.108591	0.113806	-0.954171	0.339997	1
ENSBTAG00000001521	UQCRB	2087.2	-0.0546344	0.0944138	-0.57867	0.562812	1
ENSBTAG00000001522	MTERF3	957.712	-0.0105191	0.0626866	-0.167805	0.866736	1
ENSBTAG00000001523	YES1	17.4064	0.53359	0.367226	1.45303	0.146215	1
ENSBTAG00000001526	ENSBTAG00000001526	0.0357185	-0.286463	3.64969	-0.0784898	0.937438	1
ENSBTAG00000001527	TMEM213	30.9162	0.173086	0.49365	0.350626	0.725869	1
ENSBTAG00000001528	CDK13	3411.28	0.0144623	0.0891138	0.162291	0.871077	1
ENSBTAG00000001529	NSD3	3507.46	0.104281	0.0975702	1.06877	0.285171	1
ENSBTAG00000001533	HACE1	766.274	-0.0603482	0.10217	-0.590662	0.554747	1
ENSBTAG00000001537	TSKU	20.7059	-0.587257	0.393468	-1.49251	0.135565	1
ENSBTAG00000001538	ENSBTAG00000001538	54.5337	-0.127498	0.203369	-0.62693	0.530705	1
ENSBTAG00000001539	SAV1	912.595	0.0281988	0.101556	0.277668	0.781267	1
ENSBTAG00000001543	BRI3BP	64.2154	0.042328	0.211095	0.200516	0.841077	1
ENSBTAG00000001545	SLC34A2	0.148223	0	3.64969	0	1	1
ENSBTAG00000001546	MGAT1	3789.26	-0.0250064	0.0838854	-0.298102	0.765625	1
ENSBTAG00000001548	UBQLN4	2352.53	-0.032473	0.0855969	-0.379371	0.704412	1
ENSBTAG00000001551	PLEKHG3	1423.83	-0.0635677	0.101553	-0.625956	0.531344	1
ENSBTAG00000001552	EPC1	1852.13	-0.0265741	0.123161	-0.215767	0.829169	1
ENSBTAG00000001553	HNRNPA1	41040.9	0.0215555	0.0513895	0.419453	0.674885	1
ENSBTAG00000001557	CCL28	0.848655	-0.282183	1.04746	-0.269396	0.787625	1
ENSBTAG00000001558	PATL2	0.788588	-0.374474	1.01093	-0.370424	0.711067	1
ENSBTAG00000001562	NFE2	3064.17	-0.183598	0.197358	-0.930283	0.352225	1
ENSBTAG00000001564	PDE4DIP	1385.87	0.102588	0.122611	0.836694	0.402765	1
ENSBTAG00000001565	MESD	2133.76	-0.0492454	0.0853697	-0.576849	0.564042	1
ENSBTAG00000001567	LRRK1	1492.47	-0.0596668	0.106305	-0.561281	0.574606	1
ENSBTAG00000001568	PPIC	0.526965	0.891459	1.0675	0.835092	0.403666	1
ENSBTAG00000001570	CSF2	1.03714	0.509751	0.887718	0.574226	0.565815	1
ENSBTAG00000001571	LRRD1	0.0772058	-0.286936	3.64969	-0.0786193	0.937335	1
ENSBTAG00000001572	NSUN7	0.806435	-0.589576	1.01398	-0.581448	0.560939	1
ENSBTAG00000001573	JMJD1C	6614.29	-0.0106426	0.185869	-0.0572583	0.954339	1
ENSBTAG00000001574	GPATCH2	618.886	0.0212483	0.158644	0.133937	0.893452	1
ENSBTAG00000001575	CALM2	20163.6	0.124345	0.0867085	1.43406	0.151556	1
ENSBTAG00000001576	TMEM140	1832.15	-0.3286	0.210301	-1.56253	0.118164	1
ENSBTAG00000001578	ADPGK	1176.97	-0.0363771	0.08364	-0.434924	0.663617	1
ENSBTAG00000001579	AGO2	459.732	-0.00148733	0.196633	-0.00756399	0.993965	1
ENSBTAG00000001580	CLGN	293.586	-0.108689	0.223942	-0.485344	0.627432	1
ENSBTAG00000001585	WIPF1	9759.73	0.0209981	0.110103	0.190713	0.848751	1
ENSBTAG00000001586	OTUD7B	205.028	0.126129	0.185125	0.681318	0.495671	1
ENSBTAG00000001589	TM9SF2	6916.13	0.056906	0.119163	0.477546	0.632973	1
ENSBTAG00000001592	INSIG1	1335.04	-0.050774	0.138356	-0.366982	0.713633	1
ENSBTAG00000001593	OGFOD2	187.184	-0.00162205	0.157882	-0.0102738	0.991803	1
ENSBTAG00000001594	ARL6IP4	1239.7	-0.0928446	0.164738	-0.563591	0.573033	1
ENSBTAG00000001595	MT1E	14.2001	-0.165111	0.358561	-0.460483	0.645169	1
ENSBTAG00000001597	PITPNM2	1498.87	-0.00865879	0.0727233	-0.119065	0.905224	1
ENSBTAG00000001598	MAP7	20.149	0.32821	0.239723	1.36912	0.170962	1
ENSBTAG00000001599	SV2A	2343.12	0.0276401	0.0889959	0.310578	0.756122	1
ENSBTAG00000001600	DCUN1D4	248.544	0.0849989	0.235862	0.360376	0.718566	1
ENSBTAG00000001601	PKM	25085.2	-0.0816607	0.143202	-0.570249	0.568509	1
ENSBTAG00000001602	IL4R	2830.35	-0.0490368	0.111693	-0.439032	0.660638	1
ENSBTAG00000001603	YIPF7	2.51289	0.108116	0.514607	0.210095	0.833594	1
ENSBTAG00000001605	DIO2	0.798858	0.145551	0.933026	0.155999	0.876034	1
ENSBTAG00000001607	TMEM41B	839.303	-0.0981827	0.191435	-0.512876	0.608038	1
ENSBTAG00000001608	ENSBTAG00000001608	1.17381	0.261871	0.720547	0.363434	0.716281	1
ENSBTAG00000001609	MAP2K6	300.194	0.130379	0.0950515	1.37166	0.170168	1
ENSBTAG00000001610	SLC4A1	8.04867	0.213705	0.740953	0.288419	0.773026	1
ENSBTAG00000001612	LSM1	670.714	0.0322323	0.074439	0.433003	0.665013	1
ENSBTAG00000001614	ZNF174	434.233	-0.00914114	0.0962041	-0.0950182	0.9243	1
ENSBTAG00000001615	RUNDC3A	335.067	-0.219957	0.177181	-1.24143	0.214447	1
ENSBTAG00000001616	ZNF592	1867.93	-0.01775	0.0754995	-0.235101	0.814131	1
ENSBTAG00000001617	G2E3	634.56	-0.0376525	0.289074	-0.130252	0.896367	1
ENSBTAG00000001618	ALPK3	283.71	-0.245392	0.20507	-1.19663	0.231452	1
ENSBTAG00000001619	SERINC5	549.094	0.0721089	0.294106	0.24518	0.806317	1
ENSBTAG00000001626	CTPS1	1014.8	0.101193	0.0936966	1.08001	0.28014	1
ENSBTAG00000001627	ENSBTAG00000001627	2.23601	-0.0102768	0.566951	-0.0181265	0.985538	1
ENSBTAG00000001628	SLFNL1	0.438812	-0.553332	1.37436	-0.40261	0.687235	1
ENSBTAG00000001629	SCMH1	165.205	0.0185518	0.138788	0.133669	0.893664	1
ENSBTAG00000001631	KIFC1	1218.73	0.0461266	0.156153	0.295394	0.767693	1
ENSBTAG00000001632	NBR1	6860.27	-0.0211163	0.0799735	-0.264041	0.791748	1
ENSBTAG00000001634	PHF1	5734.84	-0.0581436	0.118814	-0.489365	0.624583	1
ENSBTAG00000001635	CUTA	1120.48	-0.0684424	0.150028	-0.456199	0.648247	1
ENSBTAG00000001637	FUNDC1	468.5	-0.0893376	0.105334	-0.848134	0.396363	1
ENSBTAG00000001638	FGA	0.0273204	0.290603	3.64969	0.0796241	0.936536	1
ENSBTAG00000001639	TRPM1	1.51141	0.427657	0.764291	0.559548	0.575788	1
ENSBTAG00000001640	EPB41L1	68.2453	-0.0742385	0.229177	-0.323935	0.745987	1
ENSBTAG00000001644	MDN1	4131.01	0.0166945	0.183595	0.090931	0.927547	1
ENSBTAG00000001645	AAR2	580.864	-0.142266	0.0866259	-1.6423	0.100527	1
ENSBTAG00000001647	PLEKHJ1	1512.44	-0.146648	0.132257	-1.10881	0.267514	1
ENSBTAG00000001648	RPL21	75217.9	0.0386552	0.120246	0.321467	0.747856	1
ENSBTAG00000001649	ZFPM2	1.97875	0.63886	0.644668	0.990991	0.32169	1
ENSBTAG00000001651	SYF2	2598.2	0.0511804	0.0889223	0.575563	0.564911	1
ENSBTAG00000001652	SLCO3A1	343.887	0.36966	0.146465	2.52388	0.0116067	1
ENSBTAG00000001654	SNTB2	77.6065	-0.0571243	0.345373	-0.165399	0.86863	1
ENSBTAG00000001656	TMEM254	383.441	-0.0301497	0.0789632	-0.381819	0.702595	1
ENSBTAG00000001657	PICALM	12196.8	0.0497514	0.135115	0.368214	0.712713	1
ENSBTAG00000001659	VPS4A	2864.83	0.0389032	0.0708752	0.548897	0.583076	1
ENSBTAG00000001660	SPTY2D1	761.903	0.0232376	0.173258	0.134121	0.893307	1
ENSBTAG00000001662	EHD3	8070.87	-0.115899	0.143792	-0.806019	0.420232	1
ENSBTAG00000001663	PDF	31.973	0.0215919	0.210597	0.102527	0.918339	1
ENSBTAG00000001665	COG8	952.508	-0.0174196	0.0872598	-0.19963	0.84177	1
ENSBTAG00000001666	NIP7	95.2111	-0.138054	0.257621	-0.535879	0.592042	1
ENSBTAG00000001671	RTF1	2804.1	0.0823513	0.082271	1.00098	0.316838	1
ENSBTAG00000001673	C2CD5	3527.28	0.0759302	0.146634	0.51782	0.604584	1
ENSBTAG00000001675	ITPKA	27.0836	0.0542523	0.268113	0.202349	0.839644	1
ENSBTAG00000001687	STC1	2.968	-1.16115	0.529063	-2.19474	0.0281824	1
ENSBTAG00000001692	NDST1	824.433	0.0294102	0.118843	0.247471	0.804544	1
ENSBTAG00000001693	RPAP1	1648.51	-0.086054	0.084602	-1.01716	0.309076	1
ENSBTAG00000001694	TYRO3	46.3505	0.0398167	0.183613	0.216851	0.828324	1
ENSBTAG00000001696	RBM46	0.0947025	-0.532387	3.64969	-0.145872	0.884023	1
ENSBTAG00000001697	TRA2B	7208.33	0.0669748	0.0552709	1.21175	0.225606	1
ENSBTAG00000001698	CHTF8	3461.92	-0.0138246	0.0676302	-0.204414	0.83803	1
ENSBTAG00000001700	CDC42	16716.4	0.0399308	0.0887723	0.449811	0.652846	1
ENSBTAG00000001702	TMEM107	18.9297	0.22547	0.237876	0.947848	0.343207	1
ENSBTAG00000001703	SYT13	0.11294	0.290864	3.64969	0.0796955	0.936479	1
ENSBTAG00000001707	UIMC1	900.919	0.0322354	0.0751223	0.429106	0.667846	1
ENSBTAG00000001708	TTLL12	4288.53	-0.025783	0.119732	-0.215339	0.829503	1
ENSBTAG00000001710	CMTM8	244.842	0.110443	0.207304	0.532758	0.594201	1
ENSBTAG00000001711	BORCS6	713.534	0.102244	0.131105	0.77986	0.435473	1
ENSBTAG00000001712	CMTM7	4884.66	1.57051e-05	0.160178	9.80477e-05	0.999922	1
ENSBTAG00000001714	MFSD9	162.865	-0.114744	0.126441	-0.907491	0.364147	1
ENSBTAG00000001717	AURKB	492.894	0.0586726	0.190137	0.308581	0.75764	1
ENSBTAG00000001721	GYG1	2844.38	0.0347184	0.105146	0.330191	0.741255	1
ENSBTAG00000001724	ZADH2	503.844	0.0980461	0.0953768	1.02799	0.303956	1
ENSBTAG00000001725	CXCL10	993.214	-0.0396505	0.212137	-0.18691	0.851732	1
ENSBTAG00000001726	CDX4	0.060428	0.290705	3.64969	0.079652	0.936514	1
ENSBTAG00000001727	PRXL2B	292.999	-0.205955	0.178228	-1.15557	0.247858	1
ENSBTAG00000001729	DUSP10	382.312	0.12576	0.078841	1.59511	0.110689	1
ENSBTAG00000001731	GLYR1	5690.76	-0.00286453	0.0490617	-0.0583863	0.953441	1
ENSBTAG00000001734	MS4A10	0.0437733	0	3.64969	0	1	1
ENSBTAG00000001735	ADAM11	641.859	0.0421256	0.309565	0.13608	0.891758	1
ENSBTAG00000001736	UBN1	2562.82	0.109654	0.0836574	1.31076	0.18994	1
ENSBTAG00000001737	TUT7	4836.84	-0.00434527	0.184982	-0.0234902	0.981259	1
ENSBTAG00000001739	CDH20	17.4128	-0.153816	0.472533	-0.325515	0.744792	1
ENSBTAG00000001740	HAPLN3	0.276879	-0.86382	2.0442	-0.422571	0.672608	1
ENSBTAG00000001741	DLGAP4	2896.99	0.0578112	0.0946507	0.610785	0.541342	1
ENSBTAG00000001744	BET1L	2229.26	-0.0332744	0.0602841	-0.551959	0.580976	1
ENSBTAG00000001745	LUM	1.0801	-2.51018	3.09195	-0.811844	0.416881	1
ENSBTAG00000001747	PEX3	373.622	0.0388548	0.112498	0.345383	0.729807	1
ENSBTAG00000001748	TRIM45	182.909	-0.114382	0.233959	-0.488897	0.624915	1
ENSBTAG00000001749	SENP2	2304.86	-0.00840313	0.107143	-0.0784291	0.937487	1
ENSBTAG00000001752	FUCA2	1878.97	0.100577	0.0933942	1.07691	0.281521	1
ENSBTAG00000001754	AHCYL2	846.449	0.0692685	0.127192	0.544598	0.58603	1
ENSBTAG00000001755	NEUROD1	0.034877	-0.286463	3.64969	-0.0784898	0.937438	1
ENSBTAG00000001762	RFXANK	1940.54	-0.113511	0.143454	-0.791271	0.428786	1
ENSBTAG00000001763	NR2C2AP	421.346	-0.0118615	0.105089	-0.112871	0.910133	1
ENSBTAG00000001764	NCAN	0.372896	0.829904	1.48699	0.558111	0.576768	1
ENSBTAG00000001765	HAPLN4	0.0357185	-0.286463	3.64969	-0.0784898	0.937438	1
ENSBTAG00000001767	B4GALT7	393.131	-0.189868	0.120036	-1.58175	0.113707	1
ENSBTAG00000001768	TXLNG	711.15	0.0323151	0.214093	0.15094	0.880023	1
ENSBTAG00000001770	ST8SIA5	5.9683	-0.451948	0.504774	-0.895346	0.370602	1
ENSBTAG00000001771	DYRK1A	6583.25	0.0520096	0.110734	0.46968	0.638584	1
ENSBTAG00000001772	PDCL2	0.220784	0.867872	2.83492	0.306137	0.759501	1
ENSBTAG00000001773	CYREN	313.267	0.0103633	0.118863	0.0871873	0.930523	1
ENSBTAG00000001774	SPRY2	232.511	-0.423174	0.240404	-1.76026	0.0783634	1
ENSBTAG00000001775	RINL	2752.24	0.122982	0.119496	1.02917	0.303399	1
ENSBTAG00000001776	SIRT2	3033.84	-0.0742342	0.12637	-0.587436	0.556911	1
ENSBTAG00000001777	RPLP2	15059.4	-0.0919521	0.212252	-0.433222	0.664853	1
ENSBTAG00000001778	NFKBIB	650.232	-0.0178821	0.16097	-0.11109	0.911545	1
ENSBTAG00000001780	SARS2	1303.54	-0.0987345	0.124174	-0.795132	0.426536	1
ENSBTAG00000001781	TOMM40	1116.28	-0.169522	0.144256	-1.17515	0.239937	1
ENSBTAG00000001782	MRPS12	470.518	-0.114568	0.162849	-0.70352	0.481732	1
ENSBTAG00000001785	TGM3	6.99487	0.0371423	0.531261	0.0699133	0.944263	1
ENSBTAG00000001786	HYKK	68.7439	0.410089	0.206011	1.99061	0.0465236	1
ENSBTAG00000001788	PDPN	0.613722	-0.90284	1.43354	-0.629797	0.528828	1
ENSBTAG00000001790	SAFB2	6153.16	-0.00386963	0.109802	-0.035242	0.971887	1
ENSBTAG00000001792	MICOS13	809.463	0.0708107	0.124985	0.566552	0.571019	1
ENSBTAG00000001793	HSD11B1L	111.367	0.157438	0.257032	0.612523	0.540192	1
ENSBTAG00000001794	RPL36	14449.8	-0.084518	0.191589	-0.441143	0.65911	1
ENSBTAG00000001795	LONP1	1525.08	-0.132863	0.121482	-1.09369	0.274091	1
ENSBTAG00000001796	CATSPERD	245.869	-0.204569	0.148409	-1.37841	0.168076	1
ENSBTAG00000001801	SYT4	64.417	-0.430247	0.377963	-1.13833	0.254983	1
ENSBTAG00000001804	GPR179	7.6409	-0.310657	0.411621	-0.754716	0.450419	1
ENSBTAG00000001805	TWSG1	709.009	0.159434	0.155762	1.02357	0.306037	1
ENSBTAG00000001806	IQCD	119.208	-0.130552	0.230231	-0.567048	0.570682	1
ENSBTAG00000001807	AKAP8	2091.57	-0.0344204	0.0795153	-0.432878	0.665103	1
ENSBTAG00000001808	LACTB2	242.934	-0.0578914	0.112583	-0.514213	0.607103	1
ENSBTAG00000001810	SCAF11	5133.26	0.0051745	0.191559	0.0270125	0.97845	1
ENSBTAG00000001812	H1-8	1.54087	-0.063294	0.741917	-0.0853114	0.932014	1
ENSBTAG00000001814	PLXND1	534.656	-0.44531	0.296302	-1.50289	0.132867	1
ENSBTAG00000001815	ARHGEF5	0.141852	-0.574913	3.64969	-0.157524	0.874832	1
ENSBTAG00000001816	SLC25A42	26.7787	0.054591	0.215806	0.252963	0.800296	1
ENSBTAG00000001817	TMEM161A	509.094	-0.0521786	0.103728	-0.503034	0.614941	1
ENSBTAG00000001818	MEF2B	31.8367	-0.214135	0.260504	-0.822002	0.411076	1
ENSBTAG00000001819	CDX2	0.0875466	0	3.64969	0	1	1
ENSBTAG00000001821	PRRC2C	12203.7	-0.0533329	0.210834	-0.252961	0.800298	1
ENSBTAG00000001822	SNX10	3711.64	-0.480985	0.277206	-1.73512	0.0827194	1
ENSBTAG00000001824	SLC2A6	794.843	-0.148103	0.256929	-0.576436	0.564321	1
ENSBTAG00000001825	SP6	4.06008	0.262382	0.518684	0.505861	0.612954	1
ENSBTAG00000001826	SASH1	5.59821	-0.664165	0.691856	-0.959975	0.337068	1
ENSBTAG00000001827	GID8	1535.88	0.00913895	0.0503059	0.181667	0.855844	1
ENSBTAG00000001828	SCRN2	262.507	0.0218973	0.203557	0.107573	0.914335	1
ENSBTAG00000001829	SLC17A9	1079.53	-0.0980509	0.124705	-0.786262	0.431714	1
ENSBTAG00000001830	LRRC46	2.46049	0.170618	0.536621	0.317948	0.750524	1
ENSBTAG00000001832	MRPL10	1121.06	-0.111784	0.0955609	-1.16977	0.242093	1
ENSBTAG00000001834	PNKP	2358.61	-0.0953252	0.142607	-0.668448	0.503848	1
ENSBTAG00000001835	GJA1	7.05869	-0.37595	0.49073	-0.766104	0.443615	1
ENSBTAG00000001838	LRRC36	52.3979	-0.428405	0.204683	-2.09302	0.0363472	1
ENSBTAG00000001839	OCIAD2	929.203	-0.00544909	0.159911	-0.0340758	0.972817	1
ENSBTAG00000001840	INO80B	991.657	-0.138512	0.114416	-1.21061	0.226046	1
ENSBTAG00000001842	GSTM3	47.2212	0.087084	0.564597	0.154241	0.87742	1
ENSBTAG00000001843	WBP1	888.436	-0.0737174	0.14896	-0.494881	0.620684	1
ENSBTAG00000001844	MOGS	1531.34	-0.114285	0.136125	-0.839562	0.401154	1
ENSBTAG00000001845	EPS8L3	0.13132	0	3.64969	0	1	1
ENSBTAG00000001847	CNTLN	51.5756	-0.240194	0.302606	-0.793754	0.427339	1
ENSBTAG00000001848	KATNB1	414.686	-0.13617	0.142136	-0.958031	0.338047	1
ENSBTAG00000001851	ENSBTAG00000001851	0.577041	-0.992898	1.16715	-0.8507	0.394936	1
ENSBTAG00000001852	BREH1	78.6547	0.429867	0.211423	2.03321	0.0420317	1
ENSBTAG00000001854	CIAPIN1	1586.25	-0.0355526	0.115042	-0.309041	0.757291	1
ENSBTAG00000001855	COQ9	1028.87	-0.175971	0.104046	-1.69129	0.0907809	1
ENSBTAG00000001856	POLR2C	3270.25	-0.0548009	0.0775796	-0.706383	0.47995	1
ENSBTAG00000001857	DOK4	42.2343	0.122746	0.230174	0.533275	0.593843	1
ENSBTAG00000001858	ENSBTAG00000001858	102.241	-0.363646	0.780872	-0.465693	0.641435	1
ENSBTAG00000001861	SESTD1	126.65	0.28155	0.242815	1.15952	0.246244	1
ENSBTAG00000001862	PPP2R2B	5.41489	0.638022	0.457202	1.39549	0.162868	1
ENSBTAG00000001864	NR4A3	10.8843	-0.290696	0.289281	-1.00489	0.31495	1
ENSBTAG00000001866	EMX1	0.186072	-0.288215	2.48375	-0.11604	0.907621	1
ENSBTAG00000001867	SACS	1282.56	0.0435898	0.228115	0.191088	0.848457	1
ENSBTAG00000001868	PCYT2	798.87	-0.0510354	0.126618	-0.403065	0.6869	1
ENSBTAG00000001870	CPNE6	0.065383	0.0023416	3.64969	0.000641589	0.999488	1
ENSBTAG00000001871	NRL	0.133143	0.291223	3.64969	0.079794	0.936401	1
ENSBTAG00000001872	ORC6	932.59	0.0937111	0.0839577	1.11617	0.264349	1
ENSBTAG00000001874	DOCK3	48.7236	-0.0219535	0.200015	-0.10976	0.9126	1
ENSBTAG00000001877	HMGN5	333.444	0.117453	0.19966	0.588263	0.556356	1
ENSBTAG00000001879	PER2	35.6786	0.315558	0.239654	1.31672	0.187932	1
ENSBTAG00000001881	SLC10A1	0.0316391	0	3.64969	0	1	1
ENSBTAG00000001882	CD79A	18188.8	-0.124478	0.187252	-0.664764	0.506202	1
ENSBTAG00000001886	PABIR2	1032.94	0.0340965	0.139011	0.245279	0.806241	1
ENSBTAG00000001887	STAM2	567.864	0.0107161	0.177061	0.0605223	0.95174	1
ENSBTAG00000001888	MED13L	2532.18	0.00568578	0.285779	0.0198957	0.984127	1
ENSBTAG00000001889	C22H3orf14	121.152	-0.398984	0.246891	-1.61603	0.106088	1
ENSBTAG00000001890	RUBCN	845.223	-0.113391	0.203338	-0.557651	0.577083	1
ENSBTAG00000001892	YAE1	279.747	0.00867732	0.0852838	0.101746	0.918958	1
ENSBTAG00000001893	TM4SF4	0.533321	-0.575836	3.64969	-0.157777	0.874633	1
ENSBTAG00000001894	NEDD1	1287.61	0.0144032	0.146082	0.0985963	0.921459	1
ENSBTAG00000001895	PGGT1B	529.573	-0.0295845	0.0972328	-0.304265	0.760926	1
ENSBTAG00000001898	CCDC112	381.146	-0.047499	0.144536	-0.32863	0.742435	1
ENSBTAG00000001900	ENSBTAG00000001900	14.4528	-0.139735	0.288772	-0.483892	0.628462	1
ENSBTAG00000001901	ENSBTAG00000001901	0.0694274	-0.282349	3.64969	-0.0773624	0.938335	1
ENSBTAG00000001902	CEP295	3395.33	0.0611961	0.151932	0.402787	0.687105	1
ENSBTAG00000001903	C11H2orf50	136.105	-0.181609	0.191565	-0.948028	0.343115	1
ENSBTAG00000001904	ZNF276	1137.15	-0.115549	0.122737	-0.941436	0.346481	1
ENSBTAG00000001906	FANCA	501.428	0.0186889	0.10577	0.176694	0.859749	1
ENSBTAG00000001908	DLD	1657.6	-0.0966255	0.106519	-0.907119	0.364344	1
ENSBTAG00000001917	C15H11orf16	1.02337	-0.868511	1.00956	-0.860285	0.389632	1
ENSBTAG00000001918	STXBP5L	0.215449	-0.286505	2.41381	-0.118694	0.905518	1
ENSBTAG00000001919	ZNF652	432.037	0.03848	0.223845	0.171905	0.863513	1
ENSBTAG00000001920	POLQ	207.413	0.118137	0.201297	0.586881	0.557284	1
ENSBTAG00000001922	AKIP1	663.404	-0.0596006	0.114632	-0.519931	0.603112	1
ENSBTAG00000001926	RAD23B	3578.02	-0.0321169	0.143322	-0.22409	0.822688	1
ENSBTAG00000001927	ATP6V1C2	19.2648	0.292514	0.214314	1.36488	0.172289	1
ENSBTAG00000001928	PDIA6	10176.9	-0.0868561	0.10206	-0.851033	0.394751	1
ENSBTAG00000001931	TRABD	2556.35	-0.0694583	0.19364	-0.358698	0.719821	1
ENSBTAG00000001932	CRAT	1842.64	-0.0794046	0.0995769	-0.79742	0.425207	1
ENSBTAG00000001933	PTPA	1821.16	-0.00423334	0.0866162	-0.0488748	0.961019	1
ENSBTAG00000001936	PCK1	8.21878	-0.264299	0.299041	-0.883821	0.376793	1
ENSBTAG00000001937	ANAPC11	806.18	-0.12271	0.179561	-0.683388	0.494362	1
ENSBTAG00000001938	CKS2	578.169	0.0521033	0.190062	0.274139	0.783978	1
ENSBTAG00000001939	SECISBP2	2028.73	0.0245447	0.0596938	0.411177	0.680943	1
ENSBTAG00000001941	SEMA4D	4391.99	-0.0283689	0.167997	-0.168866	0.865902	1
ENSBTAG00000001942	SNX27	3091.44	0.0911969	0.0712937	1.27917	0.200837	1
ENSBTAG00000001945	ARG2	158.382	-0.0383603	0.175403	-0.218698	0.826885	1
ENSBTAG00000001947	ZNF514	2.81961	0.290717	0.579181	0.501945	0.615706	1
ENSBTAG00000001948	VTI1B	2152.06	0.00234663	0.0970638	0.0241762	0.980712	1
ENSBTAG00000001950	RDH11	1000.25	0.1689	0.109905	1.53679	0.124345	1
ENSBTAG00000001952	PROM2	2.80302	-0.0922002	0.506724	-0.181954	0.855619	1
ENSBTAG00000001956	HINT3	155.938	-0.101149	0.210793	-0.479851	0.631333	1
ENSBTAG00000001957	TRMT11	357.493	-0.0967488	0.0651063	-1.48601	0.137276	1
ENSBTAG00000001959	TFAP2E	0.0638568	0.289856	3.64969	0.0794193	0.936699	1
ENSBTAG00000001961	MAP1B	1.28709	-1.03519	0.818508	-1.26473	0.205969	1
ENSBTAG00000001962	MRPS27	1281.86	-0.00652661	0.0819682	-0.0796237	0.936537	1
ENSBTAG00000001966	PDGFRL	5.55691	0.320144	0.402736	0.794922	0.426659	1
ENSBTAG00000001968	TTC14	2965.78	-0.0540593	0.141185	-0.382898	0.701795	1
ENSBTAG00000001969	CCDC39	0.20658	-0.863422	2.88824	-0.298944	0.764983	1
ENSBTAG00000001975	DRP2	3.87839	-0.1519	0.422698	-0.359358	0.719327	1
ENSBTAG00000001977	YIPF6	958.786	-0.0683915	0.227227	-0.300984	0.763427	1
ENSBTAG00000001979	TAF7L	2.19639	-0.59097	0.583087	-1.01352	0.310812	1
ENSBTAG00000001981	SLC6A17	208.682	0.0792704	0.230177	0.344388	0.730554	1
ENSBTAG00000001983	SMAGP	1230.74	-0.0243152	0.134983	-0.180135	0.857047	1
ENSBTAG00000001985	SRMS	4.11133	-0.141514	0.47796	-0.29608	0.767169	1
ENSBTAG00000001987	SWAP70	5813.43	-0.00764513	0.0883521	-0.0865302	0.931045	1
ENSBTAG00000001988	EIF3D	9201.89	0.00989542	0.0834798	0.118537	0.905642	1
ENSBTAG00000001992	CYP51A1	3052.57	0.152081	0.136826	1.11149	0.266356	1
ENSBTAG00000001994	FAM187B	0.0403563	-0.286463	3.64969	-0.0784898	0.937438	1
ENSBTAG00000001996	SNRNP70	173.643	-0.233387	0.327991	-0.711563	0.476735	1
ENSBTAG00000001997	MROH2B	0.882495	1.66507	1.14312	1.45661	0.145225	1
ENSBTAG00000001998	ST6GALNAC1	2.54921	-0.296994	0.805357	-0.368773	0.712297	1
ENSBTAG00000001999	NKAPD1	522.324	-0.0426331	0.106791	-0.39922	0.689731	1
ENSBTAG00000002000	TIMM8B	673.337	-0.112887	0.0992117	-1.13784	0.255186	1
ENSBTAG00000002002	ATAD2	2381.38	0.0358516	0.154013	0.232783	0.81593	1
ENSBTAG00000002004	LLPH	1387.78	-0.00818101	0.115347	-0.0709255	0.943457	1
ENSBTAG00000002006	THBS1	1443.74	-0.340931	0.3229	-1.05584	0.291041	1
ENSBTAG00000002007	PRG3	0.642064	-0.618217	2.10068	-0.294293	0.768534	1
ENSBTAG00000002009	ENSBTAG00000002009	0.810295	-0.103102	1.45747	-0.07074	0.943605	1
ENSBTAG00000002010	PI4K2A	1420.8	0.0972794	0.0596033	1.63211	0.102655	1
ENSBTAG00000002011	KIAA0895	1.05729	0.576363	1.04659	0.550704	0.581836	1
ENSBTAG00000002012	CIAO2A	2136.85	-0.036326	0.117238	-0.309849	0.756676	1
ENSBTAG00000002014	SNX1	4206.99	-0.00891198	0.0452315	-0.19703	0.843804	1
ENSBTAG00000002015	RPS6KA6	638.773	-0.0772709	0.173146	-0.446275	0.655399	1
ENSBTAG00000002018	EIF5A	9760.82	0.026868	0.0949285	0.283034	0.777151	1
ENSBTAG00000002019	SERPINB5	3.89519	-0.482359	0.817682	-0.589911	0.555251	1
ENSBTAG00000002020	CREBRF	706.084	0.0845845	0.321207	0.263333	0.792294	1
ENSBTAG00000002021	BNIP1	299.083	-0.172703	0.124535	-1.38678	0.165509	1
ENSBTAG00000002023	NOS1	1.20984	1.87185	0.992749	1.88552	0.05936	1
ENSBTAG00000002025	AMIGO2	879.422	0.186442	0.180068	1.0354	0.300483	1
ENSBTAG00000002026	RPL5	86278.9	0.0912746	0.0868529	1.05091	0.2933	1
ENSBTAG00000002027	FAM167B	15.8911	-0.0535023	0.236035	-0.226671	0.82068	1
ENSBTAG00000002028	DIPK1A	490.831	0.0912536	0.134043	0.68078	0.496011	1
ENSBTAG00000002029	IGSF5	1.12863	1.19404	1.17196	1.01884	0.308279	1
ENSBTAG00000002033	UBXN2A	809.869	-0.0131555	0.245469	-0.0535934	0.957259	1
ENSBTAG00000002034	MFSD2B	84.9149	0.00777379	0.334588	0.0232339	0.981464	1
ENSBTAG00000002036	CACNB1	309.242	-0.0741522	0.130809	-0.566875	0.570799	1
ENSBTAG00000002037	ATXN7L1	346.759	0.0227691	0.264146	0.0861988	0.931308	1
ENSBTAG00000002038	RPL14	48669.6	0.00258081	0.109725	0.0235207	0.981235	1
ENSBTAG00000002039	FRMD8	1204.42	-0.0716145	0.0903244	-0.792859	0.42786	1
ENSBTAG00000002041	SASH3	13394.9	0.107573	0.0821067	1.31016	0.190142	1
ENSBTAG00000002042	RIC8A	1484.33	-0.0310637	0.102231	-0.303859	0.761235	1
ENSBTAG00000002044	SIRT3	357.906	-0.128781	0.122449	-1.05171	0.292932	1
ENSBTAG00000002045	PSMD13	3542.83	-0.0208499	0.110827	-0.18813	0.850775	1
ENSBTAG00000002046	COX8B	69.4342	-0.333585	0.289752	-1.15128	0.249618	1
ENSBTAG00000002048	PTPN11	1118.48	0.10736	0.263479	0.40747	0.683663	1
ENSBTAG00000002049	HADH	1254.86	0.142402	0.096845	1.47041	0.141451	1
ENSBTAG00000002050	COA7	107.082	0.0387135	0.105008	0.368672	0.712372	1
ENSBTAG00000002051	ARAP1	6834.14	-0.0995089	0.100373	-0.991395	0.321493	1
ENSBTAG00000002052	PLOD1	885.919	-0.0857947	0.130545	-0.657205	0.511049	1
ENSBTAG00000002055	ZFP28	798.526	0.00164382	0.0846543	0.019418	0.984508	1
ENSBTAG00000002056	MARS2	199.729	-0.0702083	0.0957695	-0.733096	0.4635	1
ENSBTAG00000002058	ASF1A	505.279	0.0394154	0.0627524	0.62811	0.529932	1
ENSBTAG00000002059	MCM9	764.818	0.0805377	0.089523	0.899631	0.368317	1
ENSBTAG00000002060	RPL19	58201.8	-0.00171298	0.129932	-0.0131837	0.989481	1
ENSBTAG00000002062	TRPA1	0.544103	0.651166	1.28076	0.508421	0.611158	1
ENSBTAG00000002065	TFAP2C	9.32967	-0.219994	0.509472	-0.431808	0.665881	1
ENSBTAG00000002068	TAGLN2	19900.7	-0.0104884	0.123223	-0.0851173	0.932168	1
ENSBTAG00000002069	BOLA	70249.3	-0.0781142	0.200358	-0.389873	0.69663	1
ENSBTAG00000002070	KLC3	0.708591	-0.321106	1.11251	-0.288631	0.772863	1
ENSBTAG00000002072	ERCC2	2306.08	-0.00954599	0.122183	-0.0781286	0.937726	1
ENSBTAG00000002073	RAD17	1865.24	-0.0228075	0.076279	-0.299001	0.764939	1
ENSBTAG00000002075	MME	38.1248	-0.616787	0.32415	-1.90278	0.0570688	1
ENSBTAG00000002076	STAU2	237.413	0.17045	0.199069	0.856234	0.391868	1
ENSBTAG00000002078	KDM4A	4106.06	0.000834351	0.055424	0.015054	0.987989	1
ENSBTAG00000002080	CCN3	0.0340424	0.290603	3.64969	0.0796241	0.936536	1
ENSBTAG00000002081	BMPR1B	5.24664	-0.13775	0.589485	-0.233678	0.815235	1
ENSBTAG00000002082	MARCKS	360.11	-0.0604149	0.227773	-0.265241	0.790823	1
ENSBTAG00000002083	AUTS2	64.5203	0.627681	0.260006	2.4141	0.0157739	1
ENSBTAG00000002086	PRPF4B	6218.25	0.0229804	0.196239	0.117104	0.906777	1
ENSBTAG00000002087	IL36A	0.561261	-0.536164	1.22235	-0.438633	0.660927	1
ENSBTAG00000002089	FAM217A	0.184618	-0.286453	2.91817	-0.0981619	0.921804	1
ENSBTAG00000002090	CPSF4	624.564	-0.0760015	0.127995	-0.593786	0.552655	1
ENSBTAG00000002092	PI16	40.9725	0.207931	0.232945	0.892618	0.372062	1
ENSBTAG00000002094	ATP5MF	3085.42	-0.0545361	0.127298	-0.428413	0.66835	1
ENSBTAG00000002095	MEN1	2612.2	-0.031022	0.109411	-0.283538	0.776765	1
ENSBTAG00000002096	FCGR3A	5747.91	-0.15047	0.251886	-0.597372	0.550259	1
ENSBTAG00000002097	TMC5	0.175093	0	3.64969	0	1	1
ENSBTAG00000002098	CDC34	2118.94	0.0302053	0.12516	0.241333	0.809297	1
ENSBTAG00000002099	SLC14A2	0.145864	1.35281	3.64699	0.37094	0.710682	1
ENSBTAG00000002100	GZMM	282.256	0.159306	0.325732	0.489071	0.624791	1
ENSBTAG00000002101	GDE1	1307.6	0.00962225	0.0990672	0.0971286	0.922624	1
ENSBTAG00000002103	PLCG2	4077.56	-0.113771	0.187772	-0.605902	0.54458	1
ENSBTAG00000002104	RHPN1	2.1143	0.128842	0.677568	0.190153	0.849189	1
ENSBTAG00000002105	TEX261	2034.32	-0.0359797	0.0611497	-0.588387	0.556273	1
ENSBTAG00000002107	FZD1	10.7419	-0.415711	0.36444	-1.14068	0.254001	1
ENSBTAG00000002108	YWHAQ	9185.73	0.138124	0.117842	1.17211	0.241152	1
ENSBTAG00000002110	DMGDH	0.266641	-0.29078	2.38508	-0.121916	0.902965	1
ENSBTAG00000002112	INSIG2	202.353	-0.0119129	0.142774	-0.0834391	0.933502	1
ENSBTAG00000002113	ZNF41	247.473	0.0265114	0.158111	0.167676	0.866838	1
ENSBTAG00000002115	C13H20orf96	14.7695	0.350359	0.225653	1.55264	0.120508	1
ENSBTAG00000002116	ZCCHC3	1259.38	0.0073098	0.0854763	0.0855185	0.931849	1
ENSBTAG00000002117	KIF18A	182.918	0.219675	0.156375	1.4048	0.160081	1
ENSBTAG00000002121	CDK2AP2	3273.03	-0.0572608	0.126093	-0.454115	0.649746	1
ENSBTAG00000002123	MYO3A	1.01953	-0.623227	0.790912	-0.787986	0.430705	1
ENSBTAG00000002125	GNAL	386.593	-0.523704	0.206904	-2.53115	0.0113691	1
ENSBTAG00000002126	PFKFB2	281.891	-0.0929236	0.19709	-0.471477	0.6373	1
ENSBTAG00000002127	TCP11L2	5261.84	0.107834	0.111696	0.965423	0.334333	1
ENSBTAG00000002128	MPPE1	2243.6	-0.0659472	0.0819775	-0.804455	0.421134	1
ENSBTAG00000002129	KLF5	493.934	-0.103163	0.239717	-0.430352	0.666939	1
ENSBTAG00000002130	SMPD4	1492.55	-0.076763	0.138247	-0.555258	0.578718	1
ENSBTAG00000002132	DRD3	0.0268567	0	3.64969	0	1	1
ENSBTAG00000002134	INSYN2B	0.0403563	-0.286463	3.64969	-0.0784898	0.937438	1
ENSBTAG00000002135	CD69	955.297	0.239277	0.169303	1.41331	0.157565	1
ENSBTAG00000002136	FCHO1	2965.87	-0.0300523	0.122592	-0.245141	0.806348	1
ENSBTAG00000002137	SUGT1	1116.38	0.0923316	0.0882951	1.04572	0.295692	1
ENSBTAG00000002138	PADI1	0.603687	-0.394956	0.931459	-0.424018	0.671552	1
ENSBTAG00000002139	MIXL1	0.104665	-0.863526	3.64969	-0.236603	0.812965	1
ENSBTAG00000002143	DTWD2	47.0939	0.0179581	0.273921	0.0655591	0.947729	1
ENSBTAG00000002144	ADRB2	1003.57	0.23756	0.160473	1.48038	0.138773	1
ENSBTAG00000002145	MMP17	1.45083	0.535901	0.728583	0.735538	0.462012	1
ENSBTAG00000002147	PPP4R2	1974.15	0.103053	0.14294	0.720956	0.470937	1
ENSBTAG00000002148	RAB3D	1550.22	-0.0750831	0.211994	-0.354177	0.723207	1
ENSBTAG00000002150	IL17A	0.269563	-0.576135	2.05383	-0.280518	0.77908	1
ENSBTAG00000002151	ASB15	0.0276398	-0.286463	3.64969	-0.0784898	0.937438	1
ENSBTAG00000002154	GPR141	54.4463	-0.062344	0.279582	-0.22299	0.823543	1
ENSBTAG00000002157	LMOD2	0.151196	0.290351	2.56083	0.113381	0.909728	1
ENSBTAG00000002163	PTGER2	91.607	0.196944	0.241885	0.814205	0.415527	1
ENSBTAG00000002164	AXDND1	1.04661	-0.909782	1.08081	-0.84176	0.399922	1
ENSBTAG00000002166	CRISP2	0.705411	0.29765	1.09148	0.272704	0.785081	1
ENSBTAG00000002169	ENSBTAG00000002169	1.1291	0.467037	0.912346	0.511908	0.608716	1
ENSBTAG00000002170	NOVA1	0.11903	-0.0374083	3.64969	-0.0102497	0.991822	1
ENSBTAG00000002171	FAM135A	88.1935	-0.146389	0.320675	-0.456504	0.648028	1
ENSBTAG00000002174	RERG	0.102671	0.578868	3.64969	0.158607	0.873978	1
ENSBTAG00000002175	SRPK2	1407.06	0.10087	0.149131	0.676385	0.498796	1
ENSBTAG00000002176	NSMCE1	1718.82	0.0319572	0.0782472	0.408413	0.68297	1
ENSBTAG00000002177	PIKFYVE	1668.68	-0.0372777	0.282622	-0.1319	0.895064	1
ENSBTAG00000002178	PPL	11.3945	0.156557	0.313018	0.500154	0.616967	1
ENSBTAG00000002179	CDIN1	303.655	0.0241756	0.114766	0.210652	0.833159	1
ENSBTAG00000002180	ENSBTAG00000002180	0.164129	0.57883	2.99241	0.193433	0.84662	1
ENSBTAG00000002181	KHDRBS3	1.17659	-0.802699	0.909355	-0.882713	0.377392	1
ENSBTAG00000002182	COX17	812.992	-0.065038	0.18672	-0.348319	0.727601	1
ENSBTAG00000002185	RNF7	797.288	-0.0161864	0.0762369	-0.212317	0.83186	1
ENSBTAG00000002186	NDN	2.22803	-0.737956	0.892091	-0.827221	0.408112	1
ENSBTAG00000002187	SERINC3	2852.61	0.00708645	0.116972	0.0605824	0.951692	1
ENSBTAG00000002189	ALG1	648.744	-0.0300816	0.0704939	-0.426726	0.669579	1
ENSBTAG00000002190	DOCK8	11363.8	0.0172172	0.141419	0.121746	0.9031	1
ENSBTAG00000002191	RRP12	2465.14	-0.0959376	0.0992899	-0.966238	0.333925	1
ENSBTAG00000002192	VXN	85.5365	-0.338321	0.230944	-1.46495	0.142934	1
ENSBTAG00000002194	MYZAP	7.87922	-1.02801	0.568065	-1.80966	0.0703481	1
ENSBTAG00000002199	CORIN	2.06611	0.124291	0.665672	0.186715	0.851884	1
ENSBTAG00000002201	NFXL1	429.628	0.0421478	0.130581	0.32277	0.746869	1
ENSBTAG00000002202	CRAMP1	549.248	-0.0145427	0.185524	-0.0783871	0.93752	1
ENSBTAG00000002203	NDUFS2	3771.22	-0.0164015	0.0871614	-0.188174	0.85074	1
ENSBTAG00000002205	CNGA1	14.5605	0.194076	0.272846	0.711303	0.476897	1
ENSBTAG00000002209	JPT2	3005.97	0.0289534	0.0684079	0.423246	0.672116	1
ENSBTAG00000002210	LAS1L	6687.8	0.0277515	0.0937256	0.296093	0.767159	1
ENSBTAG00000002211	MAPK8IP3	1261.96	-0.104784	0.152936	-0.685147	0.493251	1
ENSBTAG00000002214	TAT	0.235391	-1.73227	2.83173	-0.611736	0.540713	1
ENSBTAG00000002215	GFPT2	7.4944	-0.0131484	0.521741	-0.025201	0.979895	1
ENSBTAG00000002219	ATAD3A	690.099	-0.0379428	0.152962	-0.248054	0.804093	1
ENSBTAG00000002220	SPTLC1	1856.22	-0.066399	0.122148	-0.543596	0.58672	1
ENSBTAG00000002223	POP4	763.71	-0.0859055	0.0795841	-1.07943	0.280396	1
ENSBTAG00000002224	UHRF1	781.421	0.116235	0.159302	0.729654	0.465602	1
ENSBTAG00000002226	FBXO31	695.4	0.0695707	0.116196	0.598736	0.549349	1
ENSBTAG00000002227	LRIG3	0.0268567	0	3.64969	0	1	1
ENSBTAG00000002231	ENSBTAG00000002231	0.192792	0.00148646	2.46659	0.000602638	0.999519	1
ENSBTAG00000002232	TRPC1	22.1301	0.278531	0.331897	0.839207	0.401353	1
ENSBTAG00000002233	CPNE2	44.2083	0.193858	0.149079	1.30037	0.193474	1
ENSBTAG00000002236	TRPC4AP	5881.52	-0.0542064	0.0544201	-0.996074	0.319214	1
ENSBTAG00000002238	ARL2	526.161	-0.0897453	0.144164	-0.622524	0.533598	1
ENSBTAG00000002240	GPR18	2324.34	0.111033	0.10564	1.05105	0.293235	1
ENSBTAG00000002242	PSME3IP1	1330.95	0.0545873	0.0772941	0.706228	0.480046	1
ENSBTAG00000002243	SNX15	427.508	-0.268682	0.16492	-1.62917	0.103278	1
ENSBTAG00000002245	MRGPRX2	0.0682671	0.579138	3.64969	0.158682	0.87392	1
ENSBTAG00000002247	ENSBTAG00000002247	2.46986	0.895724	0.543215	1.64893	0.0991617	1
ENSBTAG00000002248	SAC3D1	44.9162	0.099752	0.178113	0.560048	0.575447	1
ENSBTAG00000002249	NAALADL1	38.7906	0.221065	0.19584	1.12881	0.25898	1
ENSBTAG00000002251	ENSBTAG00000002251	38.5209	-0.296445	0.179663	-1.65001	0.0989417	1
ENSBTAG00000002252	CHRNA2	2.60225	-0.197297	0.813974	-0.242388	0.80848	1
ENSBTAG00000002253	FKBP6	0.0284187	-0.286463	3.64969	-0.0784898	0.937438	1
ENSBTAG00000002255	BHMT	0.0657946	-0.574995	3.64969	-0.157546	0.874814	1
ENSBTAG00000002256	YEATS4	629.462	0.128932	0.140487	0.917746	0.358752	1
ENSBTAG00000002257	KLK11	0.0271197	-0.286463	3.64969	-0.0784898	0.937438	1
ENSBTAG00000002258	APOA1	0.87121	0.366201	0.946934	0.386722	0.698962	1
ENSBTAG00000002260	NCAPD3	637.318	0.105604	0.091749	1.15101	0.24973	1
ENSBTAG00000002266	NPL	411.821	-0.32415	0.39828	-0.813874	0.415717	1
ENSBTAG00000002267	ANKRD40	1931.74	-0.0430352	0.0840662	-0.511921	0.608707	1
ENSBTAG00000002271	CDADC1	1178.82	0.0610468	0.136856	0.446066	0.655549	1
ENSBTAG00000002272	KCTD18	473.078	-0.10022	0.100382	-0.998387	0.318092	1
ENSBTAG00000002275	PTP4A1	2212.2	-0.00679524	0.144751	-0.0469445	0.962558	1
ENSBTAG00000002277	MLLT1	1259.84	-0.0252145	0.0852635	-0.295724	0.767441	1
ENSBTAG00000002278	FBN1	257.539	1.27341	0.752394	1.69248	0.0905554	1
ENSBTAG00000002279	LUC7L3	6061.27	0.0189257	0.15187	0.124618	0.900826	1
ENSBTAG00000002280	KIF5B	2536.89	-0.0121731	0.248756	-0.048936	0.96097	1
ENSBTAG00000002281	ZNF354C	14.5266	0.00269469	0.393863	0.00684171	0.994541	1
ENSBTAG00000002282	EIF1	17222.6	-0.0633634	0.120688	-0.525016	0.599572	1
ENSBTAG00000002283	FZD7	23.7377	-0.323972	0.251959	-1.28581	0.19851	1
ENSBTAG00000002286	DNAJC18	1255.81	-0.022074	0.0695208	-0.317516	0.750852	1
ENSBTAG00000002287	CHD9	3051.66	-0.0325188	0.277825	-0.117048	0.906822	1
ENSBTAG00000002289	NLRP14	1.12795	-1.02992	0.983029	-1.0477	0.294775	1
ENSBTAG00000002290	ENSBTAG00000002290	172.615	-0.386793	0.267232	-1.4474	0.147784	1
ENSBTAG00000002291	ZBTB41	179.959	-0.0629736	0.382175	-0.164777	0.869119	1
ENSBTAG00000002292	SMARCA1	38.2685	-0.132648	0.266018	-0.498643	0.618031	1
ENSBTAG00000002293	ARL5A	935.748	-0.0648508	0.221191	-0.293189	0.769378	1
ENSBTAG00000002295	ATF2	1222.54	0.0265737	0.10633	0.249916	0.802652	1
ENSBTAG00000002296	STING1	3309.44	-0.122302	0.105327	-1.16117	0.245573	1
ENSBTAG00000002297	CACNB4	6.31623	-0.30671	0.445007	-0.689224	0.490682	1
ENSBTAG00000002298	CKAP2L	282.609	0.0854173	0.185237	0.461125	0.644709	1
ENSBTAG00000002299	SEL1L3	4508.03	-0.0522324	0.173187	-0.301595	0.762961	1
ENSBTAG00000002300	DCT	1.64501	-1.24741	0.661636	-1.88534	0.0593835	1
ENSBTAG00000002302	CD59	483.142	0.38391	0.279731	1.37242	0.169931	1
ENSBTAG00000002303	GLG1	9994.76	0.0267792	0.0755262	0.354568	0.722913	1
ENSBTAG00000002305	PCSK4	20.9586	-0.734791	0.329025	-2.23324	0.0255334	1
ENSBTAG00000002306	UTP11	1519.07	0.0393409	0.0731284	0.537971	0.590597	1
ENSBTAG00000002309	CSPG5	15.8896	0.120744	0.234617	0.514644	0.606802	1
ENSBTAG00000002311	REEP6	8.18816	-0.486686	0.373138	-1.30431	0.192129	1
ENSBTAG00000002313	ITPR2	3050.95	-0.0585429	0.245168	-0.238787	0.811271	1
ENSBTAG00000002316	NIPA1	8.32829	-0.18828	0.421411	-0.446785	0.65503	1
ENSBTAG00000002317	PTN	0.199675	-0.574879	3.48364	-0.165023	0.868926	1
ENSBTAG00000002319	HMCN2	1.47561	0.0126156	0.941095	0.0134052	0.989304	1
ENSBTAG00000002321	AMT	2409.35	-0.0616416	0.130507	-0.472323	0.636697	1
ENSBTAG00000002323	USP28	1101.04	0.078432	0.0965005	0.812763	0.416354	1
ENSBTAG00000002326	LGALS3	3841.16	0.0863004	0.162363	0.531527	0.595054	1
ENSBTAG00000002327	TMEM208	587.538	-0.109035	0.111561	-0.977361	0.328391	1
ENSBTAG00000002328	KDM2B	2537.97	0.0591526	0.0841196	0.703197	0.481933	1
ENSBTAG00000002329	ASAP2	86.6827	-0.0413425	0.201621	-0.20505	0.837533	1
ENSBTAG00000002331	DLGAP5	503.939	0.0923028	0.190264	0.48513	0.627584	1
ENSBTAG00000002332	LSM5	606.937	0.161261	0.102237	1.57733	0.114719	1
ENSBTAG00000002333	HOPX	3737.75	-0.0807276	0.21092	-0.382741	0.701912	1
ENSBTAG00000002336	RCOR1	351.414	0.0299895	0.205772	0.145741	0.884125	1
ENSBTAG00000002340	STEAP4	8.49706	-0.976481	0.786641	-1.24133	0.214484	1
ENSBTAG00000002341	ETS1	19606.2	0.153241	0.194615	0.787406	0.431044	1
ENSBTAG00000002344	ORAI3	2369.52	-0.0369182	0.117158	-0.315116	0.752674	1
ENSBTAG00000002345	SETD1A	1930.45	-0.0725118	0.0843271	-0.859887	0.389851	1
ENSBTAG00000002346	HSD3B7	146.648	-0.259833	0.186723	-1.39154	0.164061	1
ENSBTAG00000002347	MAST3	4807.81	-0.0201699	0.0707114	-0.285242	0.775459	1
ENSBTAG00000002348	SLC4A4	56.6376	0.179165	0.448074	0.399855	0.689263	1
ENSBTAG00000002349	STX1B	4.90359	-0.116951	0.443027	-0.263981	0.791795	1
ENSBTAG00000002350	PIK3R2	340.048	-0.0891862	0.112268	-0.794408	0.426958	1
ENSBTAG00000002352	GGA2	3791.99	-0.0278813	0.0899377	-0.310007	0.756556	1
ENSBTAG00000002355	ENSBTAG00000002355	0.098358	-0.286789	3.64969	-0.0785791	0.937367	1
ENSBTAG00000002356	RBM47	654.471	-0.177671	0.191265	-0.928928	0.352926	1
ENSBTAG00000002357	TICAM2	1220.14	-0.101656	0.142755	-0.712102	0.476402	1
ENSBTAG00000002361	TMCC2	312.172	0.164817	0.35231	0.467818	0.639915	1
ENSBTAG00000002362	APOLD1	166.329	-0.0822512	0.295248	-0.278584	0.780564	1
ENSBTAG00000002363	SESN2	393.925	-0.101379	0.126382	-0.80216	0.422461	1
ENSBTAG00000002367	HCFC1R1	135.299	-0.0361074	0.18456	-0.19564	0.844892	1
ENSBTAG00000002368	TULP2	30.1981	-0.0737902	0.195787	-0.376889	0.706256	1
ENSBTAG00000002369	TMEM217	0.301392	0.847926	1.46862	0.577361	0.563696	1
ENSBTAG00000002370	ZNF792	266.446	-0.0934252	0.140019	-0.667231	0.504624	1
ENSBTAG00000002374	ARMC5	186.932	-0.0376637	0.164036	-0.229606	0.818398	1
ENSBTAG00000002376	PPIL1	2122.46	0.095911	0.0873618	1.09786	0.272266	1
ENSBTAG00000002377	PSMB2	3140.51	-0.0845607	0.11205	-0.754672	0.450446	1
ENSBTAG00000002378	NUCB1	7668.72	-0.000122449	0.117539	-0.00104177	0.999169	1
ENSBTAG00000002381	ZDHHC5	1831.32	-0.0856747	0.0968581	-0.884538	0.376406	1
ENSBTAG00000002382	DDX10	1122.83	-0.00572635	0.06584	-0.0869736	0.930692	1
ENSBTAG00000002385	SLC35E4	156.279	-0.137017	0.196725	-0.696492	0.48612	1
ENSBTAG00000002389	MED19	1027.36	-0.0220384	0.09494	-0.23213	0.816437	1
ENSBTAG00000002390	CCDC184	40.0177	-0.249103	0.299327	-0.832209	0.405291	1
ENSBTAG00000002391	TGFB1I1	40.6923	-0.211813	0.180429	-1.17394	0.240421	1
ENSBTAG00000002392	ENSBTAG00000002392	10.255	-0.533022	0.327433	-1.62788	0.10355	1
ENSBTAG00000002393	C23H6orf89	1789.86	-0.0879729	0.133504	-0.658951	0.509927	1
ENSBTAG00000002394	TMEM44	4.85093	0.0918631	0.410223	0.223934	0.822808	1
ENSBTAG00000002395	HPS3	2223.18	0.0243661	0.131418	0.18541	0.852908	1
ENSBTAG00000002398	ZNF567	395.304	-0.0186107	0.124784	-0.149144	0.88144	1
ENSBTAG00000002401	NPFF	1.09997	-0.344683	1.00298	-0.34366	0.731102	1
ENSBTAG00000002402	IGF2R	2355.01	0.0231679	0.0954654	0.242684	0.808251	1
ENSBTAG00000002404	TMX2	1173.28	-0.084794	0.0853085	-0.993969	0.320238	1
ENSBTAG00000002407	TDRD5	0.927458	0.309424	0.934949	0.330953	0.74068	1
ENSBTAG00000002408	FHAD1	70.0267	-0.141142	0.444415	-0.31759	0.750796	1
ENSBTAG00000002411	CTNND1	825.249	-0.250153	0.214133	-1.16821	0.242722	1
ENSBTAG00000002412	CYB5B	4166.27	0.0307409	0.0828947	0.370843	0.710754	1
ENSBTAG00000002413	MCAT	465.133	-0.140008	0.137437	-1.01871	0.308341	1
ENSBTAG00000002414	KCNJ10	0.234873	-0.863671	2.82432	-0.305798	0.759758	1
ENSBTAG00000002415	TSPAN3	3516.56	0.0988377	0.0993228	0.995116	0.31968	1
ENSBTAG00000002416	ENSBTAG00000002416	1514.81	-0.00385767	0.15942	-0.0241981	0.980695	1
ENSBTAG00000002417	RAB30	65.2156	0.0731446	0.213481	0.342629	0.731878	1
ENSBTAG00000002418	TICRR	170.602	0.060886	0.216014	0.281862	0.77805	1
ENSBTAG00000002419	PIGM	840.64	-0.0518047	0.0943024	-0.549347	0.582767	1
ENSBTAG00000002422	BCL9	153.255	-0.105545	0.128034	-0.824353	0.409739	1
ENSBTAG00000002423	PSMD12	1920.68	0.0391351	0.0770234	0.508094	0.611388	1
ENSBTAG00000002425	SCN9A	12.6322	0.113178	0.38326	0.295303	0.767763	1
ENSBTAG00000002428	PPA2	1711.18	0.0404421	0.112748	0.358693	0.719825	1
ENSBTAG00000002430	COL17A1	61.0967	-0.0457213	0.183319	-0.249409	0.803044	1
ENSBTAG00000002431	TRIM24	683.111	0.106029	0.150666	0.703734	0.481598	1
ENSBTAG00000002432	ABHD13	596.746	0.0797248	0.147008	0.542316	0.587601	1
ENSBTAG00000002434	WDR18	1305.93	-0.0758876	0.0888405	-0.854201	0.392994	1
ENSBTAG00000002435	PTPRE	2415.21	0.204475	0.101863	2.00735	0.0447126	1
ENSBTAG00000002440	KIF7	66.4105	0.218185	0.264689	0.824307	0.409765	1
ENSBTAG00000002444	MKI67	8564.67	0.0520272	0.193663	0.268648	0.788201	1
ENSBTAG00000002445	ENSBTAG00000002445	13.3498	0.246363	0.244257	1.00862	0.313155	1
ENSBTAG00000002447	C7H19orf44	120.98	-0.208339	0.108946	-1.91231	0.0558364	1
ENSBTAG00000002451	TTC39A	1.51679	-0.154231	0.697271	-0.221192	0.824943	1
ENSBTAG00000002452	ASCC2	1405.7	-0.00333914	0.114146	-0.0292531	0.976663	1
ENSBTAG00000002454	ALG2	326.686	-0.109584	0.0888361	-1.23356	0.217368	1
ENSBTAG00000002455	KLHL8	579.002	-0.31932	0.255878	-1.24794	0.212055	1
ENSBTAG00000002457	SEC61B	3286.2	-0.053704	0.121821	-0.440844	0.659326	1
ENSBTAG00000002458	NUP155	1178.26	0.0358346	0.136768	0.26201	0.793313	1
ENSBTAG00000002460	ACTL6A	1322.76	0.0776204	0.0684392	1.13415	0.256732	1
ENSBTAG00000002462	MRPL47	1133.47	0.0216104	0.0719994	0.300147	0.764065	1
ENSBTAG00000002463	NDUFB5	2866.82	-0.00649538	0.0978628	-0.0663724	0.947081	1
ENSBTAG00000002464	PLCH2	0.341886	-1.0512	1.46377	-0.718144	0.472668	1
ENSBTAG00000002468	RPS28	13791.5	-0.0856064	0.192345	-0.445068	0.656271	1
ENSBTAG00000002469	KANK3	1.24662	-1.65687	1.04594	-1.5841	0.113171	1
ENSBTAG00000002470	CCDC78	74.291	-0.101428	0.174518	-0.581187	0.561114	1
ENSBTAG00000002471	CHL1	0.29614	1.08968	1.44714	0.752989	0.451457	1
ENSBTAG00000002472	CASP9	1260.62	0.023262	0.0821254	0.283249	0.776986	1
ENSBTAG00000002473	ANGPTL4	60.2901	0.0409063	0.205458	0.199098	0.842186	1
ENSBTAG00000002474	MAD1L1	450.267	-0.0811888	0.134031	-0.605745	0.544684	1
ENSBTAG00000002475	RAB11B	1808.4	-0.0605859	0.115503	-0.524538	0.599905	1
ENSBTAG00000002476	DNAJC16	2057.07	0.0202366	0.0999505	0.202466	0.839552	1
ENSBTAG00000002477	MRM2	871.26	0.00139556	0.133611	0.010445	0.991666	1
ENSBTAG00000002478	AGMAT	104.079	-0.158444	0.191581	-0.827033	0.408218	1
ENSBTAG00000002479	PANK4	965.362	-0.0457298	0.107596	-0.425014	0.670827	1
ENSBTAG00000002480	NUDT1	84.2677	-0.0361318	0.193214	-0.187004	0.851657	1
ENSBTAG00000002481	HAGHL	143.117	-0.224352	0.196836	-1.13979	0.254374	1
ENSBTAG00000002484	CIAO3	1330.39	-0.164516	0.136704	-1.20344	0.228804	1
ENSBTAG00000002485	TNS1	11.8105	-0.150784	0.321861	-0.468476	0.639444	1
ENSBTAG00000002487	UBE3A	2834.61	0.00486594	0.129351	0.0376181	0.969992	1
ENSBTAG00000002488	LDHC	2.01671	-0.0156127	0.796187	-0.0196094	0.984355	1
ENSBTAG00000002490	CHPT1	1557.38	0.0239159	0.169532	0.14107	0.887815	1
ENSBTAG00000002492	SYCP3	6.68417	0.547888	0.626001	0.87522	0.381454	1
ENSBTAG00000002493	VPS35	4752.76	0.015001	0.123958	0.121017	0.903678	1
ENSBTAG00000002495	BRD4	1918.67	-2.5976e-06	0.17099	-1.51915e-05	0.999988	1
ENSBTAG00000002497	ELOVL2	0.722603	0.778271	1.39903	0.556295	0.578009	1
ENSBTAG00000002500	FBXL15	129.143	-0.191538	0.209404	-0.914681	0.360359	1
ENSBTAG00000002501	CUEDC2	2120.92	-0.0757629	0.127984	-0.59197	0.55387	1
ENSBTAG00000002503	BSCL2	888.109	-0.072354	0.100478	-0.720101	0.471463	1
ENSBTAG00000002504	IREB2	1249.51	-0.0405902	0.216485	-0.187497	0.851271	1
ENSBTAG00000002505	GPR3	0.0807127	-0.574995	3.64969	-0.157546	0.874814	1
ENSBTAG00000002507	ATP5F1A	21588.6	-0.0138839	0.0968722	-0.143322	0.886036	1
ENSBTAG00000002508	GNG3	32.3513	0.0601459	0.256548	0.234443	0.814641	1
ENSBTAG00000002510	HNRNPUL2	11152.2	0.0506233	0.044376	1.14078	0.25396	1
ENSBTAG00000002512	HAUS1	454.349	-0.0201816	0.0902623	-0.223588	0.823078	1
ENSBTAG00000002515	TNNI3	6.35855	-0.499081	0.544877	-0.915953	0.359692	1
ENSBTAG00000002516	YJU2B	753.577	-0.0553745	0.130722	-0.423604	0.671855	1
ENSBTAG00000002520	CELF1	1206.04	0.0754491	0.212911	0.354369	0.723063	1
ENSBTAG00000002522	SYT5	31.1459	-0.612247	0.355792	-1.7208	0.0852871	1
ENSBTAG00000002524	MRI1	638.26	0.0465661	0.167581	0.277873	0.78111	1
ENSBTAG00000002525	C7H19orf53	1536.12	-0.0500395	0.14364	-0.348367	0.727564	1
ENSBTAG00000002526	BDH2	251.974	-0.000151235	0.219876	-0.000687817	0.999451	1
ENSBTAG00000002527	ZSWIM4	285.475	-0.20164	0.11269	-1.78933	0.073561	1
ENSBTAG00000002528	EIF3A	11657.2	0.0791506	0.0980658	0.807117	0.419599	1
ENSBTAG00000002531	ARHGAP10	305.796	-0.00387517	0.143431	-0.0270177	0.978446	1
ENSBTAG00000002534	EEF1E1	694.117	0.00446273	0.0713057	0.0625859	0.950096	1
ENSBTAG00000002539	TRIOBP	1794.35	0.0972359	0.155271	0.626234	0.531161	1
ENSBTAG00000002542	KRCC1	4556.72	-0.0270408	0.0648923	-0.416703	0.676896	1
ENSBTAG00000002545	ENSBTAG00000002545	0.0588606	-0.285576	3.64969	-0.0782467	0.937632	1
ENSBTAG00000002549	PTMA	29678.7	0.0218225	0.0720097	0.303049	0.761853	1
ENSBTAG00000002550	ENSBTAG00000002550	10.5944	-0.266598	0.303622	-0.878061	0.37991	1
ENSBTAG00000002554	TCAF1	238.671	0.0513484	0.242061	0.21213	0.832005	1
ENSBTAG00000002555	PDZK1IP1	572.536	-0.115639	0.334001	-0.346224	0.729175	1
ENSBTAG00000002557	MRPL19	717.589	-0.0314697	0.0784002	-0.401398	0.688127	1
ENSBTAG00000002559	MIOX	29.9805	-0.256177	0.230582	-1.111	0.266568	1
ENSBTAG00000002561	CCDC120	177.696	-0.0736714	0.102975	-0.715433	0.474342	1
ENSBTAG00000002562	PRAF2	1576.01	-0.148043	0.153073	-0.967139	0.333475	1
ENSBTAG00000002563	WDR45	1033.36	-0.0195623	0.0918891	-0.21289	0.831412	1
ENSBTAG00000002564	DLG4	620.407	-0.00792649	0.12114	-0.0654325	0.94783	1
ENSBTAG00000002565	ENSBTAG00000002565	0.0403563	-0.286463	3.64969	-0.0784898	0.937438	1
ENSBTAG00000002566	PGPEP1	3602.59	-0.0312791	0.0785066	-0.398427	0.690316	1
ENSBTAG00000002568	GPKOW	979.004	-0.0103031	0.104363	-0.0987239	0.921357	1
ENSBTAG00000002570	PPP1R21	1018.97	-0.10832	0.128451	-0.843274	0.399075	1
ENSBTAG00000002571	PDCD2L	174.283	-0.037439	0.113149	-0.330883	0.740733	1
ENSBTAG00000002573	UBA2	3295.34	0.0416218	0.122998	0.338393	0.735067	1
ENSBTAG00000002574	MYOZ2	0.0669219	-0.574995	3.64969	-0.157546	0.874814	1
ENSBTAG00000002575	SSU72	2056.09	-0.122991	0.095799	-1.28385	0.199195	1
ENSBTAG00000002578	ZMYND11	4730.59	0.0780991	0.1411	0.5535	0.579921	1
ENSBTAG00000002579	FBL	2500.09	0.0240788	0.116882	0.206009	0.836784	1
ENSBTAG00000002580	MYH14	757.029	0.22498	0.2433	0.924701	0.355121	1
ENSBTAG00000002581	BOLA-DYA	3.36492	0.989462	0.662099	1.49443	0.135063	1
ENSBTAG00000002583	DNALI1	1.83597	-0.0512445	0.725581	-0.0706254	0.943696	1
ENSBTAG00000002585	SLC16A2	15.1633	-0.0478165	0.296473	-0.161285	0.871869	1
ENSBTAG00000002586	TCF12	1049.69	0.0511463	0.166604	0.306994	0.758848	1
ENSBTAG00000002590	EXOSC10	2991.21	0.0696993	0.0639964	1.08911	0.276104	1
ENSBTAG00000002591	GLTP	1573.3	0.0502198	0.0712116	0.70522	0.480674	1
ENSBTAG00000002593	GDAP1L1	0.350987	0.00299475	1.45015	0.00206514	0.998352	1
ENSBTAG00000002594	ZNF436	395.721	-0.0885946	0.21069	-0.420498	0.674122	1
ENSBTAG00000002595	ABCB5	0.0621432	0.289982	3.64969	0.079454	0.936672	1
ENSBTAG00000002596	VSTM1	1563.94	0.138092	0.192237	0.718342	0.472546	1
ENSBTAG00000002599	MGARP	41.4191	-0.0515131	0.223199	-0.230794	0.817475	1
ENSBTAG00000002600	EFCAB7	149.083	-0.0793766	0.115877	-0.685008	0.493339	1
ENSBTAG00000002603	PRPF39	2976.4	-0.00726264	0.155566	-0.0466853	0.962764	1
ENSBTAG00000002604	SP8	0.0384203	0	3.64969	0	1	1
ENSBTAG00000002605	TRIM16	7.94441	0.621745	0.455173	1.36595	0.171954	1
ENSBTAG00000002606	LGR4	672.256	0.0366874	0.272534	0.134616	0.892916	1
ENSBTAG00000002608	SEPTIN2	9702.02	0.0252774	0.0742596	0.340393	0.733561	1
ENSBTAG00000002609	TMIGD1	1.73628	0.216689	0.833581	0.25995	0.794902	1
ENSBTAG00000002610	FKBP3	1661.56	0.0563217	0.0883612	0.637403	0.523862	1
ENSBTAG00000002612	FANCM	1660.59	-0.0365749	0.144309	-0.253449	0.799921	1
ENSBTAG00000002613	MIS18BP1	301.76	0.1045	0.214032	0.488244	0.625377	1
ENSBTAG00000002614	RUFY2	253.152	0.0723857	0.19599	0.369333	0.71188	1
ENSBTAG00000002615	LONRF3	100.966	0.173059	0.203213	0.851615	0.394428	1
ENSBTAG00000002620	DNA2	83.2189	-0.0247677	0.194657	-0.127237	0.898753	1
ENSBTAG00000002623	SAMSN1	2947.82	0.179782	0.140524	1.27936	0.20077	1
ENSBTAG00000002624	PSTPIP2	1807.49	-0.161264	0.178592	-0.902973	0.36654	1
ENSBTAG00000002625	MAP3K7	1776.47	0.0666949	0.157505	0.423447	0.671969	1
ENSBTAG00000002627	ZRANB2	2191.89	0.0305002	0.172361	0.176955	0.859543	1
ENSBTAG00000002628	SLC44A2	24694.7	0.0293975	0.078229	0.375788	0.707075	1
ENSBTAG00000002629	TEX45	0.135434	-0.00982045	3.64969	-0.00269076	0.997853	1
ENSBTAG00000002630	MRTFA	2298.74	0.0146813	0.126938	0.115657	0.907925	1
ENSBTAG00000002631	SCNN1A	2.94763	-0.413633	0.796629	-0.519229	0.603601	1
ENSBTAG00000002633	SEPTIN9	19946	0.0608164	0.103019	0.590341	0.554962	1
ENSBTAG00000002635	PGLYRP1	12.7148	-0.212064	0.415952	-0.509828	0.610172	1
ENSBTAG00000002639	ZDHHC7	3311.35	-0.045232	0.0950142	-0.476056	0.634035	1
ENSBTAG00000002640	KALRN	6.50225	0.473148	0.345191	1.37068	0.170473	1
ENSBTAG00000002642	SLC17A2	0.116631	0	3.64969	0	1	1
ENSBTAG00000002643	VPS52	3476.75	-0.181532	0.0734341	-2.47203	0.0134348	1
ENSBTAG00000002644	KCNQ4	9.90277	-0.143521	0.366391	-0.391714	0.695269	1
ENSBTAG00000002645	SH3BP5L	1953.91	-0.00184978	0.0835891	-0.0221295	0.982345	1
ENSBTAG00000002646	DYNC1I2	4085.07	0.100242	0.0552763	1.81347	0.0697593	1
ENSBTAG00000002647	RGS10	2210.08	-0.0495328	0.172185	-0.287673	0.773597	1
ENSBTAG00000002648	RPS18	42308.9	0.0243508	0.145409	0.167464	0.867005	1
ENSBTAG00000002650	ZPR1	2978.85	0.020451	0.0792524	0.258049	0.796369	1
ENSBTAG00000002651	PKP2	64.1785	-0.0286099	0.220145	-0.129959	0.896599	1
ENSBTAG00000002654	DNAJC7	4242.01	0.0545342	0.0560713	0.972587	0.330759	1
ENSBTAG00000002655	ZWINT	765.867	0.524263	0.236705	2.21484	0.026771	1
ENSBTAG00000002657	NKIRAS2	1053.64	-0.0732298	0.0866153	-0.845461	0.397854	1
ENSBTAG00000002658	STAM	235.252	-0.105351	0.180429	-0.583888	0.559296	1
ENSBTAG00000002661	ISLR2	0.0630537	0.290603	3.64969	0.0796241	0.936536	1
ENSBTAG00000002663	BCAS3	914.799	-0.00900172	0.0896916	-0.100363	0.920056	1
ENSBTAG00000002664	WNT9B	0.0381953	-0.286463	3.64969	-0.0784898	0.937438	1
ENSBTAG00000002668	ZNF711	290.632	0.132082	0.182013	0.725672	0.46804	1
ENSBTAG00000002669	RASSF4	1530.59	-0.0495293	0.167195	-0.296237	0.767049	1
ENSBTAG00000002670	DEPP1	0.0384203	0	3.64969	0	1	1
ENSBTAG00000002673	FIGNL2	1.18657	-0.785271	0.861231	-0.911801	0.361873	1
ENSBTAG00000002674	GNGT1	0.102127	0.867673	3.64969	0.237739	0.812084	1
ENSBTAG00000002675	ENSBTAG00000002675	1.44529	-0.0967119	0.663921	-0.145668	0.884184	1
ENSBTAG00000002676	SAE1	2462.62	0.0478997	0.0868328	0.551631	0.581201	1
ENSBTAG00000002678	MED18	463.39	0.0297518	0.110114	0.27019	0.787014	1
ENSBTAG00000002680	TMEM132E	1.64728	0.875959	0.70086	1.24983	0.21136	1
ENSBTAG00000002682	MARK4	520.605	-0.0155031	0.101495	-0.152748	0.878597	1
ENSBTAG00000002683	PFKP	2819.41	-0.0501774	0.149225	-0.336252	0.736681	1
ENSBTAG00000002685	PITRM1	1574.61	-0.153971	0.0928965	-1.65744	0.0974298	1
ENSBTAG00000002687	TSHZ3	28.5276	-0.090926	0.254493	-0.357282	0.72088	1
ENSBTAG00000002688	ATP1B1	538.692	-0.179783	0.161779	-1.11128	0.266446	1
ENSBTAG00000002689	NME7	804.3	0.129398	0.0864377	1.49701	0.134391	1
ENSBTAG00000002690	BLZF1	706.007	-0.106086	0.113734	-0.932757	0.350945	1
ENSBTAG00000002691	ELMOD1	0.0403563	-0.286463	3.64969	-0.0784898	0.937438	1
ENSBTAG00000002693	KANSL2	2560.12	0.00339018	0.0800135	0.04237	0.966204	1
ENSBTAG00000002695	MYO1H	0.51318	1.31263	1.32504	0.990633	0.321865	1
ENSBTAG00000002697	KCTD10	2186.58	0.0439131	0.0500813	0.876836	0.380576	1
ENSBTAG00000002698	UBE3B	1936.88	-0.0227032	0.0449418	-0.505168	0.613441	1
ENSBTAG00000002699	KIT	478.783	-0.062214	0.211033	-0.294807	0.768142	1
ENSBTAG00000002700	PLA2G2A	0.437733	0	3.64969	0	1	1
ENSBTAG00000002701	UGT3A2	0.932372	0.896455	0.960211	0.933602	0.350509	1
ENSBTAG00000002702	TSPAN32	1133.15	-0.240008	0.197603	-1.21459	0.224521	1
ENSBTAG00000002703	ATP6V1A	3472.56	-0.0338967	0.160796	-0.210805	0.833039	1
ENSBTAG00000002704	POMT2	521.989	-0.0176237	0.086764	-0.203122	0.839039	1
ENSBTAG00000002705	REC8	59.1456	-0.488189	0.237544	-2.05515	0.0398645	1
ENSBTAG00000002706	GSTZ1	81.534	-0.0586866	0.167161	-0.351078	0.72553	1
ENSBTAG00000002707	IPO4	1495.25	-0.0953018	0.131725	-0.723491	0.469378	1
ENSBTAG00000002708	MRPL42	806.55	0.0803207	0.0698563	1.1498	0.250227	1
ENSBTAG00000002709	TM9SF1	2169	-0.0155735	0.0814709	-0.191154	0.848405	1
ENSBTAG00000002710	TSSK4	3.30396	0.121708	0.476668	0.255332	0.798467	1
ENSBTAG00000002712	MDP1	300.369	0.21454	0.187069	1.14685	0.251444	1
ENSBTAG00000002714	GNAI1	99.43	0.00557544	0.237945	0.0234316	0.981306	1
ENSBTAG00000002715	GMPR2	2066	-0.0678099	0.0841587	-0.805739	0.420393	1
ENSBTAG00000002716	NOL10	1332.42	0.0377632	0.069305	0.544884	0.585833	1
ENSBTAG00000002717	INA	0.46298	0.306615	1.36748	0.224219	0.822587	1
ENSBTAG00000002718	TINF2	2945.67	-0.0434075	0.0756103	-0.574095	0.565904	1
ENSBTAG00000002719	ORC1	609.175	-0.000546268	0.201037	-0.00271725	0.997832	1
ENSBTAG00000002720	PRPF38A	2156.96	-0.00615342	0.114013	-0.0539713	0.956958	1
ENSBTAG00000002721	TUT4	6327.49	-0.0145948	0.155395	-0.0939208	0.925172	1
ENSBTAG00000002724	HORMAD1	22.0191	0.351781	0.249447	1.41024	0.158468	1
ENSBTAG00000002725	RNGTT	2201.35	-0.008167	0.113688	-0.0718372	0.942731	1
ENSBTAG00000002726	CDC27	1677.13	0.0614144	0.214385	0.286468	0.77452	1
ENSBTAG00000002727	PHACTR4	1175.23	-0.124645	0.0884232	-1.40964	0.158646	1
ENSBTAG00000002728	ARID1B	2193.13	-0.00981293	0.131978	-0.074353	0.94073	1
ENSBTAG00000002730	ELP3	734.294	0.0956496	0.0781992	1.22315	0.221272	1
ENSBTAG00000002733	DBX1	0.113532	1.13732	3.64883	0.311696	0.755272	1
ENSBTAG00000002734	EIF3G	6880.3	-0.0361548	0.107526	-0.336244	0.736687	1
ENSBTAG00000002735	METTL26	795.085	-0.0729838	0.130304	-0.560103	0.575409	1
ENSBTAG00000002736	DNMT1	2883.74	0.113587	0.0653872	1.73714	0.0823619	1
ENSBTAG00000002737	WFIKKN1	4.0874	0.195986	0.424278	0.461929	0.644133	1
ENSBTAG00000002738	S1PR2	108.528	-0.095734	0.139491	-0.68631	0.492518	1
ENSBTAG00000002739	PDE1C	0.168239	0.545389	2.52904	0.21565	0.82926	1
ENSBTAG00000002742	MSH2	2216.37	0.0412942	0.102806	0.40167	0.687927	1
ENSBTAG00000002743	OSGEP	1311.17	-0.196346	0.112881	-1.73941	0.0819629	1
ENSBTAG00000002744	MUSK	0.09843	0.291097	3.64969	0.0797594	0.936429	1
ENSBTAG00000002745	APEX1	5466.88	-0.0206773	0.0953118	-0.216944	0.828252	1
ENSBTAG00000002746	OSTF1	5184.26	0.0377119	0.0675668	0.558142	0.576747	1
ENSBTAG00000002747	ABCA5	1178.79	-0.127943	0.1616	-0.791728	0.428519	1
ENSBTAG00000002748	PIP4P1	2175.52	-0.0132551	0.108376	-0.122307	0.902656	1
ENSBTAG00000002749	CRHR1	0.30494	-1.04794	1.61286	-0.64974	0.51586	1
ENSBTAG00000002750	KRIT1	1297.95	-0.01628	0.094693	-0.171924	0.863497	1
ENSBTAG00000002755	ANKRD12	4067.21	0.0362784	0.279166	0.129953	0.896604	1
ENSBTAG00000002756	CDCA2	446.714	-0.000461573	0.171205	-0.00269602	0.997849	1
ENSBTAG00000002763	KMT2B	4443.27	-0.0441149	0.0839457	-0.525517	0.599224	1
ENSBTAG00000002764	IGFLR1	2736.37	-0.124499	0.11378	-1.09421	0.273863	1
ENSBTAG00000002765	CYP24A1	1.40568	-0.345694	0.718277	-0.481283	0.630315	1
ENSBTAG00000002767	GNB4	347.851	-0.0678202	0.368006	-0.184291	0.853785	1
ENSBTAG00000002768	SLC35A2	865.719	-0.0605422	0.0873499	-0.6931	0.488247	1
ENSBTAG00000002769	AP1G1	2524.91	-0.0254068	0.138645	-0.18325	0.854602	1
ENSBTAG00000002770	TCN2	1477.26	-0.257062	0.180762	-1.4221	0.154996	1
ENSBTAG00000002772	GAL3ST3	1.88841	-0.432966	0.60783	-0.712314	0.476271	1
ENSBTAG00000002773	ENSBTAG00000002773	173.224	-0.0530173	0.343177	-0.15449	0.877223	1
ENSBTAG00000002774	PTPN23	1797.03	-0.200538	0.147363	-1.36085	0.173561	1
ENSBTAG00000002778	SF3B2	10751.4	-0.0150961	0.0746738	-0.202161	0.839791	1
ENSBTAG00000002779	GABRP	0.973532	-0.235684	1.43071	-0.164731	0.869155	1
ENSBTAG00000002782	ZC3H7B	2087.54	-0.0241728	0.0924091	-0.261585	0.793642	1
ENSBTAG00000002783	PCYOX1	589.47	0.0687659	0.248419	0.276814	0.781923	1
ENSBTAG00000002784	COPS5	1863.38	0.00155752	0.0731343	0.0212966	0.983009	1
ENSBTAG00000002786	ENSBTAG00000002786	2300.99	0.297794	0.233772	1.27387	0.202711	1
ENSBTAG00000002788	RAB27B	361.581	-0.0584975	0.241918	-0.241807	0.80893	1
ENSBTAG00000002791	SEC24C	5417.28	-0.0264309	0.0537455	-0.49178	0.622875	1
ENSBTAG00000002792	FUT11	156.265	0.0657535	0.217604	0.30217	0.762523	1
ENSBTAG00000002795	NKTR	3904.51	-0.0243343	0.160403	-0.151707	0.879418	1
ENSBTAG00000002796	KLHL3	364.532	-0.0898051	0.233596	-0.384447	0.700647	1
ENSBTAG00000002798	NABP2	798.044	0.023713	0.124946	0.189787	0.849476	1
ENSBTAG00000002799	SLC39A5	34.6493	-0.197562	0.247137	-0.799401	0.424058	1
ENSBTAG00000002804	PDGFRB	1.0254	-0.0407815	1.02477	-0.0397958	0.968256	1
ENSBTAG00000002808	PSMA3	4088.64	0.0966318	0.0874071	1.10554	0.268927	1
ENSBTAG00000002809	CAPN10	386.781	0.0547263	0.207339	0.263945	0.791822	1
ENSBTAG00000002810	ZNF777	534.47	-0.144629	0.132053	-1.09523	0.273417	1
ENSBTAG00000002813	GAB1	480.445	-0.236748	0.134142	-1.76491	0.0775796	1
ENSBTAG00000002816	SARM1	129.07	0.106492	0.14713	0.723797	0.469191	1
ENSBTAG00000002817	SLC46A1	56.998	-0.0291071	0.176501	-0.164911	0.869014	1
ENSBTAG00000002820	RBBP7	3971.16	0.0830805	0.0796521	1.04304	0.296928	1
ENSBTAG00000002822	CNBD2	3.14552	0.0838587	0.523479	0.160195	0.872727	1
ENSBTAG00000002823	MPZL1	35.7747	-0.0794135	0.21167	-0.375177	0.707529	1
ENSBTAG00000002824	DPEP3	98.0554	-0.0969263	0.171028	-0.566726	0.5709	1
ENSBTAG00000002826	CLSPN	350.363	0.104902	0.189324	0.554085	0.579521	1
ENSBTAG00000002827	ACAT2	1649.78	0.0988584	0.0649314	1.5225	0.127883	1
ENSBTAG00000002828	RNF185	137.597	-0.141871	0.107418	-1.32073	0.18659	1
ENSBTAG00000002829	TCP1	4716.1	0.0763705	0.0899018	0.849488	0.39561	1
ENSBTAG00000002830	U2AF2	7145.7	0.0156614	0.107494	0.145695	0.884162	1
ENSBTAG00000002833	FBXO22	890.466	-0.0638654	0.0723993	-0.882128	0.377707	1
ENSBTAG00000002834	CCDC69	8410.1	0.074602	0.0714242	1.04449	0.296258	1
ENSBTAG00000002835	SMAD1	5.44589	-0.544216	0.586188	-0.928399	0.353201	1
ENSBTAG00000002836	TAF3	682.363	0.0720988	0.0980541	0.735297	0.462159	1
ENSBTAG00000002837	TOR1B	5338.35	-3.32673e-06	0.103844	-3.2036e-05	0.999974	1
ENSBTAG00000002842	HEATR4	65.8571	-0.043341	0.158445	-0.27354	0.784438	1
ENSBTAG00000002843	ACOT4	26.2175	-0.129993	0.185816	-0.699579	0.48419	1
ENSBTAG00000002844	PPFIA3	23.7113	0.0688146	0.246158	0.279555	0.779819	1
ENSBTAG00000002845	CDH10	163.709	-0.692457	0.491019	-1.41025	0.158467	1
ENSBTAG00000002846	TRAF3IP3	5838.28	0.113531	0.107057	1.06047	0.288932	1
ENSBTAG00000002847	D2HGDH	297.922	-0.284403	0.181161	-1.56989	0.116441	1
ENSBTAG00000002848	C16H1orf74	173.08	-0.00794896	0.122389	-0.0649481	0.948215	1
ENSBTAG00000002849	IRF6	1.40281	-1.75289	0.881049	-1.98955	0.0466404	1
ENSBTAG00000002850	HEATR9	0.12789	0.867486	3.13486	0.276722	0.781993	1
ENSBTAG00000002853	HRC	3.30364	0.380228	0.561928	0.676649	0.498629	1
ENSBTAG00000002854	TMEM63A	2764.16	-0.0699935	0.0858344	-0.815448	0.414816	1
ENSBTAG00000002856	MEIG1	0.0930914	0.579404	3.64969	0.158754	0.873862	1
ENSBTAG00000002858	ACBD7	1.71762	0.987551	0.835242	1.18235	0.237066	1
ENSBTAG00000002859	ENSBTAG00000002859	362.535	0.241442	0.292859	0.824431	0.409695	1
ENSBTAG00000002863	ACAA2	2007.27	0.0337113	0.0808662	0.416878	0.676768	1
ENSBTAG00000002866	RPIA	1048.23	0.0346142	0.0756627	0.457481	0.647326	1
ENSBTAG00000002869	ARL4A	1613.29	0.0441004	0.102485	0.430313	0.666968	1
ENSBTAG00000002871	COPS6	2831.1	-0.0163796	0.10958	-0.149476	0.881178	1
ENSBTAG00000002874	TMEM183A	1692.42	0.014848	0.050683	0.292959	0.769553	1
ENSBTAG00000002878	CHRD	3.19771	0.125899	0.496282	0.253685	0.799739	1
ENSBTAG00000002879	DCPS	1148.02	-0.0483389	0.0837325	-0.577301	0.563736	1
ENSBTAG00000002880	SORBS1	180.137	0.0496312	0.22633	0.219287	0.826427	1
ENSBTAG00000002881	AP4M1	1309.15	0.00740768	0.0870795	0.0850681	0.932207	1
ENSBTAG00000002882	LMNB1	3300.9	0.038188	0.124492	0.306752	0.759032	1
ENSBTAG00000002883	RPTOR	986.136	-0.0263829	0.0931159	-0.283334	0.776921	1
ENSBTAG00000002885	MSR1	265.587	-0.570686	0.289289	-1.97272	0.0485278	1
ENSBTAG00000002888	TMTC2	26.5019	-0.36191	0.338503	-1.06915	0.285002	1
ENSBTAG00000002890	RBM10	6920.72	-0.0939962	0.108469	-0.866573	0.386176	1
ENSBTAG00000002894	TNFSF4	5.9512	0.0457294	0.380508	0.12018	0.904341	1
ENSBTAG00000002896	KPNA6	954.565	0.029224	0.13831	0.211293	0.832659	1
ENSBTAG00000002898	UNC45B	0.105391	-0.575194	3.64969	-0.157601	0.874771	1
ENSBTAG00000002900	ENSBTAG00000002900	15.4618	-0.722008	0.250393	-2.8835	0.00393287	1
ENSBTAG00000002902	ANO6	868.308	0.0710571	0.263717	0.269445	0.787587	1
ENSBTAG00000002904	ZNF787	213.98	-0.0313711	0.181712	-0.172642	0.862933	1
ENSBTAG00000002907	C2CD3	1560.73	0.00818876	0.072119	0.113545	0.909598	1
ENSBTAG00000002908	GNG4	12.5567	-2.23674	1.06669	-2.0969	0.036002	1
ENSBTAG00000002910	ECHDC2	0.0711579	-0.0990339	3.64969	-0.0271349	0.978352	1
ENSBTAG00000002914	GALNT18	0.153974	0.290432	2.55147	0.11383	0.909373	1
ENSBTAG00000002915	GPR63	0.15934	0.00284937	3.62616	0.000785781	0.999373	1
ENSBTAG00000002917	PRKAG2	1703.78	-0.0350286	0.193343	-0.181173	0.856231	1
ENSBTAG00000002918	RAD51	381.032	0.2566	0.160684	1.59692	0.110284	1
ENSBTAG00000002919	UNC5CL	3.23906	-0.0053067	0.474296	-0.0111886	0.991073	1
ENSBTAG00000002920	KAT6B	1687.36	0.0393276	0.155052	0.253641	0.799773	1
ENSBTAG00000002921	RMDN3	459.889	-0.0929456	0.0805213	-1.1543	0.248378	1
ENSBTAG00000002922	GAB2	551.673	-0.24935	0.17353	-1.43693	0.150737	1
ENSBTAG00000002923	CX3CR1	8645.59	0.229131	0.20315	1.12789	0.259365	1
ENSBTAG00000002929	IRF4	7111.8	-0.0895316	0.13442	-0.666057	0.505375	1
ENSBTAG00000002931	BEST3	0.180696	0.290242	2.49805	0.116187	0.907504	1
ENSBTAG00000002935	TMEM248	2730.51	0.043398	0.0736896	0.58893	0.555908	1
ENSBTAG00000002936	PRRX2	0.0696202	0.223991	3.64969	0.0613726	0.951062	1
ENSBTAG00000002937	ADGRE3	834.628	-0.0156025	0.504221	-0.0309438	0.975314	1
ENSBTAG00000002938	CPED1	46.0182	-0.401262	0.349371	-1.14853	0.250751	1
ENSBTAG00000002939	FURIN	3212.2	-0.0547829	0.102615	-0.53387	0.593432	1
ENSBTAG00000002940	WNT16	0.0546409	0.579138	3.64969	0.158682	0.87392	1
ENSBTAG00000002941	FES	2246.49	-0.197191	0.154722	-1.27449	0.202492	1
ENSBTAG00000002942	SLC2A10	9.87822	-0.352551	0.414598	-0.850343	0.395134	1
ENSBTAG00000002943	ENSBTAG00000002943	0.603259	1.0953	1.07462	1.01924	0.308088	1
ENSBTAG00000002944	ATP5MC3	4373.96	-0.0593263	0.110395	-0.537398	0.590992	1
ENSBTAG00000002947	LY9	4489.32	-0.0223276	0.103237	-0.216276	0.828773	1
ENSBTAG00000002948	SETD2	5395.57	0.0174927	0.138018	0.126742	0.899144	1
ENSBTAG00000002949	CBX1	837.781	0.0666384	0.0890947	0.74795	0.45449	1
ENSBTAG00000002951	CD244	1019.18	0.0198018	0.142748	0.138719	0.889672	1
ENSBTAG00000002952	TBX19	10.7169	-0.0227789	0.287178	-0.0793199	0.936778	1
ENSBTAG00000002953	TXN	2466.31	-0.0754844	0.127418	-0.592418	0.553571	1
ENSBTAG00000002956	ZNF674	202.882	-0.112094	0.113898	-0.984168	0.325033	1
ENSBTAG00000002959	LRCH1	1273.93	-0.0508612	0.0861973	-0.590056	0.555153	1
ENSBTAG00000002960	WDR82	6947.38	0.0472098	0.0510238	0.925252	0.354835	1
ENSBTAG00000002962	PPM1M	2361.77	-0.0407674	0.0936784	-0.435184	0.663429	1
ENSBTAG00000002964	TXLNB	13.3225	0.401996	0.276527	1.45373	0.14602	1
ENSBTAG00000002965	NEURL3	0.587619	0.731893	1.07603	0.680176	0.496393	1
ENSBTAG00000002966	DNAJC13	5291.88	-0.179639	0.147877	-1.21478	0.22445	1
ENSBTAG00000002970	INTS6	2885.83	0.0739753	0.0951549	0.77742	0.436911	1
ENSBTAG00000002971	CUTC	623.669	-0.01285	0.0639478	-0.200945	0.840742	1
ENSBTAG00000002972	DNAI7	5.25645	-0.779057	0.398077	-1.95705	0.0503415	1
ENSBTAG00000002973	RPP30	610.073	-0.149046	0.0960305	-1.55207	0.120645	1
ENSBTAG00000002974	FMO2	37.1032	1.08766	0.586417	1.85475	0.0636323	1
ENSBTAG00000002976	CD177	0.899521	-0.672492	1.01603	-0.661885	0.508045	1
ENSBTAG00000002977	ECE1	4510.33	0.0109456	0.153616	0.071253	0.943196	1
ENSBTAG00000002978	PRKG2	0.136865	-0.287186	3.0881	-0.0929976	0.925905	1
ENSBTAG00000002979	PIK3R3	79.1781	-0.0226253	0.236313	-0.095743	0.923725	1
ENSBTAG00000002980	GPT2	434.005	-0.15145	0.294042	-0.515063	0.606509	1
ENSBTAG00000002981	PIMREG	10.1948	-0.201523	0.310385	-0.649268	0.516165	1
ENSBTAG00000002982	PITPNM3	0.362176	-1.39481	1.43291	-0.973417	0.330346	1
ENSBTAG00000002983	NT5C1A	0.072407	0.579001	3.64969	0.158644	0.873949	1
ENSBTAG00000002985	KCNMB1	60.7067	-0.0972219	0.205809	-0.472389	0.636649	1
ENSBTAG00000002988	MACO1	1766.2	0.0785732	0.0809519	0.970616	0.33174	1
ENSBTAG00000002993	SFT2D1	4107.29	0.020741	0.0868269	0.238878	0.8112	1
ENSBTAG00000002995	GMPPA	1442.62	-0.102947	0.127303	-0.808678	0.418701	1
ENSBTAG00000002996	SHROOM4	3.96437	0.0649125	0.507914	0.127802	0.898306	1
ENSBTAG00000002997	ADAMTSL1	0.0633087	-0.574995	3.64969	-0.157546	0.874814	1
ENSBTAG00000002998	MELTF	4.50943	-0.984798	0.448009	-2.19817	0.0279373	1
ENSBTAG00000002999	ANAPC15	867.555	-0.0328802	0.131827	-0.249419	0.803037	1
ENSBTAG00000003000	TOMT	4.87143	0.0313982	0.429802	0.0730529	0.941764	1
ENSBTAG00000003001	LAMTOR1	1858.51	-0.0780842	0.13432	-0.581331	0.561017	1
ENSBTAG00000003002	WDR75	2353.37	0.0216223	0.150222	0.143936	0.885551	1
ENSBTAG00000003012	TRAF1	857.186	0.000806281	0.148845	0.00541692	0.995678	1
ENSBTAG00000003014	TRPV2	4516.24	-0.0534675	0.0973123	-0.549442	0.582702	1
ENSBTAG00000003015	SESN1	1293.51	0.0464405	0.148066	0.313647	0.753789	1
ENSBTAG00000003016	PTPN7	1969.7	0.118316	0.177324	0.66723	0.504625	1
ENSBTAG00000003017	TTC38	901.455	-0.0967764	0.109689	-0.882279	0.377626	1
ENSBTAG00000003018	FSTL3	47.9356	0.062499	0.212809	0.293686	0.768998	1
ENSBTAG00000003020	SSC4D	0.297086	-0.00386557	1.81812	-0.00212614	0.998304	1
ENSBTAG00000003021	SP1	4010.43	0.077015	0.191122	0.402962	0.686976	1
ENSBTAG00000003022	CAMP	0.261525	0.309958	2.06115	0.150381	0.880464	1
ENSBTAG00000003025	NME6	411.604	-0.02653	0.13087	-0.20272	0.839354	1
ENSBTAG00000003027	EMX2	0.237966	1.18115	2.41299	0.489496	0.624491	1
ENSBTAG00000003030	KCNQ2	0.188959	0.60014	2.47752	0.242234	0.808599	1
ENSBTAG00000003033	GADD45G	34.2447	-0.489996	0.283054	-1.7311	0.0834333	1
ENSBTAG00000003034	GATAD2A	4733.83	-0.00552206	0.086096	-0.0641384	0.94886	1
ENSBTAG00000003035	IMPACT	447.367	0.0306171	0.207694	0.147414	0.882805	1
ENSBTAG00000003038	TAP2	8025.63	-0.0408483	0.106415	-0.38386	0.701082	1
ENSBTAG00000003039	PSMB8	19481.5	-0.0546902	0.129172	-0.423392	0.672009	1
ENSBTAG00000003040	RALGAPB	1537.95	0.0601307	0.297568	0.202074	0.839859	1
ENSBTAG00000003043	GNG2	1455.19	0.14802	0.0954947	1.55004	0.121133	1
ENSBTAG00000003044	SPIN1	1573.36	-0.0295217	0.142036	-0.207847	0.835348	1
ENSBTAG00000003045	BAMBI	2.85564	-0.182326	0.644546	-0.282876	0.777272	1
ENSBTAG00000003047	FAM170A	12.4608	-0.534091	0.371556	-1.43745	0.150591	1
ENSBTAG00000003049	MICALL2	0.41271	-0.265136	1.60039	-0.16567	0.868417	1
ENSBTAG00000003051	FER	160.159	0.0333274	0.242917	0.137196	0.890876	1
ENSBTAG00000003052	PCSK7	1526.51	-0.0812979	0.107447	-0.756634	0.449269	1
ENSBTAG00000003054	INSRR	8.18254	0.0071987	0.297393	0.024206	0.980688	1
ENSBTAG00000003058	ADRM1	1543.31	0.0308514	0.0709779	0.434661	0.663808	1
ENSBTAG00000003059	CFAP298	2464.79	0.014532	0.0958849	0.151556	0.879537	1
ENSBTAG00000003060	NTRK1	1.10382	-0.346343	0.928392	-0.373057	0.709106	1
ENSBTAG00000003061	LAMA5	6.81	-0.340324	0.48488	-0.701874	0.482758	1
ENSBTAG00000003062	FHIP2A	589.087	0.026299	0.221829	0.118555	0.905628	1
ENSBTAG00000003063	SYNJ1	1693.32	0.0108054	0.15446	0.0699563	0.944228	1
ENSBTAG00000003064	PAXBP1	3979.46	-0.0787668	0.138076	-0.570459	0.568366	1
ENSBTAG00000003066	NSA2	5409.92	0.118456	0.0993557	1.19224	0.233165	1
ENSBTAG00000003067	PSMB7	3202.21	0.0539186	0.0881198	0.611878	0.540618	1
ENSBTAG00000003068	MSMO1	2044.99	0.0857394	0.210146	0.407998	0.683275	1
ENSBTAG00000003069	MAN1C1	310.625	-0.0241485	0.129025	-0.187161	0.851534	1
ENSBTAG00000003072	ACADVL	6107.56	-0.0963848	0.0952212	-1.01222	0.311433	1
ENSBTAG00000003073	NAA40	763.405	-0.0498186	0.088955	-0.560042	0.57545	1
ENSBTAG00000003074	SLC16A6	330.175	-0.191136	0.203858	-0.937591	0.348455	1
ENSBTAG00000003075	DVL2	457.403	-0.0824805	0.0921589	-0.894981	0.370797	1
ENSBTAG00000003076	NT5DC1	137.379	0.173787	0.140956	1.23292	0.217605	1
ENSBTAG00000003077	DPF2	6533.62	-0.00378687	0.0779859	-0.0485584	0.961271	1
ENSBTAG00000003078	COL10A1	0.33679	0.886236	1.59354	0.556143	0.578113	1
ENSBTAG00000003079	TIGD3	12.9602	-0.10087	0.342054	-0.294895	0.768074	1
ENSBTAG00000003081	RWDD4	417.666	0.0608077	0.0991182	0.613487	0.539555	1
ENSBTAG00000003083	SLC50A1	50.6608	0.208892	0.169731	1.23072	0.218426	1
ENSBTAG00000003084	GPATCH2L	1221.41	-0.0295945	0.186644	-0.158561	0.874015	1
ENSBTAG00000003086	ENSBTAG00000003086	2.95273	0.40863	0.5074	0.80534	0.420623	1
ENSBTAG00000003087	DCUN1D5	1015.08	0.0473976	0.0788205	0.601335	0.547617	1
ENSBTAG00000003088	LANCL3	3.4117	-0.810705	0.692473	-1.17074	0.241704	1
ENSBTAG00000003089	RHPN2	35.9643	0.106994	0.286904	0.372928	0.709202	1
ENSBTAG00000003090	LRRC9	12.8339	0.276046	0.399187	0.691521	0.489238	1
ENSBTAG00000003092	ANAPC5	2155.02	-0.0634501	0.071738	-0.88447	0.376442	1
ENSBTAG00000003093	TSGA10IP	1.29046	0.696352	0.846166	0.82295	0.410536	1
ENSBTAG00000003094	SART1	2763.41	-0.127065	0.135008	-0.941167	0.346619	1
ENSBTAG00000003097	DENND4C	2357.72	-0.0773027	0.257157	-0.300606	0.763715	1
ENSBTAG00000003098	MTDH	4926.33	0.0398555	0.143601	0.277544	0.781362	1
ENSBTAG00000003100	SMTN	169.524	-0.243504	0.18239	-1.33507	0.181852	1
ENSBTAG00000003101	SALL4	0.89003	-0.0354884	0.875972	-0.0405132	0.967684	1
ENSBTAG00000003102	GCC1	259.108	-0.101564	0.106628	-0.952502	0.340842	1
ENSBTAG00000003103	EIF4E1B	0.560862	-1.59002	1.52468	-1.04286	0.297015	1
ENSBTAG00000003109	ITM2B	16425.5	0.0808652	0.128566	0.628979	0.529363	1
ENSBTAG00000003110	TAFA4	3.27604	-0.0389961	0.552153	-0.0706256	0.943696	1
ENSBTAG00000003111	ATM	1691.89	-0.105607	0.257674	-0.409846	0.681919	1
ENSBTAG00000003112	THUMPD3	1679.05	-0.0166651	0.101797	-0.16371	0.86996	1
ENSBTAG00000003114	AVL9	199.336	0.0293867	0.162526	0.180812	0.856515	1
ENSBTAG00000003115	KBTBD2	1381.3	0.0840798	0.131807	0.637902	0.523537	1
ENSBTAG00000003116	MTMR6	1672.66	-0.0314989	0.146699	-0.214718	0.829987	1
ENSBTAG00000003120	ZNF385B	7.13654	0.058171	0.462416	0.125798	0.899892	1
ENSBTAG00000003121	FRMPD3	0.56479	0.900215	1.11751	0.805552	0.420501	1
ENSBTAG00000003124	MFSD14B	2356.25	0.0793791	0.129988	0.610666	0.541421	1
ENSBTAG00000003126	PEX16	787.525	-0.0787126	0.127671	-0.616529	0.537546	1
ENSBTAG00000003128	SPATA6	95.539	-0.0611576	0.172561	-0.354411	0.723031	1
ENSBTAG00000003130	CHRNA3	3.40776	0.38894	0.475262	0.81837	0.413146	1
ENSBTAG00000003132	CHRNB4	0.0615388	0.579138	3.64969	0.158682	0.87392	1
ENSBTAG00000003134	CRYAA	0.166301	0.00539008	2.51233	0.00214545	0.998288	1
ENSBTAG00000003137	PLPPR1	0.0310166	0	3.64969	0	1	1
ENSBTAG00000003140	CRYGS	18.8852	-0.196835	0.293053	-0.67167	0.501794	1
ENSBTAG00000003143	TBCCD1	557.068	-0.0760195	0.0828035	-0.918071	0.358582	1
ENSBTAG00000003144	KIAA0825	36.0933	0.140275	0.223971	0.626311	0.531111	1
ENSBTAG00000003147	JAK1	19860.6	0.0940365	0.0802683	1.17153	0.241386	1
ENSBTAG00000003148	MCM3AP	6362.67	-0.0148709	0.0726607	-0.204663	0.837836	1
ENSBTAG00000003151	DNAJB11	1869.94	-0.0909383	0.132204	-0.687864	0.491538	1
ENSBTAG00000003152	IFI27	243.965	-0.496682	0.397487	-1.24956	0.211461	1
ENSBTAG00000003155	IFI27L2	392.815	-0.237962	0.217753	-1.09281	0.274477	1
ENSBTAG00000003160	LRCH4	6139.48	0.0101257	0.126596	0.0799845	0.93625	1
ENSBTAG00000003161	YBEY	413.186	-0.0435109	0.146321	-0.297366	0.766187	1
ENSBTAG00000003162	CRYZ	135.951	-0.122583	0.222836	-0.550106	0.582247	1
ENSBTAG00000003166	AXL	244.759	-0.191267	0.203156	-0.94148	0.346459	1
ENSBTAG00000003168	HNRNPUL1	15457.4	0.00903508	0.0528454	0.170972	0.864246	1
ENSBTAG00000003169	FBXO24	14.3913	0.301289	0.229617	1.31214	0.189473	1
ENSBTAG00000003171	SHANK2	3.56885	0.568557	0.560494	1.01439	0.310399	1
ENSBTAG00000003172	MEIS2	0.442056	1.61868	1.31726	1.22883	0.219136	1
ENSBTAG00000003174	NDUFAF4	201.362	-0.130704	0.127444	-1.02559	0.305087	1
ENSBTAG00000003176	JAM3	567.949	-0.255209	0.169773	-1.50324	0.132777	1
ENSBTAG00000003177	SLC25A33	262.098	0.0412921	0.128484	0.321379	0.747923	1
ENSBTAG00000003178	ATE1	443.852	0.0203721	0.174823	0.11653	0.907233	1
ENSBTAG00000003180	TMEM201	84.5632	-0.200695	0.220818	-0.90887	0.363419	1
ENSBTAG00000003183	NTN4	13.2492	-0.0166017	0.401364	-0.0413631	0.967006	1
ENSBTAG00000003184	GATA1	161.829	-0.419301	0.371988	-1.12719	0.259663	1
ENSBTAG00000003185	ASAP1	1957.43	-0.0436442	0.135994	-0.320928	0.748265	1
ENSBTAG00000003186	OTULIN	1512.68	0.000541265	0.124989	0.00433052	0.996545	1
ENSBTAG00000003189	CCDC6	433.817	-0.0143143	0.15038	-0.0951873	0.924166	1
ENSBTAG00000003191	FSCN1	375.604	-0.110406	0.166427	-0.663392	0.50708	1
ENSBTAG00000003192	TBC1D16	25.2281	-0.301831	0.23052	-1.30935	0.190415	1
ENSBTAG00000003193	RPUSD2	410.977	-0.00319561	0.0722141	-0.044252	0.964704	1
ENSBTAG00000003196	PAPSS2	885.827	-0.101246	0.259714	-0.389834	0.696659	1
ENSBTAG00000003199	SLC35C1	497.7	-0.00248592	0.109415	-0.02272	0.981874	1
ENSBTAG00000003200	CSPG4B	27.4227	-0.0584769	0.407843	-0.143381	0.885989	1
ENSBTAG00000003201	FNTA	1599.04	0.0904296	0.073258	1.2344	0.217054	1
ENSBTAG00000003205	RPL35	55756.6	0.0240347	0.13398	0.17939	0.857632	1
ENSBTAG00000003208	RAB33B	720.248	-0.02487	0.18067	-0.137654	0.890514	1
ENSBTAG00000003209	BLCAP	3964.4	-0.0844054	0.0924125	-0.913354	0.361056	1
ENSBTAG00000003212	NNAT	39.9495	-1.3859	0.483986	-2.86351	0.00418973	1
ENSBTAG00000003215	KIF3B	2683.13	-0.0173705	0.0806679	-0.215333	0.829507	1
ENSBTAG00000003217	CADM3	4.11962	0.0567781	0.489885	0.115901	0.907731	1
ENSBTAG00000003218	RAB28	1247.99	0.0125958	0.0748754	0.168223	0.866408	1
ENSBTAG00000003219	FBXL7	0.374416	-0.863791	2.06204	-0.4189	0.675289	1
ENSBTAG00000003220	ACKR1	0.7032	2.11599	1.14685	1.84505	0.0650301	1
ENSBTAG00000003221	ATF7IP	3179.18	0.0144457	0.20763	0.0695744	0.944532	1
ENSBTAG00000003222	ASNS	660.742	0.00251274	0.156082	0.0160988	0.987156	1
ENSBTAG00000003225	IMP4	2401.46	-0.0661617	0.111683	-0.592404	0.55358	1
ENSBTAG00000003228	RPL3	56503.2	0.0328866	0.10022	0.328144	0.742803	1
ENSBTAG00000003229	RPL23	74364.9	0.0469689	0.108202	0.434087	0.664226	1
ENSBTAG00000003232	RAB29	2037.61	0.0460243	0.10838	0.424655	0.671088	1
ENSBTAG00000003235	DHDDS	716.66	0.0135512	0.0574687	0.235801	0.813587	1
ENSBTAG00000003236	ENSBTAG00000003236	0.171509	0.291351	2.96555	0.0982449	0.921738	1
ENSBTAG00000003237	IQSEC1	5451.89	-0.0626698	0.149614	-0.418876	0.675307	1
ENSBTAG00000003238	MEOX2	0.276575	1.67493	2.03786	0.821907	0.41113	1
ENSBTAG00000003239	UTP20	1327.41	-0.00347909	0.142745	-0.0243728	0.980555	1
ENSBTAG00000003240	C8H9orf152	321.72	0.199353	0.137771	1.44698	0.147902	1
ENSBTAG00000003242	ACAD9	775.491	0.00533114	0.141265	0.0377385	0.969896	1
ENSBTAG00000003245	BCAR3	318.372	-0.134695	0.182374	-0.738566	0.46017	1
ENSBTAG00000003250	OR2H1D	3.42026	0.292367	0.64958	0.450086	0.652648	1
ENSBTAG00000003253	NPPC	0.101956	-0.280104	3.64969	-0.0767473	0.938825	1
ENSBTAG00000003255	CD4	9644.84	0.248314	0.155333	1.59859	0.109912	1
ENSBTAG00000003256	TOMM34	1711.39	-0.0631529	0.105376	-0.59931	0.548966	1
ENSBTAG00000003257	STK4	3029.2	0.067816	0.212085	0.319759	0.749151	1
ENSBTAG00000003258	ENSBTAG00000003258	0.30191	1.17142	2.0602	0.568597	0.56963	1
ENSBTAG00000003259	TCERG1	3054.62	0.0511867	0.14158	0.361538	0.717697	1
ENSBTAG00000003260	GPR151	0.118816	-1.15206	3.64969	-0.315659	0.752261	1
ENSBTAG00000003261	AURKC	343.279	-0.0683319	0.163664	-0.417513	0.676303	1
ENSBTAG00000003263	TBCA	573.799	0.0906796	0.122666	0.739241	0.459761	1
ENSBTAG00000003264	NR1H2	2957.95	-0.133794	0.14619	-0.915205	0.360084	1
ENSBTAG00000003265	ADD3	15908.1	0.0689141	0.150733	0.457192	0.647533	1
ENSBTAG00000003267	ZNF132	292.632	-0.0375404	0.119762	-0.313457	0.753933	1
ENSBTAG00000003268	PELO	1081.66	0.104646	0.0716093	1.46135	0.143919	1
ENSBTAG00000003272	ENSBTAG00000003272	0.359317	-2.57077	3.61879	-0.710396	0.477459	1
ENSBTAG00000003275	ENSBTAG00000003275	7.3945	-0.470377	0.389936	-1.20629	0.227704	1
ENSBTAG00000003276	PRKCH	1658.73	0.155134	0.0840458	1.84582	0.0649181	1
ENSBTAG00000003278	HOXC10	0.100377	0.00263237	3.64969	0.000721259	0.999425	1
ENSBTAG00000003279	NDUFA10	2520.95	-0.0930127	0.102645	-0.906156	0.364853	1
ENSBTAG00000003280	MGC137055	17.2665	-0.466056	0.242807	-1.91945	0.0549269	1
ENSBTAG00000003282	SLCO1A2	0.311264	-0.76076	1.7468	-0.435516	0.663188	1
ENSBTAG00000003288	CCZ1	2192.34	0.0996186	0.065005	1.53248	0.125405	1
ENSBTAG00000003289	ENSBTAG00000003289	16.9639	0.649364	0.388802	1.67017	0.0948867	1
ENSBTAG00000003290	SLC9A7	416.821	-0.213009	0.358409	-0.594319	0.552299	1
ENSBTAG00000003291	RIMKLB	0.990628	-0.16502	1.08404	-0.152227	0.879008	1
ENSBTAG00000003294	MRPL43	597.068	-0.108433	0.136381	-0.795069	0.426573	1
ENSBTAG00000003295	GORAB	266.332	-0.074056	0.144977	-0.510811	0.609483	1
ENSBTAG00000003296	TWNK	973.505	-0.115906	0.0654035	-1.77216	0.0763674	1
ENSBTAG00000003297	OASL	292.447	0.632842	0.303349	2.08619	0.0369618	1
ENSBTAG00000003298	LZTS2	981.821	-0.0611486	0.138205	-0.442447	0.658166	1
ENSBTAG00000003300	MFGE8	447.113	0.117598	0.131587	0.893684	0.371491	1
ENSBTAG00000003301	NCAM2	4.91117	0.243325	0.696874	0.349166	0.726965	1
ENSBTAG00000003303	MRPL58	952.561	-0.00217119	0.126558	-0.0171557	0.986312	1
ENSBTAG00000003304	HOXC4	9.05919	-0.151159	0.397109	-0.380648	0.703464	1
ENSBTAG00000003305	NCF1	1496.41	-0.2619	0.17943	-1.45962	0.144394	1
ENSBTAG00000003307	IMMT	3349.12	-0.00699864	0.0552724	-0.126621	0.89924	1
ENSBTAG00000003308	GRID2IP	0.0692022	-0.28627	3.64969	-0.0784369	0.937481	1
ENSBTAG00000003312	CHST15	967.249	0.132275	0.154267	0.857444	0.391199	1
ENSBTAG00000003313	TNFRSF9	26.0098	-0.174177	0.260721	-0.668057	0.504097	1
ENSBTAG00000003314	SKA3	263.805	0.0566173	0.146208	0.387239	0.698579	1
ENSBTAG00000003315	MRPL57	236.769	-0.1158	0.153836	-0.752749	0.4516	1
ENSBTAG00000003316	SYAP1	1616.06	0.00264545	0.0785934	0.0336599	0.973148	1
ENSBTAG00000003321	DNAAF6	0.0273204	0.290603	3.64969	0.0796241	0.936536	1
ENSBTAG00000003322	TTLL7	48.1029	-0.112128	0.352897	-0.317737	0.750684	1
ENSBTAG00000003323	NOL6	971.432	-0.0837082	0.116336	-0.719541	0.471807	1
ENSBTAG00000003325	SNRK	3085.3	0.102446	0.133628	0.766646	0.443292	1
ENSBTAG00000003326	NAIP	2693.35	-0.384936	0.285036	-1.35048	0.176862	1
ENSBTAG00000003327	RUFY4	3.43735	0.189801	0.464294	0.408795	0.68269	1
ENSBTAG00000003328	TAMM41	310.417	0.0358254	0.120202	0.298043	0.76567	1
ENSBTAG00000003329	FST	50.5083	0.47743	0.337635	1.41404	0.157349	1
ENSBTAG00000003330	ATL3	2255.59	0.0504508	0.0855564	0.589679	0.555406	1
ENSBTAG00000003332	RPP40	77.825	0.155208	0.169323	0.916637	0.359333	1
ENSBTAG00000003334	ADAP2	117.263	-0.0579997	0.25787	-0.224918	0.822043	1
ENSBTAG00000003335	VSX1	0.217006	0.851096	2.10023	0.405239	0.685302	1
ENSBTAG00000003336	TPD52L1	0.0276398	-0.286463	3.64969	-0.0784898	0.937438	1
ENSBTAG00000003338	LRRCC1	2098.9	0.0145498	0.141775	0.102626	0.91826	1
ENSBTAG00000003339	ZBTB10	326.486	0.00744137	0.238933	0.0311442	0.975155	1
ENSBTAG00000003340	HDDC2	467.827	-0.00427469	0.112937	-0.0378502	0.969807	1
ENSBTAG00000003341	DOK2	2494.17	-0.0681914	0.156953	-0.434471	0.663946	1
ENSBTAG00000003342	AMD1	2355.01	-0.00761758	0.102902	-0.0740273	0.940989	1
ENSBTAG00000003345	FAT4	69.2493	-0.468528	0.4178	-1.12141	0.262111	1
[truncated: 25,608 more rows]
