# Supplementary material for: Dynamic immune and molecular responses to chronic heat stress in blood and peripheral blood mononuclear cells of dairy cows
Source: Front Immunol. 2025 Sep 25;16:1633453. doi: 10.3389/fimmu.2025.1633453 (PMC12507569; doi:10.3389/fimmu.2025.1633453)
Supplement: Supplementary file 3 [file Table3.xlsx]

## Sheet: DESeq2_Koch_d6_treatment_CvH_20
Gene_id	Gene_name	baseMean	log2FoldChange	lfcSE	stat	pvalue	padj
ENSBTAG00000008353	CDKN1A	1360.01	-1.77269	0.195729	-9.05684	1.34279e-19	1.20052e-15
ENSBTAG00000021535	CROT	657.353	-1.66646	0.184324	-9.04093	1.55347e-19	1.20052e-15
ENSBTAG00000011037	RBPMS2	190.301	-2.26982	0.260319	-8.71939	2.79706e-18	1.44104e-14
ENSBTAG00000020242	ENSBTAG00000020242	144.192	-2.27314	0.268058	-8.48002	2.25146e-17	8.69963e-14
ENSBTAG00000047939	ZNF75D	1181.1	-0.972697	0.115119	-8.44951	2.92534e-17	9.04281e-14
ENSBTAG00000048873	ENSBTAG00000048873	304.921	-2.62482	0.32561	-8.06125	7.55187e-16	1.94536e-12
ENSBTAG00000011315	GJA10	21.9368	-1.97486	0.250837	-7.87306	3.4606e-15	7.64101e-12
ENSBTAG00000007169	P2RX1	215.675	-1.92368	0.296537	-6.48713	8.7486e-11	1.69023e-07
ENSBTAG00000006200	SLC25A17	1335.77	-0.801883	0.125359	-6.39669	1.58776e-10	2.72672e-07
ENSBTAG00000046980	KLRF2	16.2608	-23.3101	3.69455	-6.30932	2.80266e-10	4.3318e-07
ENSBTAG00000006288	VSTM4	217.848	-2.1412	0.341762	-6.26517	3.72421e-10	5.23285e-07
ENSBTAG00000004799	DENND2A	343.991	-2.14631	0.345112	-6.21916	4.99824e-10	6.43773e-07
ENSBTAG00000018130	MAP2	1581.49	-1.12699	0.182879	-6.16249	7.16078e-10	8.51361e-07
ENSBTAG00000014764	CD9	1957.13	-1.2499	0.20658	-6.05047	1.44425e-09	1.59445e-06
ENSBTAG00000005787	IFT57	316.877	-0.557229	0.0929617	-5.99418	2.04514e-09	2.10732e-06
ENSBTAG00000008172	EGLN3	3363.72	-1.20868	0.206535	-5.85217	4.85208e-09	4.68711e-06
ENSBTAG00000008642	POLR1D	1823	-0.403921	0.069498	-5.81198	6.17365e-09	5.61294e-06
ENSBTAG00000053361	KLHL30	7.2358	-4.03073	0.703402	-5.73034	1.00231e-08	8.60647e-06
ENSBTAG00000055045	HSPB7	11.9559	-4.34084	0.765376	-5.67151	1.41541e-08	1.1514e-05
ENSBTAG00000010498	SLC40A1	6231.71	-1.72513	0.306554	-5.62751	1.8283e-08	1.41291e-05
ENSBTAG00000050385	ENSBTAG00000050385	1768.82	-0.642538	0.115109	-5.58199	2.37776e-08	1.75003e-05
ENSBTAG00000001058	SRPK3	19.8904	-1.75291	0.3161	-5.54542	2.9325e-08	2.06021e-05
ENSBTAG00000002034	MFSD2B	141.074	-1.6646	0.302042	-5.51116	3.56471e-08	2.39548e-05
ENSBTAG00000015434	DSTN	1903.73	-1.73255	0.315819	-5.4859	4.11377e-08	2.5433e-05
ENSBTAG00000032374	SELENOK	1666.63	-0.526429	0.0959334	-5.48745	4.07788e-08	2.5433e-05
ENSBTAG00000039888	MAGED2	1800.07	-0.619138	0.113239	-5.46755	4.56291e-08	2.71248e-05
ENSBTAG00000009842	CRYM	28.1416	-2.2047	0.403773	-5.46025	4.75464e-08	2.72177e-05
ENSBTAG00000012594	MRPS6	2042.42	-1.1522	0.212603	-5.41947	5.97753e-08	3.2996e-05
ENSBTAG00000002046	COX8B	111.284	-1.69641	0.315904	-5.37001	7.87318e-08	4.19372e-05
ENSBTAG00000010179	COL5A3	90.8863	3.19883	0.596353	5.364	8.13999e-08	4.19372e-05
ENSBTAG00000004413	RHOBTB3	37.7295	-1.26064	0.236431	-5.33196	9.71572e-08	4.84407e-05
ENSBTAG00000020704	RAMP3	120.893	-1.62447	0.305014	-5.32588	1.00467e-07	4.85258e-05
ENSBTAG00000007520	MAPRE2	11784.9	-0.816078	0.154306	-5.2887	1.23187e-07	5.76962e-05
ENSBTAG00000014068	VDAC3	3212.92	-0.569589	0.110256	-5.16606	2.39079e-07	0.000105718
ENSBTAG00000052204	ENSBTAG00000052204	5.39466	-2.51036	0.485957	-5.16581	2.39397e-07	0.000105718
ENSBTAG00000039657	H2AC6	184.05	-1.13003	0.219064	-5.15843	2.4903e-07	0.000106917
ENSBTAG00000021879	VCL	10673	-0.873913	0.169615	-5.15232	2.57288e-07	0.000107477
ENSBTAG00000000205	MMD	2856.72	-0.73372	0.142805	-5.13791	2.77804e-07	0.000112993
ENSBTAG00000025848	RBM3	3506.63	0.672209	0.131464	5.11327	3.16634e-07	0.000125484
ENSBTAG00000012860	PDZD11	2104.57	-0.377182	0.0744438	-5.06666	4.04847e-07	0.000156433
ENSBTAG00000014878	COX7A1	167.153	-0.801391	0.158607	-5.05268	4.35656e-07	0.000162839
ENSBTAG00000017846	F11R	2123.54	-1.30246	0.257929	-5.0497	4.42498e-07	0.000162839
ENSBTAG00000038186	GLRX	7126.94	-0.747687	0.148294	-5.04193	4.60861e-07	0.000165653
ENSBTAG00000003815	EDEM2	2347.53	-0.373828	0.0746788	-5.00582	5.56257e-07	0.000195398
ENSBTAG00000007586	SYNJ2BP	1035.83	-0.579987	0.116048	-4.99784	5.79767e-07	0.000199131
ENSBTAG00000005371	DPAGT1	1503.36	-0.675705	0.135952	-4.97018	6.68895e-07	0.000224749
ENSBTAG00000009030	NOX5	7.894	-2.33758	0.470815	-4.96497	6.87105e-07	0.000225955
ENSBTAG00000051466	ULK4	48.6491	-0.695456	0.140465	-4.95111	7.37899e-07	0.000237603
ENSBTAG00000019552	PGRMC1	2060.35	-0.871918	0.177325	-4.91706	8.78559e-07	0.000277122
ENSBTAG00000014567	MYLK	321.223	-1.37705	0.280347	-4.91196	9.01689e-07	0.00027873
ENSBTAG00000013855	ORMDL3	6776.63	-0.454136	0.092802	-4.89361	9.90052e-07	0.000300044
ENSBTAG00000017604	RAB13	81.0148	-1.48177	0.306373	-4.83651	1.32141e-06	0.000392764
ENSBTAG00000033727	RBPMS	389.456	-1.18254	0.245084	-4.82505	1.39965e-06	0.00040817
ENSBTAG00000009470	CLIC4	1528.64	-0.672572	0.139532	-4.82021	1.43405e-06	0.000410458
ENSBTAG00000024605	DYNLL1	5097.44	-0.423471	0.0881709	-4.80284	1.56429e-06	0.000439594
ENSBTAG00000002974	FMO2	35.4828	2.5798	0.538311	4.79239	1.64804e-06	0.00045486
ENSBTAG00000001338	CCR3	1546.66	-1.31903	0.275814	-4.78232	1.73287e-06	0.000466257
ENSBTAG00000013294	DYRK3	332.805	-1.39365	0.291536	-4.78038	1.74967e-06	0.000466257
ENSBTAG00000009432	PMF1	487.421	0.457787	0.0963925	4.7492	2.04227e-06	0.000535007
ENSBTAG00000015767	RNF10	19323.7	-0.470763	0.099691	-4.72222	2.33285e-06	0.000600943
ENSBTAG00000010068	REEP2	1467.36	-1.33289	0.282836	-4.71258	2.44606e-06	0.000619774
ENSBTAG00000017856	TSTD1	246.515	-0.548135	0.117314	-4.67239	2.97712e-06	0.000742167
ENSBTAG00000015836	EXOC3L2	20.7728	-2.0676	0.442866	-4.66867	3.0315e-06	0.000743728
ENSBTAG00000013953	CALD1	773.297	-1.19048	0.255993	-4.65045	3.31219e-06	0.000799894
ENSBTAG00000004909	GP1BA	32.2549	-2.17237	0.468202	-4.63982	3.4872e-06	0.00081664
ENSBTAG00000014585	PTGIR	19.3653	-1.57821	0.340012	-4.64163	3.45673e-06	0.00081664
ENSBTAG00000021176	CRISPLD2	71.4119	-1.45191	0.313932	-4.62492	3.74749e-06	0.000864495
ENSBTAG00000017765	GSTM1	166.381	-0.95605	0.207385	-4.61002	4.02628e-06	0.000915149
ENSBTAG00000002827	ACAT2	1606.58	0.29109	0.0632413	4.60285	4.16758e-06	0.000920201
ENSBTAG00000008100	GOLGA7B	203.411	-1.50549	0.326905	-4.60529	4.1189e-06	0.000920201
ENSBTAG00000018156	KRTCAP3	283.62	-0.660341	0.143635	-4.59736	4.27868e-06	0.000931427
ENSBTAG00000008990	DRG1	1487.12	-0.319601	0.0699921	-4.56624	4.96545e-06	0.00106592
ENSBTAG00000013162	HSPA8	59432.8	0.427412	0.0943954	4.52789	5.95762e-06	0.00126138
ENSBTAG00000017844	STIL	242.584	0.474386	0.10489	4.52269	6.10584e-06	0.00127529
ENSBTAG00000006780	NAPSA	8676	0.455654	0.100974	4.51259	6.40419e-06	0.00131978
ENSBTAG00000005574	CLU	4543.78	-1.49223	0.332421	-4.48898	7.15647e-06	0.0014365
ENSBTAG00000019692	BCL2L2	224.908	-0.439839	0.0979286	-4.49142	7.07491e-06	0.0014365
ENSBTAG00000048754	ENSBTAG00000048754	21.5836	-1.14754	0.256458	-4.47458	7.65616e-06	0.0015171
ENSBTAG00000000582	LY6G6E	47.2964	-1.78196	0.398895	-4.46724	7.92338e-06	0.00152992
ENSBTAG00000007068	SH3BGR	16.7429	-1.95953	0.438726	-4.46641	7.95436e-06	0.00152992
ENSBTAG00000052022	ENSBTAG00000052022	150.303	-1.59401	0.357025	-4.46471	8.01781e-06	0.00152992
ENSBTAG00000009737	LTC4S	204.308	-1.80483	0.405203	-4.45414	8.42294e-06	0.00158762
ENSBTAG00000004256	ODC1	8070.21	-0.675754	0.152189	-4.44022	8.98672e-06	0.00167348
ENSBTAG00000013593	SNRPA1	1655.54	-0.280111	0.063153	-4.43543	9.18883e-06	0.00169074
ENSBTAG00000003806	ECM1	3765.93	-1.00222	0.227347	-4.40831	1.0418e-05	0.00189436
ENSBTAG00000008165	ITGA2B	3033.26	-0.828731	0.188434	-4.39798	1.09261e-05	0.00196365
ENSBTAG00000000831	CTNS	740.968	-0.577172	0.131744	-4.381	1.18134e-05	0.00209871
ENSBTAG00000001922	AKIP1	711.928	-0.41039	0.0938596	-4.37238	1.229e-05	0.00215857
ENSBTAG00000018588	TMBIM6	42240.6	-0.310834	0.0711569	-4.36829	1.25222e-05	0.00217463
ENSBTAG00000006189	ACTG1	100528	-0.514664	0.117891	-4.36559	1.26777e-05	0.00217719
ENSBTAG00000009451	JDP2	1099.49	0.324166	0.0745708	4.34709	1.37955e-05	0.00234312
ENSBTAG00000000580	LY6G6F	1126.17	-1.32098	0.305581	-4.32284	1.5403e-05	0.00258771
ENSBTAG00000002639	ZDHHC7	3720.48	-0.394704	0.0914478	-4.31617	1.5876e-05	0.0026385
ENSBTAG00000015994	LRRC63	18.4968	1.47495	0.342419	4.30743	1.65162e-05	0.00271568
ENSBTAG00000010913	SRXN1	636.335	-1.29646	0.302242	-4.28947	1.79099e-05	0.00291384
ENSBTAG00000002643	VPS52	3800.09	-0.285477	0.0669737	-4.26253	2.02123e-05	0.00325418
ENSBTAG00000016098	BRK1	6444.51	-0.387789	0.0913003	-4.2474	2.16265e-05	0.00344596
ENSBTAG00000049032	ENSBTAG00000049032	43.7567	0.935189	0.220412	4.24291	2.20644e-05	0.00347987
ENSBTAG00000053486	ENSBTAG00000053486	24.2176	-1.16208	0.274058	-4.24026	2.2326e-05	0.00348556
ENSBTAG00000011088	SLC6A6	2249.08	0.594495	0.140408	4.23406	2.29505e-05	0.00354724
ENSBTAG00000007129	IRAG1	141.702	-1.4218	0.337955	-4.20706	2.58713e-05	0.00395908
ENSBTAG00000024803	ENDOD1	4171.12	-0.79841	0.189938	-4.20352	2.62793e-05	0.00398209
ENSBTAG00000027446	RSU1	8473.94	-0.94536	0.22514	-4.19899	2.68105e-05	0.00402314
ENSBTAG00000049919	TFPI	17.206	-1.55326	0.371592	-4.18003	2.91474e-05	0.00433175
ENSBTAG00000008883	ZNF207	4752.18	0.307239	0.0737471	4.16612	3.09828e-05	0.00456066
ENSBTAG00000017044	MAG	30.282	-1.46246	0.35149	-4.16075	3.17203e-05	0.00462518
ENSBTAG00000052414	HAP1	99.2577	-1.01581	0.244472	-4.15512	3.2512e-05	0.00469631
ENSBTAG00000023744	YPEL5	3372.82	-0.477337	0.115083	-4.14775	3.3576e-05	0.0048051
ENSBTAG00000010756	ST7	613.81	-0.677447	0.163488	-4.14372	3.41711e-05	0.00484539
ENSBTAG00000009683	PSMA6	4873.76	-0.302286	0.0735457	-4.11019	3.95338e-05	0.00555486
ENSBTAG00000031778	H2BC5	366.581	-0.555625	0.135539	-4.09937	4.14273e-05	0.00576847
ENSBTAG00000007804	RILPL2	20188.3	-0.81253	0.19838	-4.09582	4.20679e-05	0.00580537
ENSBTAG00000004190	ARHGAP29	90.9625	-1.56787	0.383157	-4.09197	4.27719e-05	0.00583201
ENSBTAG00000005843	REXO2	999.064	-0.414821	0.101407	-4.09066	4.30156e-05	0.00583201
ENSBTAG00000011145	NDUFA4	5014.25	-0.398253	0.097408	-4.0885	4.34169e-05	0.00583523
ENSBTAG00000007890	SEC14L5	276.02	-1.22787	0.301211	-4.07643	4.57319e-05	0.00609338
ENSBTAG00000003152	IFI27	397.832	-2.33477	0.573771	-4.06916	4.71821e-05	0.00623287
ENSBTAG00000001104	CMTM4	50.832	-1.03432	0.254324	-4.06695	4.7632e-05	0.00623898
ENSBTAG00000005150	HMGB3	67.4075	0.864076	0.212716	4.0621	4.86325e-05	0.00631651
ENSBTAG00000002690	BLZF1	788.095	-0.441427	0.10897	-4.05091	5.10188e-05	0.00656206
ENSBTAG00000023218	UBE2V2	1862.64	-0.263889	0.0651691	-4.04929	5.13722e-05	0.00656206
ENSBTAG00000014191	QSOX1	3942.17	-0.576661	0.142954	-4.03389	5.48612e-05	0.00695029
ENSBTAG00000008251	SNRPN	1911.03	-0.254298	0.0633022	-4.01721	5.88906e-05	0.00740011
ENSBTAG00000008868	CAPN3	29.7284	1.00822	0.252086	3.9995	6.3476e-05	0.00784868
ENSBTAG00000019604	VASP	10509.6	-0.353581	0.0883912	-4.00018	6.32942e-05	0.00784868
ENSBTAG00000010924	LETMD1	426.073	-0.367497	0.0921633	-3.98746	6.67845e-05	0.00817266
ENSBTAG00000015478	SRD5A1	267.676	-1.08999	0.273445	-3.98615	6.71537e-05	0.00817266
ENSBTAG00000052413	GNAS	34844.5	-0.406481	0.102328	-3.97234	7.11701e-05	0.00859379
ENSBTAG00000012068	BRIP1	179.731	0.408968	0.103411	3.95477	7.66081e-05	0.00917872
ENSBTAG00000015267	SGSH	1962.24	0.465641	0.117877	3.95024	7.80741e-05	0.00928241
ENSBTAG00000007148	F2	16.3801	-1.24834	0.31628	-3.94694	7.9157e-05	0.00933931
ENSBTAG00000010659	CUX1	3249.52	-0.391008	0.0991362	-3.94415	8.00838e-05	0.00937708
ENSBTAG00000051295	FXYD4	4912.44	-1.20748	0.307145	-3.9313	8.44892e-05	0.00981853
ENSBTAG00000013525	MPIG6B	22145.3	-1.22222	0.311176	-3.92775	8.57456e-05	0.00989018
ENSBTAG00000010387	MINDY3	17755	-1.14379	0.29196	-3.91761	8.94313e-05	0.0102389
ENSBTAG00000001125	ADAMDEC1	148.429	-2.98799	0.763094	-3.91563	9.01702e-05	0.0102476
ENSBTAG00000000948	RAB2A	3085.7	-0.295246	0.0755976	-3.90549	9.4035e-05	0.0105319
ENSBTAG00000008492	ZMYM3	2647.04	-0.264916	0.067818	-3.90627	9.37307e-05	0.0105319
ENSBTAG00000002361	TMCC2	380.239	-1.35283	0.346839	-3.90046	9.60096e-05	0.0106717
ENSBTAG00000008092	RAB37	1383.77	-0.743164	0.190613	-3.89882	9.66638e-05	0.0106717
ENSBTAG00000000434	CRYAB	8.46281	-2.09993	0.539375	-3.89327	9.89007e-05	0.0107843
ENSBTAG00000004581	MS4A14	7.91036	1.5742	0.404384	3.89284	9.9079e-05	0.0107843
ENSBTAG00000009686	FBXO15	84.3825	-0.999145	0.256897	-3.88929	0.000100538	0.0108379
ENSBTAG00000020059	GEN1	786.966	0.566808	0.145775	3.88824	0.000100974	0.0108379
ENSBTAG00000021978	PARVB	3116.49	-1.20368	0.310206	-3.88027	0.000104342	0.0111221
ENSBTAG00000039529	BTBD19	53.4301	-0.552578	0.142533	-3.87684	0.00010582	0.0112024
ENSBTAG00000019781	CLASP1	2600.86	-0.463836	0.119704	-3.87485	0.00010669	0.0112177
ENSBTAG00000005163	S100A1	898.238	-1.40164	0.361914	-3.87286	0.000107565	0.0112333
ENSBTAG00000015132	RXFP2	12.8182	-1.25652	0.324617	-3.87076	0.000108495	0.0112544
ENSBTAG00000002647	RGS10	2811.48	-0.634157	0.164465	-3.85589	0.000115311	0.0118816
ENSBTAG00000013025	HAX1	1219.41	-0.33644	0.0873812	-3.85026	0.000117994	0.0120347
ENSBTAG00000053187	ENSBTAG00000053187	19.5906	2.30411	0.598546	3.84951	0.000118354	0.0120347
ENSBTAG00000006709	NPPA	59.7995	-1.78574	0.46411	-3.84766	0.000119251	0.0120467
ENSBTAG00000002298	CKAP2L	262.15	0.425564	0.110752	3.84249	0.000121793	0.0121447
ENSBTAG00000020783	MAPK14	6331.41	-0.34932	0.0908861	-3.84349	0.000121298	0.0121447
ENSBTAG00000011961	ENSBTAG00000011961	21508.9	-1.17802	0.306979	-3.83747	0.000124306	0.0123159
ENSBTAG00000013110	FARP2	144.615	-0.383605	0.100148	-3.83039	0.000127939	0.012595
ENSBTAG00000004221	ESM1	52.6257	1.06517	0.27828	3.8277	0.000129347	0.0125991
ENSBTAG00000005607	ERCC6L	239.012	0.46305	0.121038	3.82565	0.000130426	0.0125991
ENSBTAG00000016140	PPFIBP2	162.016	0.538572	0.140736	3.82681	0.000129813	0.0125991
ENSBTAG00000017451	TSPAN17	5808.45	-0.700955	0.183358	-3.82287	0.000131907	0.0126631
ENSBTAG00000004258	EEF2	64651.5	0.224321	0.0587662	3.81717	0.000134992	0.0128324
ENSBTAG00000009218	ANLN	171.104	0.53878	0.14117	3.81655	0.000135331	0.0128324
ENSBTAG00000005042	SYN1	495.143	-0.701687	0.183969	-3.81417	0.000136642	0.0128777
ENSBTAG00000020547	BCAP31	3557.48	-0.256245	0.0672469	-3.81051	0.00013868	0.0129905
ENSBTAG00000014319	DNM3	34.5869	-1.28915	0.338655	-3.80669	0.000140841	0.0131135
ENSBTAG00000015511	FADS3	4729.92	-0.521392	0.137044	-3.80455	0.000142064	0.0131481
ENSBTAG00000018785	TUBB1	54662.3	-1.2042	0.317123	-3.79727	0.000146298	0.0133798
ENSBTAG00000019033	CD84	1186.27	-0.746613	0.196597	-3.79768	0.000146056	0.0133798
ENSBTAG00000001662	EHD3	8593.8	-0.461781	0.121873	-3.78903	0.000151239	0.0137503
ENSBTAG00000030172	PRPSAP1	1264.58	-0.279049	0.0737168	-3.78542	0.00015345	0.0138697
ENSBTAG00000007554	IFI6	944.89	-0.770881	0.204084	-3.77728	0.000158551	0.0142475
ENSBTAG00000017260	PDE3A	50.6663	-1.04009	0.275902	-3.76979	0.000163388	0.0145972
ENSBTAG00000039161	ALDH3A2	2428.07	0.171834	0.0456551	3.76374	0.000167393	0.0148691
ENSBTAG00000011545	GDA	2144.94	0.868402	0.23167	3.74844	0.00017794	0.0157157
ENSBTAG00000000539	LRRC28	938.459	-0.838933	0.223908	-3.74677	0.000179124	0.0157304
ENSBTAG00000017970	ZYX	26631.2	-0.712214	0.190542	-3.73782	0.000185619	0.0162086
ENSBTAG00000014466	VTCN1	84.1233	-1.16994	0.313667	-3.72989	0.000191566	0.0166339
ENSBTAG00000008416	ABHD5	760.122	-0.578888	0.155375	-3.72575	0.000194735	0.0167212
ENSBTAG00000047664	GNAZ	13.9336	-1.17867	0.316317	-3.72624	0.000194357	0.0167212
ENSBTAG00000021187	ID2	1493.84	0.347256	0.0933249	3.72094	0.000198486	0.016856
ENSBTAG00000053317	YPEL4	56.6501	-0.700046	0.188114	-3.7214	0.000198123	0.016856
ENSBTAG00000004472	ENSBTAG00000004472	8470.21	-1.01212	0.272579	-3.71311	0.000204728	0.0172911
ENSBTAG00000011041	ZFYVE1	1516.36	0.185516	0.050075	3.70475	0.000211599	0.0177736
ENSBTAG00000055207	SCD	1703.65	0.680204	0.183671	3.70339	0.00021274	0.0177736
ENSBTAG00000006067	VMAC	423.78	0.266566	0.0720334	3.7006	0.000215094	0.0178736
ENSBTAG00000020341	MOV10L1	36.9004	-0.860382	0.232632	-3.69848	0.000216898	0.0179272
ENSBTAG00000004272	ISG12(B)	18.5771	-3.73678	1.01075	-3.69705	0.000218121	0.0179323
ENSBTAG00000017040	LY6E	3584.63	-0.437098	0.118489	-3.68893	0.000225202	0.0184165
ENSBTAG00000014694	JTB	1769.82	-0.249162	0.0676277	-3.68431	0.000229319	0.0186545
ENSBTAG00000010345	XPNPEP2	619.161	0.922774	0.250833	3.67884	0.0002343	0.0189599
ENSBTAG00000011820	DAPK2	984.899	-1.002	0.272686	-3.67455	0.000238271	0.0191808
ENSBTAG00000003212	NNAT	46.4798	-1.84784	0.503249	-3.67182	0.000240829	0.0192863
ENSBTAG00000014947	PTPN13	19.0993	1.19584	0.326156	3.66647	0.000245923	0.0195927
ENSBTAG00000004987	NUP210L	144.738	-0.59305	0.161956	-3.6618	0.000250451	0.0198512
ENSBTAG00000007456	TAFAZZIN	763.878	-0.424783	0.116106	-3.65858	0.000253614	0.01989
ENSBTAG00000008228	BEND6	56.4648	0.680009	0.185928	3.65738	0.000254802	0.01989
ENSBTAG00000017407	HSF2BP	211.609	-0.757762	0.207116	-3.65863	0.000253568	0.01989
ENSBTAG00000005129	CEP55	375.603	0.469387	0.128697	3.64722	0.000265089	0.020589
ENSBTAG00000012674	CNKSR3	40.5671	-1.27707	0.350315	-3.6455	0.000266876	0.0206242
ENSBTAG00000013256	LGR5	5.20815	-4.13172	1.13651	-3.63544	0.000277509	0.0213392
ENSBTAG00000011473	MYL9	8312.46	-1.07326	0.295336	-3.63405	0.000279006	0.0213481
ENSBTAG00000030974	TUBA4A	12133.2	-0.817501	0.225047	-3.63257	0.000280611	0.0213488
ENSBTAG00000052192	SPATA33	20.0922	-1.03061	0.283797	-3.6315	0.000281777	0.0213488
ENSBTAG00000047591	C23H6orf141	197.23	-0.580289	0.160964	-3.60508	0.000312054	0.0235274
ENSBTAG00000020676	MMP9	12.1505	-1.65308	0.459155	-3.60026	0.000317896	0.0238515
ENSBTAG00000019289	ITGA2	22.4714	-0.986977	0.274438	-3.59635	0.000322712	0.0240958
ENSBTAG00000013203	GP5	36.883	-1.45535	0.404924	-3.59413	0.000325484	0.0241859
ENSBTAG00000014505	NGRN	2931.33	-0.195473	0.0544511	-3.58987	0.000330838	0.0244017
ENSBTAG00000021485	C3H1orf54	501.491	0.535112	0.149085	3.58932	0.000331544	0.0244017
ENSBTAG00000001497	MRAS	461.67	-0.987461	0.276375	-3.57291	0.00035304	0.0258158
ENSBTAG00000030932	IFI44L	1871.11	-0.489404	0.137006	-3.57212	0.000354099	0.0258158
ENSBTAG00000018463	VIM	60036.9	0.496726	0.139144	3.56987	0.000357152	0.0259162
ENSBTAG00000004021	CDK2	905.621	0.278534	0.0781837	3.56256	0.000367253	0.0264012
ENSBTAG00000019349	SLC6A4	1107.26	-0.999835	0.28061	-3.56307	0.000366543	0.0264012
ENSBTAG00000001188	ROM1	267.306	0.329924	0.0927141	3.55851	0.000372958	0.0265642
ENSBTAG00000002575	SSU72	2134.58	-0.245702	0.0690331	-3.55919	0.000372007	0.0265642
ENSBTAG00000016109	DHRS12	181.498	0.444294	0.125128	3.55072	0.000384182	0.0272382
ENSBTAG00000054045	ENSBTAG00000054045	10.996	-1.31505	0.370539	-3.54902	0.000386664	0.027289
ENSBTAG00000012159	CNBP	12269.4	-0.251821	0.0710608	-3.54373	0.000394502	0.0277156
ENSBTAG00000027074	SV2B	37.122	0.951349	0.268618	3.54164	0.000397645	0.0277941
ENSBTAG00000044194	ZDHHC2	390.235	-0.992416	0.280296	-3.5406	0.000399217	0.0277941
ENSBTAG00000011396	HNRNPC	8337.86	-0.217866	0.0616016	-3.5367	0.000405167	0.0280819
ENSBTAG00000012152	NONO	19490	0.222158	0.0630258	3.52487	0.000423686	0.0292344
ENSBTAG00000045460	SCARNA11	33.0652	-1.1978	0.340415	-3.51863	0.000433777	0.0297976
ENSBTAG00000019194	SHLD2	574.568	0.283156	0.0806196	3.51225	0.000444327	0.0303872
ENSBTAG00000019716	CXCL8	1143.29	-1.41779	0.404423	-3.50572	0.000455373	0.0310055
ENSBTAG00000052317	MTURN	336.581	-0.870543	0.24841	-3.50446	0.000457526	0.0310154
ENSBTAG00000019979	CMPK2	228.029	-0.736547	0.21025	-3.50319	0.000459724	0.0310284
ENSBTAG00000014172	FGD2	6249.66	0.376833	0.107685	3.49939	0.000466316	0.0313364
ENSBTAG00000008940	NPTX1	8.32257	-1.58713	0.454878	-3.48914	0.000484576	0.0324226
ENSBTAG00000002788	RAB27B	359.314	-0.76759	0.220471	-3.4816	0.000498434	0.033206
ENSBTAG00000002033	UBXN2A	923.348	-0.735208	0.211588	-3.47472	0.000511381	0.0339224
ENSBTAG00000017174	SCN11A	43.375	1.57477	0.453425	3.47305	0.000514583	0.0339889
ENSBTAG00000002917	PRKAG2	1917.95	-0.667599	0.192323	-3.47123	0.000518072	0.0340737
ENSBTAG00000017488	KLF3	1660.08	0.38722	0.111607	3.4695	0.000521428	0.0341491
ENSBTAG00000001153	TLE2	74.5859	-0.725096	0.209072	-3.46816	0.000524035	0.034175
ENSBTAG00000054306	ENSBTAG00000054306	1516.5	-0.73044	0.211121	-3.45982	0.000540535	0.035103
ENSBTAG00000008257	ENSBTAG00000008257	22.1377	-0.718238	0.208146	-3.45064	0.000559249	0.0358662
ENSBTAG00000012406	ZBP1	2635.6	-0.8237	0.238608	-3.4521	0.000556241	0.0358662
ENSBTAG00000013793	NEDD4	569.77	-0.604931	0.175283	-3.45116	0.000558172	0.0358662
ENSBTAG00000003598	P3H3	36.7926	-1.34667	0.390778	-3.44613	0.000568683	0.0360228
ENSBTAG00000044129	ST6GALNAC6	355.543	-0.479402	0.139053	-3.44763	0.000565536	0.0360228
ENSBTAG00000052659	ENSBTAG00000052659	170.067	1.49809	0.434581	3.4472	0.000566423	0.0360228
ENSBTAG00000012480	TBC1D13	2381.78	-0.159167	0.0462082	-3.44456	0.000571982	0.0360839
ENSBTAG00000021506	ARL6IP5	3336.08	-0.241713	0.0702176	-3.44234	0.000576708	0.0362341
ENSBTAG00000016513	ZNF331	343.533	-0.204544	0.0594836	-3.43865	0.000584612	0.036582
ENSBTAG00000011494	PYGL	18610.7	-0.423649	0.123327	-3.43516	0.000592208	0.0367597
ENSBTAG00000054263	ENSBTAG00000054263	7.51946	-1.89482	0.551492	-3.43581	0.000590795	0.0367597
ENSBTAG00000038079	C16H1orf21	1728.72	-0.956069	0.279034	-3.42635	0.000611747	0.0378206
ENSBTAG00000012940	TMEM25	270.336	-0.348086	0.101907	-3.41572	0.000636132	0.0390161
ENSBTAG00000016951	WDFY1	1746.88	-0.301708	0.0883212	-3.41603	0.000635404	0.0390161
ENSBTAG00000051330	WC-7	233.365	-0.942128	0.275938	-3.41428	0.000639509	0.0390682
ENSBTAG00000026748	GULO	20.6678	-1.61566	0.474075	-3.40803	0.000654336	0.0398166
ENSBTAG00000018033	PIP4K2A	7058.86	-0.296222	0.0869728	-3.40591	0.000659438	0.0399697
ENSBTAG00000012504	GAS2L1	416.668	-0.865006	0.254131	-3.40378	0.000664613	0.0399698
ENSBTAG00000015637	BPNT2	504.063	0.249058	0.0731593	3.40433	0.000663262	0.0399698
ENSBTAG00000010742	PKD2L1	31.6563	0.758784	0.22352	3.3947	0.00068704	0.0411585
ENSBTAG00000048257	ENSBTAG00000048257	14.2889	1.06068	0.312898	3.38984	0.000699326	0.0415806
ENSBTAG00000052115	ENSBTAG00000052115	22.6946	1.10596	0.326262	3.38979	0.000699466	0.0415806
ENSBTAG00000004075	IDI1	1249.61	0.320023	0.0944806	3.38718	0.00070614	0.0416569
ENSBTAG00000021807	TAC3	4093.38	-2.08286	0.614921	-3.3872	0.000706108	0.0416569
ENSBTAG00000005838	ULK3	2276.38	-0.22759	0.0672567	-3.38389	0.000714658	0.0417129
ENSBTAG00000019011	PGM1	1469.13	0.323236	0.0955311	3.38357	0.000715501	0.0417129
ENSBTAG00000021442	CRTAP	281.642	0.489983	0.144852	3.38266	0.000717885	0.0417129
ENSBTAG00000046583	TMEM61	1.55732	-4.10983	1.21451	-3.38394	0.000714531	0.0417129
ENSBTAG00000007013	TOM1L1	1212.7	-0.887979	0.262815	-3.37873	0.000728223	0.0421551
ENSBTAG00000010910	COPS9	1589.79	-0.387395	0.114734	-3.37645	0.000734266	0.0422054
ENSBTAG00000020999	DDB2	1548.26	0.262872	0.0778594	3.37624	0.000734835	0.0422054
ENSBTAG00000047694	SERF2	4778.62	-0.417225	0.12361	-3.37533	0.000737283	0.0422054
ENSBTAG00000005490	P4HTM	129.384	-0.470976	0.139688	-3.37162	0.000747286	0.0423079
ENSBTAG00000039206	SLFN14	192.901	-0.67681	0.200637	-3.37331	0.000742711	0.0423079
ENSBTAG00000050996	ENSBTAG00000050996	29.5534	-0.901119	0.267236	-3.372	0.000746236	0.0423079
ENSBTAG00000005039	ARAF	4863.97	-0.291696	0.0866415	-3.3667	0.000760723	0.0427554
ENSBTAG00000006485	TREML1	650.435	-1.27803	0.37958	-3.36697	0.000760003	0.0427554
ENSBTAG00000005498	SQLE	3206.59	0.38049	0.113292	3.3585	0.000783674	0.043585
ENSBTAG00000005757	FUS	12266.5	-0.380423	0.113275	-3.3584	0.000783944	0.043585
ENSBTAG00000008024	UCHL3	1952.93	-0.73083	0.21761	-3.35844	0.000783842	0.043585
ENSBTAG00000021160	AP1M2	43.7851	-0.934755	0.278494	-3.35646	0.000789461	0.0437345
ENSBTAG00000003209	BLCAP	4233.64	-0.247342	0.07372	-3.35516	0.00079319	0.0437841
ENSBTAG00000002562	PRAF2	1436.52	-0.215004	0.0641857	-3.34972	0.000808942	0.0444947
ENSBTAG00000000496	SLC12A8	21.9136	-0.808969	0.241763	-3.34612	0.000819496	0.0447569
ENSBTAG00000004958	PTPRN2	13.8802	-0.917066	0.274068	-3.34612	0.0008195	0.0447569
ENSBTAG00000004706	SUV39H1	478.151	0.386523	0.115632	3.3427	0.000829674	0.0449945
ENSBTAG00000020638	TIMP3	437.856	-0.524893	0.157019	-3.34286	0.000829203	0.0449945
ENSBTAG00000017446	E2F8	221.733	0.52337	0.156706	3.33981	0.000838355	0.0453064
ENSBTAG00000015764	EML2	1711.36	-0.242137	0.0725535	-3.33736	0.000845769	0.0455478
ENSBTAG00000003465	ZNF329	925.952	-0.264738	0.0794369	-3.33268	0.000860133	0.0459908
ENSBTAG00000007624	FRMD4B	1233.53	0.326544	0.0979997	3.33209	0.000861952	0.0459908
ENSBTAG00000015205	NCK2	345.854	-0.604392	0.181402	-3.33178	0.000862922	0.0459908
ENSBTAG00000026114	UBE2F	1439.67	-0.435001	0.130643	-3.32969	0.000869438	0.0461788
ENSBTAG00000010244	CLIC5	166.25	-0.651514	0.195958	-3.32477	0.000884908	0.0468395
ENSBTAG00000013343	FTL	26154.2	-0.514366	0.154785	-3.3231	0.000890216	0.0469597
ENSBTAG00000003579	FBXW4	1565.09	-0.294019	0.0887097	-3.3144	0.000918414	0.0478765
ENSBTAG00000003727	SH3KBP1	3705.78	0.199545	0.0602374	3.31265	0.000924173	0.0478765
ENSBTAG00000004270	FCER2	3946.52	0.518326	0.15629	3.31644	0.000911733	0.0478765
ENSBTAG00000007115	GSR	2047.91	-0.428495	0.129283	-3.3144	0.000918393	0.0478765
ENSBTAG00000049597	ENSBTAG00000049597	11.6669	-1.20905	0.365045	-3.31204	0.000926181	0.0478765
ENSBTAG00000050158	ENSBTAG00000050158	6913	-0.966655	0.291852	-3.31214	0.000925859	0.0478765
ENSBTAG00000005795	DHX32	949.472	0.291717	0.0881338	3.30994	0.000933165	0.0480767
ENSBTAG00000016208	TGM2	2217.04	-1.15022	0.347971	-3.30551	0.000948036	0.0486805
ENSBTAG00000005766	IL4I1	58.9643	-0.662232	0.200537	-3.30229	0.000958981	0.0489175
ENSBTAG00000011668	KCTD14	20.8908	-0.841809	0.254906	-3.30243	0.000958521	0.0489175
ENSBTAG00000051225	ENSBTAG00000051225	352.695	-0.517074	0.156744	-3.29885	0.000970815	0.0493583
ENSBTAG00000016043	GNB3	3.38277	-2.07367	0.628913	-3.29723	0.000976422	0.0494806
ENSBTAG00000053561	LY6G6D	90.1815	-1.13306	0.345136	-3.28294	0.0010273	0.0518886
ENSBTAG00000020613	STK16	1124.79	0.218122	0.0665956	3.27533	0.0010554	0.0531346
ENSBTAG00000033010	TTC27	2510.75	-0.41651	0.127274	-3.27255	0.00106582	0.053485
ENSBTAG00000020178	ARSK	54.7926	0.571902	0.174939	3.26916	0.00107868	0.0539547
ENSBTAG00000000717	PLPP2	108.789	-0.540846	0.165536	-3.26725	0.00108598	0.0541448
ENSBTAG00000000820	GNG11	20767.7	-0.901216	0.276164	-3.26333	0.00110111	0.0541715
ENSBTAG00000012887	FCER1A	687.946	-0.850942	0.260819	-3.26258	0.00110404	0.0541715
ENSBTAG00000021672	RGS1	296.998	-0.624925	0.191453	-3.26412	0.00109804	0.0541715
ENSBTAG00000021920	SEMA4C	107.961	-0.715687	0.219303	-3.26346	0.00110062	0.0541715
ENSBTAG00000046512	XIRP1	3.83153	-2.9485	0.903415	-3.26373	0.00109957	0.0541715
ENSBTAG00000002613	MIS18BP1	265.214	0.453484	0.139299	3.25546	0.00113208	0.0550276
ENSBTAG00000005469	CCAR2	9545.73	-0.184094	0.0565369	-3.25618	0.0011292	0.0550276
ENSBTAG00000009051	MMP19	848.855	0.73863	0.226891	3.25544	0.00113217	0.0550276
ENSBTAG00000016912	TSFM	829.92	-0.242463	0.0745172	-3.25379	0.00113878	0.0551423
ENSBTAG00000017122	HSPG2	51.1388	1.05867	0.32551	3.25235	0.00114457	0.0551423
ENSBTAG00000019327	NRAP	200.455	0.701648	0.215747	3.25218	0.00114523	0.0551423
ENSBTAG00000017752	DYNLRB2	57.7172	-0.772174	0.237502	-3.25124	0.00114903	0.0551535
ENSBTAG00000020629	UTP18	1311.67	-0.231859	0.0713427	-3.24993	0.00115432	0.0552357
ENSBTAG00000007860	ASPM	560.647	0.561598	0.173031	3.24565	0.00117183	0.0559009
ENSBTAG00000000851	CYP20A1	809.147	0.315045	0.0971426	3.24311	0.00118231	0.0560544
ENSBTAG00000019262	TOP2A	2163.54	0.421756	0.130027	3.24359	0.00118031	0.0560544
ENSBTAG00000048392	ENSBTAG00000048392	61.3253	0.664123	0.204965	3.24017	0.00119459	0.0564636
ENSBTAG00000039593	FAM98C	76.3431	-0.560577	0.173233	-3.23598	0.00121226	0.0569504
ENSBTAG00000048781	ENSBTAG00000048781	5379.91	0.401895	0.124194	3.23604	0.00121201	0.0569504
ENSBTAG00000039992	TUBA1C	155.281	1.40034	0.433026	3.23386	0.0012213	0.0572014
ENSBTAG00000030333	AOC3	277.066	-1.41146	0.436798	-3.23137	0.00123197	0.0575266
ENSBTAG00000011583	APEH	2188.41	-0.185686	0.0574856	-3.23013	0.00123733	0.0576027
ENSBTAG00000011509	SERAC1	126.28	0.416501	0.129145	3.22506	0.00125948	0.0583625
ENSBTAG00000018857	RAB4A	847.446	-0.413796	0.128322	-3.22467	0.0012612	0.0583625
ENSBTAG00000012265	VWF	2953.39	-1.2533	0.388822	-3.22333	0.00126709	0.0584599
ENSBTAG00000003168	HNRNPUL1	15275.6	0.0774295	0.0240736	3.21636	0.00129828	0.0592569
ENSBTAG00000005483	ESYT2	4219.98	-0.297255	0.0924288	-3.21605	0.00129969	0.0592569
ENSBTAG00000010943	SLC22A23	28.5802	-0.981682	0.305088	-3.2177	0.00129224	0.0592569
ENSBTAG00000018499	ANXA8L1	82.3661	0.792149	0.246151	3.21814	0.00129023	0.0592569
ENSBTAG00000011839	HMGCS1	4258.79	0.447122	0.139185	3.21242	0.00131623	0.059449
ENSBTAG00000017753	APP	1193.6	-0.547673	0.170522	-3.21175	0.00131929	0.059449
ENSBTAG00000054065	ENSBTAG00000054065	2.33358	-2.71582	0.845177	-3.21331	0.00131213	0.059449
ENSBTAG00000054604	ENSBTAG00000054604	4.74881	2.32263	0.723124	3.21193	0.00131845	0.059449
ENSBTAG00000010508	BLVRB	1021.67	-0.459513	0.143193	-3.20905	0.00133173	0.0596617
ENSBTAG00000027983	GTF2H2	928.39	-0.282336	0.0879757	-3.20926	0.00133079	0.0596617
ENSBTAG00000005997	ENSBTAG00000005997	326.483	0.497811	0.155413	3.20315	0.00135933	0.060646
ENSBTAG00000010146	PLXNB3	61.9464	-1.22881	0.383704	-3.2025	0.00136241	0.060646
ENSBTAG00000052794	SSLP1	35.4643	-0.68216	0.213052	-3.20185	0.00136548	0.060646
ENSBTAG00000015164	SLC27A5	150.994	-0.650499	0.203235	-3.20073	0.00137081	0.0607086
ENSBTAG00000001992	CYP51A1	2909.62	0.35495	0.111013	3.19738	0.00138684	0.0612429
ENSBTAG00000017086	GRB10	108.718	-0.823302	0.257693	-3.19489	0.00139882	0.0614209
ENSBTAG00000034827	PDGFD	341.621	-0.576431	0.180396	-3.19536	0.00139656	0.0614209
ENSBTAG00000000855	NXN	219.696	-0.432092	0.135352	-3.19235	0.00141122	0.0616507
ENSBTAG00000008654	HOOK2	175.88	-0.467818	0.146551	-3.19218	0.00141203	0.0616507
ENSBTAG00000015591	SQSTM1	16594.6	-0.403007	0.126367	-3.18918	0.00142675	0.0620227
ENSBTAG00000030567	ODF2	2163.93	0.276207	0.0866175	3.18881	0.00142858	0.0620227
ENSBTAG00000012408	RAB27A	14573.1	-0.762089	0.239429	-3.18294	0.00145788	0.0631176
ENSBTAG00000011002	CCDC136	52.2745	1.12445	0.353725	3.17888	0.00147846	0.0636519
ENSBTAG00000012432	FDFT1	3494.57	0.423551	0.133213	3.17951	0.00147526	0.0636519
ENSBTAG00000006896	ABCA9	46.9835	-0.995501	0.313258	-3.17789	0.00148349	0.0636911
ENSBTAG00000016999	RYK	611.664	-0.224655	0.070889	-3.16911	0.00152908	0.0654667
ENSBTAG00000008674	FAM136A	1908.58	-0.240072	0.075785	-3.1678	0.00153596	0.0655796
ENSBTAG00000011182	PDLIM1	5169.15	-1.01333	0.320024	-3.16642	0.00154328	0.0657106
ENSBTAG00000016779	CLIP1	3296.85	-0.254326	0.080485	-3.15992	0.0015781	0.0670087
ENSBTAG00000006615	CASP7	546.582	-0.351238	0.111264	-3.1568	0.00159513	0.0675462
ENSBTAG00000034662	ENSBTAG00000034662	12.5379	1.82671	0.57932	3.15319	0.00161497	0.0681995
ENSBTAG00000004226	SHBG	17.8823	-0.854111	0.271098	-3.15056	0.00162957	0.0686286
ENSBTAG00000016007	ADH5	2741.85	-0.240786	0.0764702	-3.14875	0.0016397	0.0688675
ENSBTAG00000018026	LANCL2	603.441	0.214013	0.068018	3.14641	0.00165286	0.069232
ENSBTAG00000009581	UBXN11	74.2138	-0.431599	0.137289	-3.14372	0.00166816	0.0693092
ENSBTAG00000020457	TGFB1	6787.44	-0.315292	0.10026	-3.14475	0.00166231	0.0693092
ENSBTAG00000047954	ZNF75D	3192.3	-0.230259	0.073229	-3.14436	0.00166449	0.0693092
ENSBTAG00000033278	F2RL3	84.4896	-1.11428	0.354888	-3.13981	0.00169055	0.0700512
ENSBTAG00000003366	DDX58	1573.56	-0.683118	0.217622	-3.13901	0.00169522	0.070057
ENSBTAG00000009812	CXCL5	192.403	-0.972143	0.310152	-3.13441	0.00172199	0.0704168
ENSBTAG00000012125	GDI1	10503.1	-0.202966	0.0647095	-3.13657	0.00170938	0.0704168
ENSBTAG00000012885	ACAT1	1356.4	0.222738	0.0710547	3.13474	0.00172005	0.0704168
ENSBTAG00000019106	EIF1B	7261.03	-0.812063	0.259082	-3.13438	0.00172215	0.0704168
ENSBTAG00000003296	TWNK	974.325	-0.267541	0.0854914	-3.12945	0.00175134	0.0714215
ENSBTAG00000004048	MCHR1	2.00605	-2.25672	0.721415	-3.12818	0.0017589	0.0715409
ENSBTAG00000002444	MKI67	7873.94	0.62693	0.200582	3.12555	0.00177471	0.0719945
ENSBTAG00000003884	FAM120B	587.682	-0.244288	0.0782637	-3.12135	0.00180024	0.0728392
ENSBTAG00000017486	ADARB1	85.2714	-0.790475	0.253539	-3.11776	0.00182231	0.0732631
ENSBTAG00000022044	RAB35	3766.52	0.205745	0.0660003	3.11733	0.00182494	0.0732631
ENSBTAG00000050219	ENSBTAG00000050219	455.707	-0.324361	0.104002	-3.11881	0.00181584	0.0732631
ENSBTAG00000047175	ENSBTAG00000047175	189.255	-1.01578	0.326008	-3.11582	0.00183434	0.0734496
ENSBTAG00000000585	LY6G6C	1870.01	-1.24336	0.399267	-3.11411	0.001845	0.073542
ENSBTAG00000016060	CREM	103.63	-0.3311	0.106329	-3.11393	0.00184616	0.073542
ENSBTAG00000023652	PROS1	26.4569	-1.29423	0.415986	-3.11124	0.00186306	0.0738065
ENSBTAG00000031673	ARRDC5	121.782	-0.395406	0.127112	-3.1107	0.00186647	0.0738065
ENSBTAG00000034193	BCO2	63.2055	-0.783961	0.252029	-3.11059	0.00186713	0.0738065
ENSBTAG00000008772	SMC2	1373.99	0.352101	0.11341	3.10467	0.00190494	0.074802
ENSBTAG00000012507	PDZD3	16.136	-0.837817	0.269892	-3.10427	0.00190751	0.074802
ENSBTAG00000012599	SMAD3	685.314	0.372483	0.119978	3.10458	0.00190549	0.074802
ENSBTAG00000032829	GHITM	4634.61	-0.191154	0.0615905	-3.10362	0.00191167	0.074802
ENSBTAG00000008966	TSPAN7	306.846	-0.992664	0.320172	-3.10041	0.00193256	0.0754282
ENSBTAG00000014297	MOV10	4561.93	-0.290201	0.0936537	-3.09866	0.00194397	0.0756762
ENSBTAG00000049782	ENSBTAG00000049782	55732.6	-1.14488	0.369563	-3.09794	0.0019487	0.0756762
ENSBTAG00000013926	FCGRT	3739.92	-0.294311	0.0950251	-3.0972	0.00195361	0.0756766
ENSBTAG00000016295	RPP25L	1090.09	-0.199009	0.0642975	-3.09513	0.00196729	0.0760159
ENSBTAG00000049452	UBL5	3583.32	-0.233705	0.0756403	-3.08969	0.00200365	0.0772279
ENSBTAG00000018653	NABP1	1558.61	-0.203429	0.0658678	-3.08844	0.00201211	0.0773612
ENSBTAG00000013531	CENPS	441.148	0.340373	0.110293	3.08608	0.00202817	0.0777852
ENSBTAG00000052979	TMEM69	255.899	-0.265173	0.0860286	-3.08238	0.00205355	0.0785634
ENSBTAG00000015893	EPN3	23.2606	-1.83607	0.596174	-3.07975	0.00207175	0.0790641
ENSBTAG00000008291	PROCR	635.417	-1.25926	0.409076	-3.0783	0.00208188	0.0792549
ENSBTAG00000047426	LYPD6	13.9451	-1.20096	0.390729	-3.07365	0.0021146	0.0803028
ENSBTAG00000001634	PHF1	5838.32	-0.257096	0.0838098	-3.06762	0.00215774	0.0817402
ENSBTAG00000018942	SSX2IP	1085.36	-0.576408	0.188087	-3.06459	0.0021797	0.0823704
ENSBTAG00000039968	PIP4P2	48.9704	-1.04582	0.341385	-3.06346	0.00218792	0.0824794
ENSBTAG00000023648	ENSBTAG00000023648	392.601	-1.29329	0.422643	-3.06002	0.00221325	0.0832312
ENSBTAG00000014316	HNRNPH3	8025.36	-0.216882	0.0709576	-3.0565	0.00223938	0.0840093
ENSBTAG00000018705	ADCY3	94.738	0.867008	0.283985	3.05301	0.0022656	0.0847192
ENSBTAG00000051082	ENSBTAG00000051082	131.295	0.825683	0.270492	3.05252	0.00226926	0.0847192
ENSBTAG00000040427	ENSBTAG00000040427	481.554	0.290814	0.0954003	3.04835	0.002301	0.0856972
ENSBTAG00000017246	UBB	54924	-0.226361	0.0743952	-3.04268	0.00234478	0.0871176
ENSBTAG00000020963	RASSF1	1728.83	-0.310484	0.102192	-3.03825	0.00237954	0.088197
ENSBTAG00000008448	MEIS1	196.958	-0.854621	0.281378	-3.03728	0.00238726	0.0882716
ENSBTAG00000019530	KDM8	300.581	0.684655	0.225477	3.03648	0.0023936	0.0882946
ENSBTAG00000033395	C25H16orf91	1296.66	-0.214521	0.0706845	-3.03491	0.0024061	0.088334
ENSBTAG00000051412	HBA	1231.06	2.55843	0.842988	3.03496	0.00240571	0.088334
ENSBTAG00000000905	RAB6B	6.83572	-1.55609	0.513007	-3.03328	0.00241914	0.0883928
ENSBTAG00000003314	SKA3	264.055	0.324136	0.106842	3.0338	0.00241492	0.0883928
ENSBTAG00000012792	SRSF9	3129.3	-0.171009	0.0564249	-3.03074	0.00243958	0.0887204
ENSBTAG00000037775	ENSBTAG00000037775	195.092	1.5651	0.516398	3.0308	0.00243908	0.0887204
ENSBTAG00000040244	APOL3	13406.2	-0.247624	0.0818044	-3.02703	0.0024697	0.0896048
ENSBTAG00000002620	DNA2	78.84	0.437253	0.144592	3.02405	0.00249411	0.0902631
ENSBTAG00000003876	MCU	676.191	-0.457799	0.151419	-3.0234	0.00249952	0.0902631
ENSBTAG00000017564	CGN	101.502	-0.472365	0.156414	-3.01996	0.00252809	0.0910818
ENSBTAG00000006342	ATP5IF1	4826.01	-0.464948	0.154105	-3.01709	0.00255211	0.0917337
ENSBTAG00000001174	MRPL15	847.821	-0.245145	0.0813005	-3.0153	0.00256725	0.0918504
ENSBTAG00000015044	CARD10	171.189	-0.866179	0.287239	-3.01554	0.00256526	0.0918504
ENSBTAG00000000191	SLC25A20	1972.59	-0.341783	0.113401	-3.01393	0.0025789	0.0920541
ENSBTAG00000014677	TADA2A	865.139	-0.250387	0.0831607	-3.01088	0.00260489	0.0927677
ENSBTAG00000008804	SAAL1	156.232	0.353285	0.117442	3.00816	0.00262834	0.0929293
ENSBTAG00000010042	RIOK3	8214.51	-0.419088	0.139344	-3.00757	0.00263348	0.0929293
ENSBTAG00000010593	SRP72	2488.05	0.171774	0.0570784	3.00945	0.00261725	0.0929293
ENSBTAG00000050476	ENSBTAG00000050476	41.7387	-1.40546	0.4672	-3.00826	0.00262752	0.0929293
ENSBTAG00000039552	PLK4	377.482	0.369067	0.12275	3.00666	0.00264138	0.0929958
ENSBTAG00000004442	AGPAT1	3651.73	-0.192246	0.063998	-3.00394	0.00266509	0.0936142
ENSBTAG00000011939	LY6H	3.66079	-1.53327	0.510684	-3.0024	0.00267863	0.0936142
ENSBTAG00000014051	ANGPT1	26.1904	-1.17097	0.389929	-3.00303	0.0026731	0.0936142
ENSBTAG00000019036	ARHGAP28	63.8264	-0.807922	0.269262	-3.00051	0.00269529	0.0936142
ENSBTAG00000021963	SLAIN2	1136.96	-0.274216	0.0913771	-3.00093	0.00269153	0.0936142
ENSBTAG00000053398	KNL1	572.92	0.519863	0.173197	3.00157	0.00268595	0.0936142
ENSBTAG00000005356	DENND2B	114.03	-0.631258	0.210591	-2.99756	0.00272153	0.0938928
ENSBTAG00000018404	PRKG1	23.6893	-1.04696	0.349179	-2.99835	0.00271442	0.0938928
ENSBTAG00000044138	METTL23	426.598	-0.304982	0.101727	-2.99803	0.00271733	0.0938928
ENSBTAG00000015192	FAM193B	2036.8	-0.230471	0.0769351	-2.99565	0.00273857	0.0942704
ENSBTAG00000026199	ACTB	179063	-0.233352	0.0779184	-2.99483	0.00274598	0.0943154
ENSBTAG00000010380	INO80	2838.35	0.14727	0.0492144	2.99241	0.00276786	0.0944373
ENSBTAG00000033032	FAM50A	3269.39	-0.222533	0.0743625	-2.99254	0.00276668	0.0944373
ENSBTAG00000043086	Y_RNA	13.199	-1.38175	0.461646	-2.9931	0.00276157	0.0944373
ENSBTAG00000032265	RTP4	452.353	-0.652528	0.218127	-2.9915	0.00277608	0.0945091
ENSBTAG00000004975	CCDC191	86.3349	0.396743	0.132818	2.98712	0.00281615	0.0954527
ENSBTAG00000021754	DUSP12	807.531	-0.17014	0.0569452	-2.98778	0.00281008	0.0954527
ENSBTAG00000005164	GZMK	119.46	0.978311	0.327879	2.98376	0.00284734	0.0960953
ENSBTAG00000051048	ENSBTAG00000051048	25.4113	-0.584671	0.195953	-2.98373	0.00284754	0.0960953
ENSBTAG00000043561	COX1	633814	0.342997	0.115013	2.98224	0.00286149	0.0963555
ENSBTAG00000016712	CLCA3	1.80956	2.48267	0.832985	2.98045	0.00287828	0.0965006
ENSBTAG00000019051	NAT14	39.4199	-0.5737	0.192476	-2.98063	0.00287655	0.0965006
ENSBTAG00000022292	TIMM8A	624.068	-0.293576	0.0985469	-2.97905	0.00289145	0.0967322
ENSBTAG00000002458	NUP155	1267.09	0.254825	0.085654	2.97505	0.00292939	0.0973823
ENSBTAG00000003077	DPF2	6815.26	-0.172464	0.0579512	-2.97601	0.00292022	0.0973823
ENSBTAG00000003692	UCP2	16997.6	0.239285	0.0804317	2.97501	0.00292978	0.0973823
ENSBTAG00000010971	LIMS1	2037.62	-0.503965	0.169543	-2.9725	0.00295388	0.0979725
ENSBTAG00000008592	FCGR1A	35.157	-1.18937	0.400321	-2.97104	0.00296789	0.0982264
ENSBTAG00000014655	MYO1A	99.5478	-1.08917	0.366792	-2.96945	0.00298332	0.0983161
ENSBTAG00000021141	CD8A	1310.71	0.678482	0.228438	2.97009	0.00297709	0.0983161
ENSBTAG00000004024	UBE2Q2	1425.3	-0.453161	0.152663	-2.96838	0.00299372	0.0984489
ENSBTAG00000015157	GRAP2	2558.85	-0.560838	0.189062	-2.96642	0.00301289	0.0988689
ENSBTAG00000012262	FBXO10	238.288	0.270396	0.0913534	2.95989	0.00307748	0.100349
ENSBTAG00000016931	E2F7	66.1778	0.62437	0.210884	2.96073	0.00306913	0.100349
ENSBTAG00000019911	COA3	1648.5	-0.19717	0.0666098	-2.96007	0.00307565	0.100349
ENSBTAG00000009307	RER1	2958.14	-0.156061	0.0527778	-2.95694	0.00310705	0.100888
ENSBTAG00000019707	GATA2	9.72224	-1.76313	0.596253	-2.95702	0.00310625	0.100888
ENSBTAG00000039861	OAS1Y	2132.41	-1.16151	0.393249	-2.95364	0.00314053	0.101761
ENSBTAG00000006434	SYNPO2	140.126	-0.839905	0.284506	-2.95215	0.00315566	0.101936
ENSBTAG00000020100	ENSBTAG00000020100	568.267	0.389917	0.132094	2.95181	0.00315913	0.101936
ENSBTAG00000051091	ENSBTAG00000051091	6.09734	-1.52519	0.516974	-2.95022	0.00317548	0.102251
ENSBTAG00000016315	COTL1	84355.5	-0.54626	0.185466	-2.94535	0.00322593	0.103659
ENSBTAG00000001879	PER2	37.5142	0.615316	0.209387	2.93865	0.0032964	0.104472
ENSBTAG00000003966	DUSP3	155.858	0.408442	0.138916	2.9402	0.00327995	0.104472
ENSBTAG00000007020	ZNF502	178.694	-0.537403	0.182659	-2.94211	0.0032598	0.104472
ENSBTAG00000009104	SERP1	2591.38	-0.290131	0.0987245	-2.93879	0.00329491	0.104472
ENSBTAG00000013782	DNAJB2	1994.89	-0.269422	0.0915995	-2.9413	0.00326836	0.104472
ENSBTAG00000015140	RUNDC1	704.584	-0.182653	0.0621729	-2.93782	0.00330531	0.104472
ENSBTAG00000049125	GPIHBP1	11.6207	-1.12571	0.383158	-2.93797	0.00330374	0.104472
ENSBTAG00000051502	ENSBTAG00000051502	8.73839	-2.96095	1.00717	-2.93986	0.00328364	0.104472
ENSBTAG00000008306	MKRN1	1898.35	-0.382308	0.130171	-2.93696	0.00331442	0.104546
ENSBTAG00000002037	ATXN7L1	339.262	0.370086	0.126073	2.93548	0.00333027	0.104832
ENSBTAG00000012725	C10H14orf93	361.194	-0.268199	0.0913847	-2.93484	0.00333723	0.104838
ENSBTAG00000020700	CLCN6	1054.91	0.190512	0.0649296	2.93413	0.00334482	0.104863
ENSBTAG00000010136	CMAS	2260.73	-0.30441	0.103776	-2.93333	0.00335343	0.10492
ENSBTAG00000001483	SRGAP2	1502.09	0.487978	0.166564	2.92966	0.00339329	0.105732
ENSBTAG00000013241	BSND	7.23883	-1.36784	0.466991	-2.92906	0.0033999	0.105732
ENSBTAG00000016874	DNAJB1	2292.92	0.201249	0.0686815	2.93019	0.00338759	0.105732
ENSBTAG00000054586	ENSBTAG00000054586	3.33882	3.2595	1.11331	2.92775	0.00341426	0.105965
ENSBTAG00000001116	P4HA2	147.779	-0.358206	0.122482	-2.92456	0.00344947	0.106515
ENSBTAG00000001403	PRKCI	495.803	0.539861	0.184711	2.92273	0.00346982	0.106515
ENSBTAG00000010948	CLIC2	253.011	0.767702	0.262624	2.9232	0.00346459	0.106515
ENSBTAG00000013653	NFE2L1	6600.37	0.128425	0.0439524	2.92191	0.00347887	0.106515
ENSBTAG00000013798	PTPRN	35.2529	-0.624019	0.213583	-2.92167	0.00348164	0.106515
ENSBTAG00000032281	ENSBTAG00000032281	4.52082	-1.19869	0.410013	-2.92355	0.00346067	0.106515
ENSBTAG00000048471	ENSBTAG00000048471	11.7062	-0.74924	0.256149	-2.92502	0.00344433	0.106515
ENSBTAG00000054680	ST3GAL2	6054.66	0.183413	0.0627873	2.92118	0.00348711	0.106515
ENSBTAG00000021678	SLC31A1	1221.67	0.418298	0.143328	2.91847	0.00351759	0.107023
ENSBTAG00000025191	SKP1	18102.8	-0.618822	0.212004	-2.91891	0.00351258	0.107023
ENSBTAG00000012142	RAD18	277.594	0.355714	0.122099	2.91331	0.00357616	0.108354
ENSBTAG00000016784	DNAH7	756.941	0.579334	0.19892	2.91239	0.00358669	0.108354
ENSBTAG00000018108	PXN	6355.4	0.176122	0.0604465	2.91369	0.00357182	0.108354
ENSBTAG00000055296	LGALSL	7282.7	-0.764246	0.262433	-2.91216	0.00358937	0.108354
ENSBTAG00000047473	ENSBTAG00000047473	24.2932	1.84961	0.635345	2.91119	0.00360049	0.108478
ENSBTAG00000019596	GPRC5B	3.18659	-1.91315	0.658248	-2.90642	0.00365586	0.109719
ENSBTAG00000033331	CHMP1A	3195.95	-0.271591	0.0934328	-2.90681	0.00365139	0.109719
ENSBTAG00000007439	TENM4	10.918	1.77835	0.613606	2.89819	0.00375325	0.112423
ENSBTAG00000045862	FERMT3	15252.4	-0.336624	0.116191	-2.89716	0.00376553	0.112573
ENSBTAG00000015101	HMGB2	13059.5	0.17993	0.0621543	2.8949	0.00379284	0.11317
ENSBTAG00000007840	HMGCR	5529.27	0.280701	0.0970674	2.89181	0.00383028	0.113708
ENSBTAG00000045867	RPGR	193.207	0.297274	0.1028	2.89178	0.00383068	0.113708
ENSBTAG00000047331	GYPB	3.46695	2.39761	0.829292	2.89115	0.00383838	0.113708
ENSBTAG00000053177	ENSBTAG00000053177	24.95	-1.99295	0.689365	-2.89099	0.00384031	0.113708
ENSBTAG00000021808	CACNB3	90.8079	-1.08992	0.377353	-2.88833	0.00387289	0.114454
ENSBTAG00000010432	EIF2D	890.13	-0.204587	0.0708976	-2.88566	0.0039059	0.11499
ENSBTAG00000052681	SMIM10L1	93.555	-0.654794	0.226905	-2.88576	0.00390467	0.11499
ENSBTAG00000008605	DNAH2	15.7507	-1.16474	0.403815	-2.88435	0.00392223	0.115251
ENSBTAG00000001537	TSKU	24.2033	-0.867097	0.300863	-2.88203	0.00395121	0.115705
ENSBTAG00000017830	RBMS2	136.89	-0.327763	0.113731	-2.88192	0.00395265	0.115705
ENSBTAG00000048805	ENSBTAG00000048805	13.6545	0.838746	0.291113	2.88117	0.00396205	0.115761
ENSBTAG00000053579	ENSBTAG00000053579	4.1858	-1.86025	0.645972	-2.87977	0.00397969	0.116057
ENSBTAG00000019810	AARS1	4695.57	-0.212137	0.0736988	-2.87843	0.00399659	0.11633
ENSBTAG00000000387	NICN1	2107.45	0.186402	0.0647863	2.87718	0.0040125	0.116355
ENSBTAG00000004173	UBXN8	590.092	0.321569	0.11176	2.87733	0.00401051	0.116355
ENSBTAG00000019039	ZNF239	143.133	-0.362307	0.126055	-2.8742	0.00405051	0.117237
ENSBTAG00000018057	ZNF621	311.744	0.215316	0.0749712	2.87198	0.00407908	0.117554
ENSBTAG00000026371	SNX29	573.623	0.30846	0.107418	2.87158	0.00408428	0.117554
ENSBTAG00000045893	TIMM29	576.89	-0.251348	0.0875109	-2.87219	0.00407635	0.117554
ENSBTAG00000000818	PLEKHG7	13.6276	1.27498	0.444516	2.86823	0.00412772	0.117937
ENSBTAG00000002921	RMDN3	495.344	-0.220747	0.0769718	-2.86789	0.00413214	0.117937
ENSBTAG00000003100	SMTN	201.797	-0.551474	0.19235	-2.86704	0.00414335	0.117937
ENSBTAG00000015007	NCOA1	2528.29	0.335364	0.116967	2.86717	0.00414157	0.117937
ENSBTAG00000016731	TMEM42	431.418	-0.323967	0.11291	-2.86925	0.00411447	0.117937
ENSBTAG00000032372	HASPIN	105.011	0.4463	0.155659	2.86717	0.00414158	0.117937
ENSBTAG00000010672	PCCA	806.237	-0.296562	0.103525	-2.86463	0.00417492	0.118617
ENSBTAG00000031238	SHCBP1L	132.01	-0.950796	0.332042	-2.86348	0.0041901	0.11883
ENSBTAG00000010057	GZMB	251.065	2.05673	0.719006	2.86051	0.00422957	0.119729
ENSBTAG00000052758	ENSBTAG00000052758	1191.5	-0.835465	0.292256	-2.85868	0.00425406	0.120203
ENSBTAG00000000149	USP40	2770.4	-0.100254	0.035129	-2.85387	0.00431899	0.121667
ENSBTAG00000011184	FTH1	64734.6	-0.269406	0.0944259	-2.8531	0.00432951	0.121667
ENSBTAG00000018203	CD101	186.348	0.559346	0.196024	2.85346	0.00432459	0.121667
ENSBTAG00000013928	WFDC2	6.58338	-1.3136	0.460526	-2.85239	0.00433921	0.121718
ENSBTAG00000009374	PARP2	551.95	0.296562	0.104012	2.85121	0.00435527	0.121948
ENSBTAG00000016709	NT5C3A	2130.8	-0.4322	0.151636	-2.85025	0.00436847	0.122096
ENSBTAG00000003958	TMEM220	24.1558	-0.91798	0.3223	-2.84821	0.00439654	0.122553
ENSBTAG00000026768	TH	125.42	-0.67833	0.238185	-2.84791	0.00440069	0.122553
ENSBTAG00000003443	USP46	825.591	-0.412322	0.144846	-2.84663	0.00441846	0.122697
ENSBTAG00000008220	C15H11orf71	78.1221	-0.537175	0.188721	-2.8464	0.00442171	0.122697
ENSBTAG00000014424	DDN	9.36873	-0.85716	0.30223	-2.83612	0.00456654	0.126488
ENSBTAG00000014821	SLC7A7	2236.15	0.422437	0.149331	2.82887	0.00467133	0.129159
ENSBTAG00000009803	SNCB	84.4718	-0.817845	0.289383	-2.82617	0.00471087	0.129557
ENSBTAG00000046549	BICD2	2681.64	0.137827	0.0487661	2.82628	0.00470921	0.129557
ENSBTAG00000053873	RRP36	1294.76	-0.187196	0.0662138	-2.82715	0.00469644	0.129557
ENSBTAG00000035081	SERINC2	1639.87	-0.688232	0.243675	-2.82438	0.0047372	0.129936
ENSBTAG00000053443	RUM1	60.8673	-0.577701	0.204568	-2.824	0.00474277	0.129936
ENSBTAG00000054578	COMMD6	859.347	-0.612075	0.216777	-2.82353	0.00474985	0.129936
ENSBTAG00000004956	CHEK2	470.592	0.268837	0.0952903	2.82124	0.0047838	0.130633
ENSBTAG00000008963	CIT	176.761	0.493317	0.175237	2.81514	0.00487557	0.132904
ENSBTAG00000009881	ENTPD6	1587.18	-0.323923	0.11514	-2.81328	0.00490386	0.13344
ENSBTAG00000013036	YDJC	19.8906	-0.952533	0.339149	-2.8086	0.00497582	0.13516
ENSBTAG00000015100	ATP6V0E1	7869.54	-0.317742	0.113159	-2.80792	0.00498633	0.135208
ENSBTAG00000018050	CDR2	159.955	0.401295	0.14296	2.80703	0.00499999	0.135341
ENSBTAG00000001343	DEPDC1	46.9178	0.573639	0.204432	2.80601	0.00501597	0.135407
ENSBTAG00000017118	FAM8A1	789.754	-0.690878	0.246335	-2.80463	0.00503746	0.135407
ENSBTAG00000019928	AQP11	10.6212	-1.10657	0.394538	-2.80472	0.00503596	0.135407
ENSBTAG00000046014	GPR146	134.384	-0.964264	0.343728	-2.80532	0.00502674	0.135407
ENSBTAG00000050749	ENSBTAG00000050749	133.088	-0.952853	0.339925	-2.80313	0.00506094	0.135802
ENSBTAG00000017529	CA8	16.363	-0.995543	0.35541	-2.80112	0.00509262	0.136415
ENSBTAG00000020350	DUSP2	1370.14	0.823788	0.294221	2.7999	0.00511191	0.136695
ENSBTAG00000018189	CSTB	16.5332	-1.51074	0.539758	-2.79892	0.00512737	0.136872
ENSBTAG00000012772	GFI1B	47.0728	-1.04031	0.372079	-2.79594	0.00517495	0.137903
ENSBTAG00000001112	SMOX	424.723	-0.795892	0.284904	-2.79354	0.0052134	0.138628
ENSBTAG00000015188	KLF6	5440.32	0.353042	0.126396	2.79313	0.00522008	0.138628
ENSBTAG00000017426	PDCD6IP	4488.07	0.254447	0.0911685	2.79095	0.00525537	0.139326
ENSBTAG00000047302	ENSBTAG00000047302	40.5043	-0.982288	0.352115	-2.78968	0.00527607	0.139635
ENSBTAG00000005592	MCOLN1	984.818	0.363689	0.130503	2.78684	0.00532249	0.140623
ENSBTAG00000009181	INPP5A	326.456	-0.266087	0.0955532	-2.7847	0.00535777	0.141314
ENSBTAG00000004913	RNF167	2373.63	-0.189911	0.0682304	-2.78337	0.00537975	0.14141
ENSBTAG00000018910	WDR6	3596.07	-0.316498	0.113699	-2.78366	0.00537501	0.14141
ENSBTAG00000005987	WDR33	3888.54	-0.123951	0.0445924	-2.77966	0.00544166	0.142721
ENSBTAG00000016094	SLC36A1	288.817	0.425794	0.153203	2.77927	0.00544807	0.142721
ENSBTAG00000001037	MAP4K2	6789.73	-0.239222	0.0862279	-2.7743	0.00553203	0.144212
ENSBTAG00000016847	ARL4D	27.9338	-0.908952	0.327641	-2.77423	0.00553322	0.144212
ENSBTAG00000038042	CXCR2	42.9921	-0.895021	0.322681	-2.7737	0.00554229	0.144212
ENSBTAG00000051553	ENSBTAG00000051553	3.30674	-1.5402	0.554973	-2.77526	0.00551569	0.144212
ENSBTAG00000040607	SLA2	2501.95	-0.494176	0.178239	-2.77255	0.00556198	0.14448
ENSBTAG00000013879	DGKH	4.71641	-1.12417	0.405588	-2.77171	0.00557622	0.144607
ENSBTAG00000034349	IFI44	638.792	-0.694374	0.250787	-2.76878	0.00562671	0.145215
ENSBTAG00000044158	LDLRAD3	265.136	0.717766	0.259152	2.76967	0.00561129	0.145215
ENSBTAG00000050122	ENSBTAG00000050122	355.535	-0.272748	0.0985106	-2.76871	0.00562783	0.145215
ENSBTAG00000021218	MYLPF	2.99172	-1.89019	0.68322	-2.76658	0.00566468	0.145922
ENSBTAG00000009596	C8H9orf43	22.9551	0.814006	0.29454	2.76365	0.00571583	0.146995
ENSBTAG00000019054	EPSTI1	5989.61	-0.319693	0.115793	-2.76091	0.00576414	0.147501
ENSBTAG00000046090	ENSBTAG00000046090	34.4398	0.855094	0.309662	2.76138	0.00575578	0.147501
ENSBTAG00000047238	ITGAM	6763.94	0.299846	0.108597	2.76108	0.00576108	0.147501
ENSBTAG00000001244	PLAT	1.68443	-2.12241	0.769204	-2.75923	0.00579377	0.148014
ENSBTAG00000018904	ENKD1	21.677	-0.566463	0.205348	-2.75855	0.0058059	0.148079
ENSBTAG00000004310	UBR7	2512.92	0.168328	0.0610407	2.75764	0.00582211	0.148248
ENSBTAG00000014372	SMARCD3	86.6056	0.626792	0.227515	2.75495	0.00587011	0.148735
ENSBTAG00000018013	EMP3	7685.09	0.252538	0.0916554	2.7553	0.00586378	0.148735
ENSBTAG00000048916	LIPG	10.0433	1.45481	0.527874	2.75599	0.00585154	0.148735
ENSBTAG00000017560	CEBPG	699.914	0.146445	0.0531816	2.75368	0.00589289	0.149068
ENSBTAG00000000897	IQGAP2	4576.08	0.28691	0.10425	2.75214	0.00592075	0.149528
ENSBTAG00000013931	CIAO2B	1091.6	-0.211271	0.0768782	-2.74812	0.00599376	0.151125
ENSBTAG00000004019	PMEL	19.1151	0.619184	0.225453	2.7464	0.00602539	0.151314
ENSBTAG00000011787	ISCU	2504.72	-0.280122	0.10197	-2.7471	0.00601253	0.151314
ENSBTAG00000015177	PRSS23	53.2049	0.908854	0.33096	2.74611	0.00603062	0.151314
ENSBTAG00000001164	ACAD10	664.151	0.166198	0.0605432	2.74512	0.00604894	0.151528
ENSBTAG00000010774	NUSAP1	702.915	0.362873	0.132304	2.74271	0.00609341	0.152148
ENSBTAG00000032340	KNSTRN	618.56	0.219541	0.0800407	2.74286	0.00609057	0.152148
ENSBTAG00000005096	COX7A2	3065.66	-0.254606	0.0928881	-2.741	0.00612534	0.152222
ENSBTAG00000011444	HINT2	697.582	-0.271248	0.0989606	-2.74097	0.00612589	0.152222
ENSBTAG00000018481	ENSBTAG00000018481	5.51368	-1.21596	0.443572	-2.74129	0.00611993	0.152222
ENSBTAG00000005842	ABCC10	1328.48	-0.336884	0.122953	-2.73994	0.00614502	0.152452
ENSBTAG00000000559	PLTP	132.523	0.464003	0.169492	2.73761	0.00618883	0.153292
ENSBTAG00000018438	RRAGD	56.1154	0.693714	0.253474	2.73683	0.00620346	0.153409
ENSBTAG00000004440	SLC15A1	186.104	-0.438317	0.160299	-2.73436	0.00625009	0.154069
ENSBTAG00000010156	TPT1	270906	-0.216998	0.0793587	-2.7344	0.0062494	0.154069
ENSBTAG00000006026	BEX3	34.7893	-0.792286	0.289876	-2.73319	0.0062724	0.154373
ENSBTAG00000032021	RALB	3051.61	-0.286806	0.105046	-2.73029	0.00632788	0.155491
ENSBTAG00000026247	PKHD1L1	11.6615	-1.11362	0.407964	-2.72971	0.00633899	0.155516
ENSBTAG00000006305	AK1	32.7975	-0.919351	0.336936	-2.72856	0.00636115	0.155813
ENSBTAG00000052094	ENSBTAG00000052094	464.532	0.327171	0.119949	2.72757	0.00638021	0.156033
ENSBTAG00000019755	REEP3	150.189	0.397415	0.145743	2.72683	0.0063946	0.156137
ENSBTAG00000000451	TMEM126A	647.225	-0.185952	0.0682246	-2.72559	0.00641864	0.156231
ENSBTAG00000012790	TRIAP1	1495.98	-0.224986	0.0825388	-2.72582	0.00641419	0.156231
ENSBTAG00000038377	ADAM20	14.2091	-0.67471	0.247611	-2.72488	0.00643248	0.156321
ENSBTAG00000032680	TMEM63B	181.264	0.269125	0.0988452	2.72269	0.00647534	0.157116
ENSBTAG00000011424	TPM2	703.227	-0.278651	0.102388	-2.72152	0.0064983	0.157426
ENSBTAG00000014490	DDX39B	11707.2	-0.189457	0.0696437	-2.72037	0.00652086	0.157725
ENSBTAG00000009911	HDC	7.43514	-0.848098	0.312036	-2.71795	0.00656885	0.158143
ENSBTAG00000031846	SART3	2645.04	-0.167283	0.0615397	-2.71829	0.00656211	0.158143
ENSBTAG00000052734	PAPOLB	170.789	-0.362064	0.133169	-2.71883	0.0065513	0.158143
ENSBTAG00000002368	TULP2	32.7743	-0.495415	0.182377	-2.71643	0.00659904	0.158377
ENSBTAG00000017956	KCTD15	22.9667	-0.990534	0.364606	-2.71673	0.00659313	0.158377
ENSBTAG00000020614	PRKCE	703.432	0.37429	0.137874	2.71473	0.00663305	0.158946
ENSBTAG00000005776	ZNF185	8.0475	0.987279	0.363852	2.7134	0.0066596	0.159253
ENSBTAG00000008938	SRC	77.5535	-0.585824	0.21604	-2.71165	0.0066949	0.159253
ENSBTAG00000009830	PLEKHB1	82.3911	-1.17336	0.43273	-2.71153	0.00669737	0.159253
ENSBTAG00000012297	RIPOR3	57.4845	-0.934283	0.344459	-2.71232	0.00668138	0.159253
ENSBTAG00000014707	ISG15	646.283	-1.21953	0.44962	-2.71235	0.00668074	0.159253
ENSBTAG00000020600	RHOD	35.732	-0.712824	0.263542	-2.70478	0.00683498	0.162276
ENSBTAG00000051021	FASTKD5	968.536	-0.151242	0.0559297	-2.70415	0.00684795	0.162334
ENSBTAG00000014476	ADAL	617.284	0.24705	0.0914073	2.70274	0.00687702	0.162774
ENSBTAG00000009368	RRAGC	1354.89	0.198486	0.0734632	2.70184	0.00689561	0.162964
ENSBTAG00000001474	NRGN	477.103	-0.783311	0.29041	-2.69726	0.00699136	0.164473
ENSBTAG00000004362	SERPINC1	94.9472	0.399609	0.148122	2.69784	0.00697919	0.164473
ENSBTAG00000019164	RHOBTB1	30.6159	0.656679	0.243442	2.69747	0.00698684	0.164473
ENSBTAG00000002045	PSMD13	3682.06	-0.177369	0.0658146	-2.69498	0.00703939	0.165351
ENSBTAG00000013774	CCDC9B	502.079	0.720156	0.267338	2.6938	0.00706425	0.165432
ENSBTAG00000055165	SNORA73	9.14284	-1.07133	0.397669	-2.69402	0.00705959	0.165432
ENSBTAG00000016704	SLC37A2	6434.54	0.20098	0.0746274	2.69312	0.00707875	0.165445
ENSBTAG00000018936	LSS	1333.08	0.324251	0.120416	2.69277	0.0070862	0.165445
ENSBTAG00000011620	PIGU	578.94	-0.217559	0.0808381	-2.69129	0.00711772	0.165782
ENSBTAG00000013976	AGBL3	12.3552	-0.992213	0.368773	-2.69058	0.00713283	0.165782
ENSBTAG00000048784	TRAV2	8.50827	0.913726	0.339542	2.69105	0.00712269	0.165782
ENSBTAG00000010726	F8	445.622	0.256836	0.0955357	2.68837	0.00718013	0.166631
ENSBTAG00000019628	EDAR	3.7652	1.69463	0.630957	2.68581	0.00723549	0.167664
ENSBTAG00000024449	CENPF	1600.53	0.413406	0.153997	2.6845	0.00726388	0.16807
ENSBTAG00000006056	HEXIM1	1778.03	0.159802	0.0595438	2.68377	0.00727981	0.168186
ENSBTAG00000008977	TOMM6	2488.76	-0.187003	0.0697837	-2.67975	0.00736772	0.169837
ENSBTAG00000033679	HLCS	263.897	0.279627	0.104358	2.6795	0.00737325	0.169837
ENSBTAG00000000632	RAD54B	257.277	0.239097	0.0893147	2.67702	0.00742801	0.170085
ENSBTAG00000007117	CTC1	2520.76	-0.202099	0.0754751	-2.67769	0.00741311	0.170085
ENSBTAG00000011935	RASSF6	25.315	-0.913364	0.341162	-2.67721	0.00742375	0.170085
ENSBTAG00000047510	SMIM6	3.55836	-1.66533	0.621974	-2.6775	0.00741747	0.170085
ENSBTAG00000001936	PCK1	10.1245	-0.760436	0.284394	-2.67388	0.00749798	0.170977
ENSBTAG00000023670	ENSBTAG00000023670	2.59618	1.49004	0.55728	2.67377	0.00750045	0.170977
ENSBTAG00000025165	ENSBTAG00000025165	10.0992	-2.0817	0.778848	-2.67279	0.00752228	0.170977
ENSBTAG00000038843	NKG2C	49.5408	-1.29655	0.485031	-2.67312	0.00751483	0.170977
ENSBTAG00000054796	ENSBTAG00000054796	18.1126	-0.732545	0.273967	-2.67384	0.00749874	0.170977
ENSBTAG00000000704	GUSB	1945.82	0.185582	0.0695219	2.6694	0.00759871	0.172152
ENSBTAG00000005825	NEIL3	90.1817	0.458179	0.171729	2.66803	0.00762968	0.172152
ENSBTAG00000011661	CEP152	309.053	0.237736	0.0890422	2.66993	0.00758676	0.172152
ENSBTAG00000016131	NCAPG2	558.813	0.365613	0.137	2.66871	0.00761425	0.172152
ENSBTAG00000038422	ENSBTAG00000038422	17.978	-0.609257	0.228331	-2.66831	0.00762339	0.172152
ENSBTAG00000045854	ENSBTAG00000045854	342.246	0.763351	0.286326	2.66602	0.00767558	0.172936
ENSBTAG00000013064	RGS18	1952.87	-0.578628	0.217244	-2.66349	0.00773341	0.173985
ENSBTAG00000007540	GLUD1	5786.99	0.14566	0.0547529	2.66033	0.00780651	0.175374
ENSBTAG00000005441	ZMAT2	3308.3	-0.155894	0.0586288	-2.659	0.00783729	0.175524
ENSBTAG00000007206	STRIP2	408.987	-0.834298	0.313743	-2.65918	0.00783316	0.175524
ENSBTAG00000016661	USP18	1228.17	-0.359077	0.135064	-2.65857	0.00784725	0.175524
ENSBTAG00000005827	FIG4	981.051	0.138938	0.0522794	2.6576	0.00786991	0.175776
ENSBTAG00000032198	ENSBTAG00000032198	10.6659	-0.863782	0.325327	-2.65512	0.00792799	0.176818
ENSBTAG00000006278	FAM83C	4.84379	-1.33671	0.503887	-2.65279	0.00798289	0.177786
ENSBTAG00000010077	FANCD2	317.889	0.419361	0.158158	2.65154	0.00801251	0.178189
ENSBTAG00000014376	ANKRD13A	6818.23	0.118341	0.0447109	2.64682	0.00812538	0.180439
ENSBTAG00000021319	MFF	4083.66	-0.301889	0.114194	-2.64366	0.00820148	0.181868
ENSBTAG00000016933	IL27RA	7581.79	-0.247184	0.0935188	-2.64315	0.00821398	0.181884
ENSBTAG00000006795	GCSH	220.075	-0.383878	0.14539	-2.64032	0.00828276	0.183145
ENSBTAG00000010737	CDK11B	3567.58	-0.194599	0.0737805	-2.63754	0.008351	0.183865
ENSBTAG00000045086	7SK	29.1294	-0.576482	0.218546	-2.6378	0.00834451	0.183865
ENSBTAG00000046690	ENSBTAG00000046690	14.1947	-1.51411	0.574027	-2.63769	0.0083472	0.183865
ENSBTAG00000002557	MRPL19	728.566	-0.149678	0.056763	-2.63689	0.00836701	0.183955
ENSBTAG00000018775	TPX2	1277.68	0.319921	0.12151	2.63288	0.00846652	0.185879
ENSBTAG00000003781	MPL	99.9649	-0.966347	0.367471	-2.62972	0.00854552	0.187127
ENSBTAG00000003975	LMAN2L	588.155	-0.303471	0.115404	-2.62964	0.00854758	0.187127
ENSBTAG00000005442	DNAI4	111.178	-0.474275	0.180554	-2.62678	0.00861967	0.187449
ENSBTAG00000012263	ASAP3	88.9824	0.643483	0.244828	2.62831	0.008581	0.187449
ENSBTAG00000012921	KIF24	200.027	0.382823	0.145746	2.62665	0.00862294	0.187449
ENSBTAG00000021003	GALR1	9.57428	-0.884857	0.336798	-2.62726	0.00860752	0.187449
ENSBTAG00000051249	SMIM26	54.5307	-0.466888	0.177691	-2.62753	0.00860068	0.187449
ENSBTAG00000003894	NDRG4	139.616	-0.485095	0.184742	-2.6258	0.00864446	0.187653
ENSBTAG00000020890	TRIM66	19.6112	0.726613	0.276963	2.62351	0.00870298	0.188658
ENSBTAG00000010828	ENSBTAG00000010828	417.541	1.56609	0.597521	2.62097	0.00876801	0.189802
ENSBTAG00000021743	ZNF704	2.2948	-3.24903	1.23986	-2.62048	0.0087805	0.189806
ENSBTAG00000014991	PARD3	18.1529	1.15312	0.440409	2.61828	0.00883735	0.190768
ENSBTAG00000010293	PARD3B	29.5727	-0.997407	0.381156	-2.6168	0.00887593	0.191296
ENSBTAG00000021097	PELI3	85.1364	0.690258	0.263869	2.61591	0.00889894	0.191296
ENSBTAG00000034598	BOD1	724.94	-0.253091	0.0967372	-2.61628	0.00888945	0.191296
ENSBTAG00000003557	CCDC117	1324.94	0.291907	0.111704	2.61321	0.00896964	0.192548
ENSBTAG00000005870	FANCL	376.827	-0.256532	0.0982372	-2.61135	0.00901845	0.193328
ENSBTAG00000009231	NSDHL	1628.03	0.158854	0.0608777	2.60939	0.00907026	0.194169
ENSBTAG00000016972	RAB11FIP4	387.632	0.366044	0.140327	2.60851	0.00909385	0.194405
ENSBTAG00000001938	CKS2	494.588	0.375151	0.143911	2.60682	0.00913861	0.195092
ENSBTAG00000005064	WARS2	478.58	0.20929	0.0803755	2.6039	0.00921687	0.195737
ENSBTAG00000008634	WBP2	4371.59	-0.231114	0.088787	-2.60302	0.00924078	0.195737
ENSBTAG00000012708	SERPINI1	609.612	-0.3474	0.133364	-2.60491	0.00918986	0.195737
ENSBTAG00000014353	SRP14	3133.46	-0.197102	0.0757232	-2.60292	0.00924331	0.195737
ENSBTAG00000016406	MCM10	412.039	0.398356	0.153045	2.60287	0.00924481	0.195737
ENSBTAG00000018417	PSMF1	1774.03	-0.21243	0.0815728	-2.60417	0.00920966	0.195737
ENSBTAG00000049178	ENSBTAG00000049178	764.491	0.61341	0.235932	2.59995	0.00932386	0.19714
ENSBTAG00000012534	BEND3	118.224	-0.354662	0.13657	-2.59692	0.00940637	0.198613
ENSBTAG00000016771	PLK2	68.8225	0.472755	0.182159	2.59528	0.00945132	0.199019
ENSBTAG00000045877	TSC22D3	21023.6	-0.371986	0.143332	-2.59528	0.0094513	0.199019
ENSBTAG00000020755	SELP	1243.22	-0.889237	0.342766	-2.59429	0.00947851	0.19932
ENSBTAG00000010899	TIMP2	2615.92	-0.499637	0.192654	-2.59344	0.00950221	0.199547
ENSBTAG00000000801	ZNF583	398.666	-0.186485	0.0720204	-2.58933	0.00961631	0.200282
ENSBTAG00000002738	S1PR2	114.446	-0.416212	0.160752	-2.58915	0.00962142	0.200282
ENSBTAG00000006592	SGSM1	152.165	0.561918	0.216826	2.59156	0.00955429	0.200282
ENSBTAG00000006882	IQGAP3	46.9189	0.633226	0.244442	2.5905	0.00958374	0.200282
ENSBTAG00000008363	EXD1	3.23386	1.37055	0.529014	2.59077	0.00957624	0.200282
ENSBTAG00000014284	ALPK2	246.532	-0.471424	0.182041	-2.58966	0.0096072	0.200282
ENSBTAG00000046552	GGACT	97.262	0.508115	0.196266	2.58891	0.00962793	0.200282
ENSBTAG00000021781	MTFR1L	1067.14	-0.134158	0.0518396	-2.58794	0.00965529	0.200581
ENSBTAG00000032121	SUGCT	28.0667	0.48592	0.187953	2.58533	0.00972848	0.20183
ENSBTAG00000008310	TMEM9B	3179.39	-0.222015	0.085899	-2.5846	0.00974914	0.201987
ENSBTAG00000008866	GANC	255.021	0.31742	0.122834	2.58414	0.00976223	0.201988
ENSBTAG00000005527	GIPR	28.6778	0.513649	0.199079	2.58013	0.00987623	0.204074
ENSBTAG00000002651	PKP2	74.5375	-0.471924	0.182988	-2.579	0.00990881	0.204076
ENSBTAG00000012954	ERAS	175.697	-0.291827	0.113132	-2.57952	0.00989366	0.204076
ENSBTAG00000044441	SCARNA1	43.462	-0.646777	0.250811	-2.57875	0.00991597	0.204076
ENSBTAG00000014112	EXOC4	1364.5	0.224001	0.0869243	2.57697	0.00996715	0.204857
ENSBTAG00000003454	RGS20	1812.17	-0.701853	0.272602	-2.57464	0.0100344	0.205148
ENSBTAG00000009376	DPH1	574.653	-0.193967	0.075306	-2.57572	0.0100031	0.205148
ENSBTAG00000049048	ENSBTAG00000049048	12.8198	-0.677639	0.263184	-2.57477	0.0100307	0.205148
ENSBTAG00000052466	ENSBTAG00000052466	905.619	-0.34019	0.132102	-2.57521	0.0100179	0.205148
ENSBTAG00000000738	DAPK1	1747.68	0.355975	0.138294	2.57404	0.0100518	0.205232
ENSBTAG00000014092	CELF6	142.719	-0.30342	0.117928	-2.57293	0.0100842	0.205623
ENSBTAG00000005913	PATL1	3435.03	0.147755	0.0574488	2.57195	0.0101127	0.205661
ENSBTAG00000019565	NCOA4	6226.26	0.350908	0.136427	2.57213	0.0101075	0.205661
ENSBTAG00000015254	GLB1	1493.74	0.250548	0.09748	2.57025	0.0101625	0.206153
ENSBTAG00000023523	GKAP1	438.605	-0.297466	0.115743	-2.57005	0.0101684	0.206153
ENSBTAG00000026829	TMEM185B	806.713	-0.261267	0.10167	-2.56976	0.0101769	0.206153
ENSBTAG00000008621	PRKAR1A	4083.56	-0.211184	0.0822417	-2.56784	0.0102334	0.207024
ENSBTAG00000007237	BUB1B	478.582	0.364861	0.142125	2.56718	0.010253	0.207142
ENSBTAG00000030499	ENSBTAG00000030499	7114.85	0.178482	0.0695366	2.56674	0.010266	0.207142
ENSBTAG00000010167	TEX14	30.1538	-0.501359	0.195553	-2.56381	0.0103532	0.208357
ENSBTAG00000026936	ZGRF1	575.478	0.260039	0.10141	2.56423	0.0103404	0.208357
ENSBTAG00000001136	ELAPOR1	97.8758	0.673954	0.262987	2.56269	0.0103865	0.208506
ENSBTAG00000015345	BNIPL	31.2595	-0.494627	0.193013	-2.56265	0.0103875	0.208506
ENSBTAG00000012307	DTNA	6.54752	-1.27258	0.496721	-2.56196	0.0104085	0.208655
ENSBTAG00000011236	STX11	1174.63	-0.58822	0.229804	-2.55966	0.0104773	0.209495
ENSBTAG00000023453	C18H19orf54	497.028	-0.280631	0.109636	-2.55966	0.0104775	0.209495
ENSBTAG00000011677	H1-2	197.854	-0.877501	0.342891	-2.55913	0.0104935	0.209545
ENSBTAG00000006716	PTGS1	108.739	-0.584135	0.228296	-2.55867	0.0105072	0.209548
ENSBTAG00000012788	COX6A1	5350.82	-0.232856	0.0910398	-2.55774	0.0105354	0.209569
ENSBTAG00000023106	ENSBTAG00000023106	228.424	-0.404186	0.158007	-2.55803	0.0105268	0.209569
ENSBTAG00000015656	WSCD1	49.3813	1.18838	0.464711	2.55724	0.0105507	0.209581
ENSBTAG00000030434	FUCA1	2567.11	0.378592	0.148071	2.55683	0.0105631	0.209581
ENSBTAG00000005249	RNF14	2083.27	-0.280499	0.109728	-2.55632	0.0105786	0.209619
ENSBTAG00000011784	FGR	13268.5	0.265063	0.103717	2.55564	0.0105991	0.209757
ENSBTAG00000033429	FAM229B	21.2355	-0.89592	0.350743	-2.55435	0.0106387	0.210002
ENSBTAG00000054664	ENSBTAG00000054664	4.71043	-2.06091	0.806709	-2.55471	0.0106277	0.210002
ENSBTAG00000021933	ALOX12	10.5357	-1.46914	0.575562	-2.55254	0.0106941	0.210827
ENSBTAG00000011709	IMPA1	4081.44	0.170581	0.0668613	2.55126	0.0107333	0.21106
ENSBTAG00000020696	HECW2	15.376	0.558599	0.218912	2.5517	0.0107198	0.21106
ENSBTAG00000014628	OAS2	101.622	-1.18603	0.46531	-2.54891	0.010806	0.211951
ENSBTAG00000020175	UBE2K	1436.65	0.1318	0.051701	2.54928	0.0107946	0.211951
ENSBTAG00000014011	TMOD2	16.4097	0.786728	0.30886	2.5472	0.0108591	0.212723
ENSBTAG00000003515	SNCG	4.7351	-1.25615	0.493262	-2.54663	0.010877	0.212803
ENSBTAG00000021801	INPP5F	2737.14	0.28216	0.110832	2.54583	0.0109018	0.213019
ENSBTAG00000002826	CLSPN	353.787	0.385493	0.151516	2.54423	0.0109518	0.213725
ENSBTAG00000001183	KLHL33	277.122	0.750663	0.295286	2.54215	0.0110171	0.213921
ENSBTAG00000009078	MIA	202.286	-0.379297	0.149179	-2.54257	0.011004	0.213921
ENSBTAG00000026861	ENSBTAG00000026861	1.7204	2.0457	0.804304	2.54344	0.0109766	0.213921
ENSBTAG00000037465	TRIM34	4989.93	-0.315864	0.124218	-2.54283	0.010996	0.213921
ENSBTAG00000003323	NOL6	1094.78	-0.289349	0.113937	-2.53956	0.0110992	0.214985
ENSBTAG00000053664	ENSBTAG00000053664	12.9905	1.62079	0.638223	2.53954	0.0110998	0.214985
ENSBTAG00000009172	BCAT2	380.641	0.288288	0.113555	2.53875	0.0111249	0.215203
ENSBTAG00000021181	BUB1	788.094	0.357566	0.140937	2.53706	0.0111788	0.215975
ENSBTAG00000010815	CAMKK2	308.316	0.298309	0.117608	2.53647	0.0111975	0.216066
ENSBTAG00000014592	AFG1L	196.258	0.232426	0.0917498	2.53325	0.0113009	0.217789
ENSBTAG00000039256	ENSBTAG00000039256	51.6231	-1.0335	0.408185	-2.53194	0.0113435	0.218338
ENSBTAG00000001906	FANCA	495.847	0.308493	0.121899	2.53072	0.0113829	0.218823
ENSBTAG00000014807	DPP8	2341.74	0.303695	0.120042	2.52991	0.0114093	0.219058
ENSBTAG00000051410	TAS1R3	28.9796	-0.625609	0.247415	-2.52858	0.0114525	0.219615
ENSBTAG00000008617	CSTF3	1534.32	-0.173499	0.0686643	-2.52677	0.0115116	0.220202
ENSBTAG00000013825	BCAT1	391.286	0.28229	0.111709	2.52701	0.011504	0.220202
ENSBTAG00000006905	KLHDC4	1061.52	-0.275984	0.109322	-2.52451	0.0115861	0.220808
ENSBTAG00000031178	SLC9A9	1364.37	-0.392276	0.155369	-2.5248	0.0115765	0.220808
ENSBTAG00000040602	ENSBTAG00000040602	11694.2	0.197212	0.0781077	2.52487	0.0115741	0.220808
ENSBTAG00000009987	ITGB3	15501.8	-0.701529	0.278024	-2.52327	0.0116271	0.221212
ENSBTAG00000049776	ENSBTAG00000049776	3.57196	-1.68405	0.66748	-2.523	0.011636	0.221212
ENSBTAG00000008909	PNPT1	1166.4	-0.197798	0.0785358	-2.51857	0.0117834	0.222669
ENSBTAG00000014912	FMOD	30.9056	1.13868	0.452121	2.51853	0.0117846	0.222669
ENSBTAG00000038080	ENSBTAG00000038080	166.926	1.84202	0.730917	2.52015	0.0117303	0.222669
ENSBTAG00000038696	RAB8A	4285.25	-0.216531	0.0859557	-2.5191	0.0117655	0.222669
ENSBTAG00000055215	ENSBTAG00000055215	14.0783	0.998478	0.396445	2.51858	0.011783	0.222669
ENSBTAG00000038333	RBM23	1783.41	0.191468	0.0760889	2.51637	0.0118569	0.223762
ENSBTAG00000021673	NDC80	246.258	0.402808	0.160119	2.51567	0.0118805	0.223933
ENSBTAG00000012302	RTN4RL1	86.4745	-0.323502	0.128641	-2.51476	0.0119113	0.223967
ENSBTAG00000021069	PBK	186.047	0.399254	0.158756	2.5149	0.0119068	0.223967
ENSBTAG00000046286	CCNB3	121.888	0.419885	0.166997	2.51433	0.0119259	0.223969
ENSBTAG00000020927	HSD17B8	834.677	-0.235354	0.09365	-2.51313	0.0119666	0.224461
ENSBTAG00000017932	CENATAC	592.84	-0.218943	0.0871725	-2.5116	0.0120184	0.22516
ENSBTAG00000013462	L1CAM	924.697	-0.641419	0.255512	-2.51033	0.0120619	0.225572
ENSBTAG00000013781	MIOS	1571.57	-0.282335	0.11248	-2.5101	0.0120696	0.225572
ENSBTAG00000009824	ENSBTAG00000009824	4.4997	-1.21619	0.484678	-2.50927	0.012098	0.22583
ENSBTAG00000004714	MCEMP1	3484.21	0.489581	0.195294	2.50689	0.0121799	0.226869
ENSBTAG00000049766	DUSP28	689.913	0.168446	0.0671957	2.5068	0.0121831	0.226869
ENSBTAG00000003185	ASAP1	2066.97	0.28111	0.112195	2.50555	0.0122263	0.2274
ENSBTAG00000038268	ENSBTAG00000038268	25.3473	-0.903051	0.360559	-2.50459	0.0122594	0.227742
ENSBTAG00000001004	ESAM	29.1545	-0.651314	0.260578	-2.4995	0.012437	0.229661
ENSBTAG00000001029	RASGRP2	12568	-0.22861	0.0914319	-2.50033	0.0124076	0.229661
ENSBTAG00000006357	CRIP3	361.698	-0.549642	0.21988	-2.49973	0.0124287	0.229661
ENSBTAG00000017321	SUMO3	2163.3	0.225886	0.0903703	2.49956	0.0124347	0.229661
ENSBTAG00000019907	WNK4	83.0267	-0.449606	0.179809	-2.50046	0.0124032	0.229661
ENSBTAG00000014130	MGC148714	4678.13	-0.196371	0.0785933	-2.49857	0.0124697	0.22999
ENSBTAG00000018010	ABCA4	7.11909	1.83451	0.73475	2.49679	0.0125324	0.230871
ENSBTAG00000038536	ENSBTAG00000038536	1482.81	-0.558823	0.223944	-2.49537	0.0125825	0.231517
ENSBTAG00000021435	MAFF	118.869	-0.766942	0.307675	-2.4927	0.0126775	0.232989
ENSBTAG00000009943	ENSBTAG00000009943	139.257	-0.602409	0.24181	-2.49125	0.0127295	0.233389
ENSBTAG00000038368	ENSBTAG00000038368	3.24118	-3.07648	1.23477	-2.49153	0.0127194	0.233389
ENSBTAG00000015529	CHCHD4	949.463	-0.206732	0.0830418	-2.4895	0.0127924	0.234265
ENSBTAG00000031134	YWHAH	3930.74	0.138447	0.0556794	2.48651	0.0129004	0.235962
ENSBTAG00000016615	ABHD6	432.697	0.266862	0.107465	2.48324	0.0130192	0.237716
ENSBTAG00000017258	ACSL3	1043.16	0.309923	0.124816	2.48303	0.013027	0.237716
ENSBTAG00000049524	ENSBTAG00000049524	8.53767	0.866459	0.349229	2.48106	0.0130991	0.238749
ENSBTAG00000001420	ABHD12	5842.8	-0.430599	0.173877	-2.47645	0.0132694	0.239984
ENSBTAG00000006135	MAP1LC3A	848.993	-0.312056	0.126009	-2.47646	0.0132692	0.239984
ENSBTAG00000008105	RBM38	2663.16	-0.26682	0.107664	-2.47827	0.0132023	0.239984
ENSBTAG00000013055	ENSBTAG00000013055	165.468	1.6709	0.674758	2.47629	0.0132755	0.239984
ENSBTAG00000014521	UGDH	869.693	0.191005	0.0771138	2.47693	0.0132519	0.239984
ENSBTAG00000019275	INIP	271.188	0.240483	0.0970669	2.47749	0.0132309	0.239984
ENSBTAG00000020540	TMEM198	14.3553	0.734587	0.296567	2.47697	0.0132504	0.239984
ENSBTAG00000019133	ZNF326	2237.27	0.249085	0.10062	2.4755	0.013305	0.240236
ENSBTAG00000007798	DGAT2L6	10.4689	-0.65763	0.265789	-2.47426	0.0133513	0.240791
ENSBTAG00000005318	RNF6	428.784	0.199821	0.0808132	2.47262	0.0134126	0.241332
ENSBTAG00000012456	HEPACAM2	6.59815	0.835588	0.337884	2.473	0.0133984	0.241332
ENSBTAG00000002993	SFT2D1	4426.58	-0.245604	0.0994099	-2.47062	0.0134881	0.242409
ENSBTAG00000002292	SMARCA1	37.661	-0.698703	0.282976	-2.46913	0.0135443	0.242856
ENSBTAG00000007470	TRIM58	142.918	-0.699506	0.283261	-2.46947	0.0135312	0.242856
ENSBTAG00000030384	SURF1	877.176	-0.176307	0.0714396	-2.46792	0.01359	0.243392
ENSBTAG00000017123	ZNF354B	1003.67	-0.224701	0.0910707	-2.46733	0.0136127	0.243515
ENSBTAG00000048456	ENSBTAG00000048456	6.2391	-1.43152	0.58094	-2.46414	0.0137342	0.245123
ENSBTAG00000049000	ENSBTAG00000049000	25.1877	-0.850418	0.345176	-2.46373	0.0137501	0.245123
ENSBTAG00000051720	ENSBTAG00000051720	254.561	-0.261434	0.106107	-2.46388	0.0137444	0.245123
ENSBTAG00000001093	KLHL23	14.5578	0.674271	0.27385	2.46219	0.013809	0.245693
ENSBTAG00000010517	EVPL	3.10455	1.7213	0.699128	2.46207	0.0138139	0.245693
ENSBTAG00000002937	ADGRE3	1020.43	-1.44383	0.586604	-2.46134	0.0138419	0.245703
ENSBTAG00000006324	NAB2	918.415	-0.283943	0.115386	-2.46082	0.0138621	0.245703
ENSBTAG00000034995	ITPRIPL1	818.014	0.347686	0.141283	2.46092	0.0138579	0.245703
ENSBTAG00000012050	ORAI2	241.632	-0.434646	0.176677	-2.46013	0.0138889	0.245763
ENSBTAG00000021263	CYP4V2	2479.68	0.418129	0.169977	2.45991	0.0138973	0.245763
ENSBTAG00000002559	MIOX	28.6206	-0.643423	0.261725	-2.45839	0.0139562	0.246074
ENSBTAG00000002883	RPTOR	1106.11	-0.227104	0.0924132	-2.45749	0.0139912	0.246074
ENSBTAG00000020536	HERC6	1734.8	-0.495534	0.201597	-2.45804	0.0139698	0.246074
ENSBTAG00000027312	ECT2L	2.14314	-1.75443	0.713938	-2.4574	0.0139945	0.246074
ENSBTAG00000050770	ENSBTAG00000050770	13.2572	-0.711182	0.289301	-2.45827	0.0139607	0.246074
ENSBTAG00000049906	ENSBTAG00000049906	14.0754	-0.743299	0.302559	-2.45671	0.0140217	0.246272
ENSBTAG00000000087	HSD17B12	2247.88	-0.253457	0.103234	-2.45517	0.0140816	0.246484
ENSBTAG00000004688	DHCR24	3432.78	0.207306	0.0844166	2.45575	0.0140589	0.246484
ENSBTAG00000016061	RSAD2	372.686	-0.684006	0.278559	-2.45552	0.0140681	0.246484
ENSBTAG00000001687	STC1	4.1157	-1.41964	0.579208	-2.45099	0.0142463	0.247405
ENSBTAG00000002116	ZCCHC3	1321.63	-0.208508	0.0850503	-2.45159	0.0142228	0.247405
ENSBTAG00000005431	LMCD1	6.40068	-1.10828	0.451966	-2.45213	0.0142012	0.247405
ENSBTAG00000012246	ANO2	4.49263	-2.0658	0.842714	-2.45136	0.0142316	0.247405
ENSBTAG00000016498	PHACTR2	324.414	0.573201	0.233798	2.4517	0.0142184	0.247405
ENSBTAG00000017613	ZNF419	271.382	0.314164	0.128106	2.45238	0.0141916	0.247405
ENSBTAG00000048775	TRBV15	85.1605	0.646428	0.263502	2.45322	0.0141584	0.247405
ENSBTAG00000055197	ENSBTAG00000055197	11702.1	-0.560497	0.228816	-2.44955	0.0143034	0.248119
ENSBTAG00000005062	TEC	1643.99	-0.265605	0.108547	-2.44693	0.014408	0.248538
ENSBTAG00000005145	PEAK1	597.661	0.626868	0.256143	2.44734	0.0143916	0.248538
ENSBTAG00000020166	ZNFX1	7724.9	-0.367231	0.150078	-2.44694	0.0144074	0.248538
ENSBTAG00000024497	CTRC	5.03779	1.00734	0.411485	2.44807	0.0143624	0.248538
ENSBTAG00000047680	IRF7	958.21	-0.629943	0.257361	-2.4477	0.0143772	0.248538
ENSBTAG00000019417	ARMCX2	803.851	-0.34069	0.139367	-2.44456	0.0145031	0.249811
ENSBTAG00000038844	ANKRD35	16.5991	-1.00816	0.412457	-2.44428	0.0145141	0.249811
ENSBTAG00000026384	ZAR1L	106.37	0.481868	0.197263	2.44277	0.0145749	0.250579
ENSBTAG00000031146	PYM1	473.755	-0.200248	0.0820051	-2.4419	0.0146102	0.250905
ENSBTAG00000010546	LIN54	1021.28	0.270805	0.110934	2.44114	0.014641	0.251155
ENSBTAG00000000504	GTF2B	2400.25	-0.153309	0.0628156	-2.44062	0.0146621	0.251238
ENSBTAG00000019672	ENSBTAG00000019672	326.953	0.307184	0.125887	2.44015	0.0146811	0.251286
ENSBTAG00000012919	MMP15	24.5208	1.34435	0.551191	2.43898	0.0147286	0.251542
ENSBTAG00000018854	SOD1	4415.72	-0.234797	0.0962682	-2.43899	0.0147284	0.251542
ENSBTAG00000007930	NCOA6	3355.41	0.173515	0.0711971	2.43711	0.0148051	0.252568
ENSBTAG00000042863	ENSBTAG00000042863	2.79187	-2.24548	0.921937	-2.43562	0.0148664	0.253105
ENSBTAG00000052040	ENSBTAG00000052040	135.62	-0.401417	0.164816	-2.43555	0.0148693	0.253105
ENSBTAG00000001465	P2RY1	837.54	-0.542457	0.22323	-2.43004	0.0150973	0.254811
ENSBTAG00000002813	GAB1	545.756	0.325137	0.133795	2.43012	0.0150939	0.254811
ENSBTAG00000012335	UBA7	2640.58	-0.533266	0.219284	-2.43185	0.0150219	0.254811
ENSBTAG00000012982	PPCS	343.659	-0.152802	0.0628391	-2.43164	0.0150308	0.254811
ENSBTAG00000021703	MED12L	161.062	0.626806	0.257951	2.42994	0.0151014	0.254811
ENSBTAG00000026266	MYL12B	2243.84	-0.215167	0.088507	-2.43107	0.0150541	0.254811
ENSBTAG00000032613	SCG5	43.4059	-0.565542	0.232724	-2.4301	0.0150948	0.254811
ENSBTAG00000043359	SNORA21	5.59303	-1.14194	0.469741	-2.43101	0.0150569	0.254811
ENSBTAG00000000879	C14H8orf33	780.835	-0.202467	0.0833566	-2.42893	0.0151436	0.255039
ENSBTAG00000004155	SPATA20	121.5	0.77341	0.31843	2.42882	0.0151479	0.255039
ENSBTAG00000017976	ABL1	926.968	0.145964	0.0601113	2.42823	0.0151728	0.25518
ENSBTAG00000003061	LAMA5	7.9865	-1.16366	0.480127	-2.42366	0.015365	0.255354
ENSBTAG00000007431	CEMIP	160.097	-0.842871	0.347382	-2.42636	0.0152513	0.255354
ENSBTAG00000009416	GPALPP1	1101.94	0.202938	0.0837412	2.42339	0.0153762	0.255354
ENSBTAG00000009426	EZH2	1502.67	0.28825	0.118973	2.42282	0.0154006	0.255354
ENSBTAG00000009558	TRBV30	114.273	0.401358	0.165658	2.42281	0.0154011	0.255354
ENSBTAG00000010693	LMO7	15.6674	0.685584	0.282591	2.42606	0.0152638	0.255354
ENSBTAG00000013098	PIGS	2069.19	-0.154175	0.0636433	-2.42249	0.0154144	0.255354
ENSBTAG00000014580	FCRLB	6.64669	-0.946789	0.39041	-2.42511	0.0153036	0.255354
ENSBTAG00000016021	GAA	702.708	0.352591	0.145489	2.42349	0.0153721	0.255354
ENSBTAG00000016548	TEX12	108.026	-0.538535	0.222267	-2.42292	0.0153961	0.255354
ENSBTAG00000037377	ABHD14B	3229.05	0.19366	0.0798653	2.42483	0.0153154	0.255354
ENSBTAG00000046406	R3HDM4	2007.93	-0.178005	0.0734519	-2.42342	0.015375	0.255354
ENSBTAG00000054585	ENSBTAG00000054585	28.2398	0.541097	0.222986	2.4266	0.0152411	0.255354
ENSBTAG00000054833	ENSBTAG00000054833	104.339	0.486336	0.200552	2.42499	0.0153088	0.255354
ENSBTAG00000055226	ENSBTAG00000055226	190.65	-0.288206	0.118995	-2.42201	0.0154351	0.255423
ENSBTAG00000000285	GUF1	756.714	-0.306943	0.126755	-2.42154	0.0154548	0.255476
ENSBTAG00000009035	CENPE	522.466	0.380343	0.157134	2.42051	0.0154989	0.25593
ENSBTAG00000005212	C1H3orf70	147.694	0.383817	0.158644	2.41935	0.0155482	0.25647
ENSBTAG00000031875	BANF1	5370.8	-0.208989	0.0864059	-2.41869	0.0155763	0.256661
ENSBTAG00000046486	ENSBTAG00000046486	12.6016	-1.04957	0.434381	-2.41624	0.0156819	0.258126
ENSBTAG00000006904	TNS2	4.57889	1.10813	0.458807	2.41525	0.0157245	0.258277
ENSBTAG00000030769	KPTN	263.814	-0.257859	0.106746	-2.41562	0.0157082	0.258277
ENSBTAG00000008533	GLCCI1	833.598	0.234435	0.0970807	2.41485	0.0157418	0.258286
ENSBTAG00000019497	ILDR2	32.9395	-0.48074	0.199238	-2.4129	0.0158263	0.259398
ENSBTAG00000002566	PGPEP1	3689.55	-0.228117	0.0945681	-2.41219	0.0158569	0.259623
ENSBTAG00000001920	POLQ	193.152	0.326678	0.135515	2.41065	0.0159243	0.260451
ENSBTAG00000004120	HEMK1	737.596	-0.159238	0.0660885	-2.40946	0.0159759	0.261019
ENSBTAG00000017469	CCDC88A	1829.72	0.372189	0.154523	2.40863	0.0160124	0.261339
ENSBTAG00000008142	IFIH1	2949.6	-0.281159	0.116757	-2.40807	0.016037	0.261463
ENSBTAG00000003388	DPM2	725.755	-0.203304	0.084452	-2.40733	0.0160697	0.261721
ENSBTAG00000007807	HSPA2	395.093	0.383864	0.159581	2.40546	0.0161523	0.262105
ENSBTAG00000018427	NCK1	1475.08	0.191725	0.0797016	2.40554	0.0161487	0.262105
ENSBTAG00000021680	SKA2	535.216	0.259874	0.107994	2.40637	0.0161118	0.262105
ENSBTAG00000021874	KIF14	141.125	0.449579	0.186915	2.40526	0.0161611	0.262105
ENSBTAG00000015060	GBP5	1088.25	-0.821047	0.341614	-2.40343	0.0162419	0.262828
ENSBTAG00000016896	HERPUD1	4411.34	0.270208	0.112442	2.4031	0.0162567	0.262828
ENSBTAG00000031806	ZNF48	956.024	-0.217645	0.0905459	-2.4037	0.01623	0.262828
ENSBTAG00000049733	ATXN7L1	293.993	-0.187616	0.0781435	-2.40091	0.0163542	0.264128
ENSBTAG00000011209	SYT11	802.372	0.519662	0.216747	2.39755	0.0165052	0.266011
ENSBTAG00000020518	PARK7	3596.25	-0.17505	0.0730008	-2.39791	0.0164887	0.266011
ENSBTAG00000010758	SMIM5	26.263	-0.779062	0.325356	-2.39449	0.0166433	0.267123
ENSBTAG00000013671	UTP14A	12606.8	0.192506	0.0803741	2.39513	0.0166144	0.267123
ENSBTAG00000017866	CD36	17.4074	-1.37591	0.574594	-2.39458	0.0166395	0.267123
ENSBTAG00000044021	TOGARAM2	41.841	0.584787	0.244112	2.39556	0.0165949	0.267123
ENSBTAG00000012589	HSPE1	2357.23	-0.203489	0.0850172	-2.39351	0.0166881	0.267286
ENSBTAG00000014265	SREBF2	11413.6	0.200735	0.0838544	2.39385	0.0166727	0.267286
ENSBTAG00000002117	KIF18A	168.388	0.309061	0.129229	2.39158	0.0167759	0.268137
ENSBTAG00000005069	TM7SF2	742.274	-0.411934	0.172229	-2.39178	0.0167667	0.268137
ENSBTAG00000011445	TMEM8B	15.4251	-0.699188	0.292408	-2.39114	0.0167962	0.268183
ENSBTAG00000005170	ADGRG5	2412.53	-0.463911	0.194079	-2.39033	0.0168335	0.268225
ENSBTAG00000024909	H3-3B	27270	-0.155683	0.0651291	-2.39038	0.016831	0.268225
ENSBTAG00000008091	SELENBP1	49.0816	-0.516663	0.216236	-2.38935	0.0168781	0.268383
ENSBTAG00000024726	HJURP	256.701	0.42229	0.176718	2.38963	0.0168655	0.268383
ENSBTAG00000015221	PCCB	493.439	0.173179	0.0725287	2.38773	0.016953	0.269296
ENSBTAG00000000698	MYO18B	19.7105	-1.16398	0.487913	-2.38563	0.01705	0.269589
ENSBTAG00000004625	PYGB	4625.87	-0.292792	0.122719	-2.38587	0.0170386	0.269589
ENSBTAG00000006160	SUOX	1144.14	0.187994	0.0787611	2.38689	0.0169916	0.269589
ENSBTAG00000007307	SELE	5.76078	1.34479	0.563748	2.38544	0.0170586	0.269589
ENSBTAG00000016142	CYB5R2	88.3523	-1.18199	0.495397	-2.38595	0.0170351	0.269589
ENSBTAG00000015156	NDUFB1	896.255	-0.308855	0.12951	-2.3848	0.0170883	0.269782
ENSBTAG00000006672	SYNCRIP	3253.18	0.162927	0.0683497	2.38372	0.0171387	0.270099
ENSBTAG00000048552	ENSBTAG00000048552	74.092	0.308666	0.129495	2.38362	0.0171433	0.270099
ENSBTAG00000016312	LGALS4	200.189	-0.371456	0.156076	-2.37996	0.0173143	0.272515
ENSBTAG00000008366	STAC2	1292.65	-0.524738	0.220534	-2.3794	0.0173409	0.272624
ENSBTAG00000013832	TRIT1	1257.41	-0.201846	0.0848425	-2.37907	0.0173565	0.272624
ENSBTAG00000017943	GALNT6	4242.53	-0.243992	0.102661	-2.37667	0.0174696	0.273844
ENSBTAG00000024482	ENSBTAG00000024482	1063.56	-0.475244	0.199937	-2.37697	0.0174555	0.273844
ENSBTAG00000007127	ENSBTAG00000007127	14.5263	0.592897	0.249629	2.37511	0.0175438	0.274675
ENSBTAG00000008133	ALKBH1	898.353	-0.158546	0.0667617	-2.37481	0.0175581	0.274675
ENSBTAG00000049803	ENSBTAG00000049803	102.708	-0.745125	0.313823	-2.37435	0.0175798	0.274736
ENSBTAG00000010745	THRA	1066.1	-0.198361	0.0835671	-2.37368	0.0176118	0.274958
ENSBTAG00000044155	BSPRY	31.5638	0.462355	0.194835	2.37306	0.0176416	0.275144
ENSBTAG00000015793	RAB38	12.3615	-0.816007	0.343929	-2.3726	0.0176634	0.275207
ENSBTAG00000006466	CD53	27770.3	-0.203847	0.0860142	-2.36992	0.0177919	0.27693
ENSBTAG00000024974	HEXIM2	261.995	-0.609551	0.257348	-2.36858	0.0178564	0.277654
ENSBTAG00000013651	DNAJB12	741.12	0.152697	0.0644921	2.36769	0.0178996	0.278046
ENSBTAG00000003403	PADI2	69.2586	0.671157	0.283518	2.36725	0.0179209	0.278098
ENSBTAG00000046152	MGAM	91.8597	-1.06388	0.449712	-2.36568	0.0179969	0.278997
ENSBTAG00000000131	SENP3	2575.77	-0.1266	0.0535322	-2.36493	0.0180336	0.279285
ENSBTAG00000050811	ENSBTAG00000050811	21.6547	0.660167	0.27938	2.36297	0.0181291	0.280483
ENSBTAG00000012005	IFT43	73.1304	-0.32217	0.136479	-2.36059	0.0182461	0.282011
ENSBTAG00000017108	OTUD3	438.664	0.238899	0.10131	2.35811	0.0183684	0.283619
ENSBTAG00000006005	MPND	672.761	-0.250765	0.106376	-2.35735	0.018406	0.283916
ENSBTAG00000012619	CNPPD1	1961.75	0.18099	0.0768054	2.35647	0.0184495	0.284019
ENSBTAG00000013535	DFFA	516.486	0.135925	0.0576738	2.35679	0.0184339	0.284019
ENSBTAG00000005049	BLK	2299.76	-0.37493	0.159135	-2.35605	0.0184705	0.28406
ENSBTAG00000010564	ELOVL6	325.68	0.398483	0.169202	2.35507	0.0185192	0.284525
ENSBTAG00000038238	ENSBTAG00000038238	1.38763	-1.9331	0.821121	-2.35421	0.0185619	0.284898
ENSBTAG00000007266	DDX55	877.154	0.165395	0.0702824	2.35329	0.0186083	0.285327
ENSBTAG00000015751	MEOX1	3.86396	1.04605	0.444868	2.35137	0.0187042	0.286513
ENSBTAG00000010995	CINP	664.976	0.281144	0.119601	2.35067	0.0187396	0.286771
ENSBTAG00000019067	TMC8	4049.86	-0.180781	0.0769811	-2.34839	0.0188549	0.28825
ENSBTAG00000001387	WDR73	366.781	-0.264009	0.112468	-2.34742	0.018904	0.288716
ENSBTAG00000025778	EMC9	730.366	-0.274055	0.116775	-2.34686	0.0189323	0.288863
ENSBTAG00000015644	EID2	37.9377	-0.499235	0.212763	-2.34644	0.0189536	0.288902
ENSBTAG00000013185	TIMD4	7.70438	-1.19386	0.508901	-2.34597	0.0189777	0.288985
ENSBTAG00000011478	ELP6	329.038	0.238454	0.101721	2.3442	0.019068	0.290073
ENSBTAG00000007689	LPIN1	175.607	0.437845	0.187121	2.33991	0.0192884	0.292562
ENSBTAG00000008077	SLC37A4	734.779	0.241911	0.103376	2.3401	0.0192784	0.292562
ENSBTAG00000011442	SPAG8	118.086	-0.290648	0.124206	-2.34005	0.0192813	0.292562
ENSBTAG00000053850	ENSBTAG00000053850	393.68	-0.397589	0.169987	-2.33893	0.0193388	0.29304
ENSBTAG00000014762	ISG20	299.602	-0.901096	0.38535	-2.33839	0.0193673	0.293143
ENSBTAG00000048407	ENSBTAG00000048407	1256.45	-0.125988	0.0538939	-2.33771	0.0194025	0.293143
ENSBTAG00000050087	UFSP1	88.3785	-0.263577	0.112739	-2.33793	0.0193906	0.293143
ENSBTAG00000007654	CHST7	59.559	0.461411	0.197441	2.33695	0.0194415	0.293446
ENSBTAG00000003616	DCLRE1B	110.677	-0.251272	0.107549	-2.33635	0.0194729	0.293632
ENSBTAG00000020227	FAM72A	81.8417	0.440898	0.188794	2.33534	0.0195258	0.294142
ENSBTAG00000049039	ENSBTAG00000049039	9.68874	-0.760249	0.325703	-2.33418	0.0195862	0.294766
ENSBTAG00000030566	GLE1	1121.14	0.127675	0.0547473	2.33208	0.0196963	0.29591
ENSBTAG00000052731	GASK1A	1.5496	-2.06697	0.88635	-2.332	0.0197005	0.29591
ENSBTAG00000034185	ENSBTAG00000034185	5591.69	-0.842047	0.361155	-2.33154	0.0197248	0.295987
ENSBTAG00000014420	AGER	370.145	0.337388	0.144772	2.33048	0.0197808	0.296082
ENSBTAG00000017770	ENSBTAG00000017770	1735.75	0.177716	0.0762486	2.33074	0.0197669	0.296082
ENSBTAG00000025400	PARP4	2319.35	0.198144	0.0850404	2.33	0.0198061	0.296082
ENSBTAG00000053495	ENSBTAG00000053495	1.65631	-2.33286	1.00124	-2.32997	0.0198077	0.296082
ENSBTAG00000019150	PLD3	630.967	0.32803	0.140901	2.32809	0.0199075	0.296895
ENSBTAG00000045550	TSPAN6	264.961	-0.308769	0.132641	-2.32786	0.0199194	0.296895
ENSBTAG00000054259	ENSBTAG00000054259	941.975	-0.342518	0.147139	-2.32786	0.0199198	0.296895
ENSBTAG00000009578	PTK2	876.83	-0.21081	0.0906243	-2.3262	0.0200078	0.296913
ENSBTAG00000011938	SLC25A2	4.62584	1.06916	0.45965	2.32603	0.020017	0.296913
ENSBTAG00000024105	BCL2L11	1071.44	0.26427	0.113547	2.32741	0.0199435	0.296913
ENSBTAG00000031561	RSRC1	530.8	0.201021	0.0863989	2.32666	0.0199832	0.296913
ENSBTAG00000036242	RFESD	113.894	-0.588566	0.253011	-2.32625	0.0200052	0.296913
ENSBTAG00000005083	TULP4	222.933	-0.347351	0.149379	-2.32529	0.0200562	0.297209
ENSBTAG00000006862	MEIS3	30.32	-0.748861	0.322238	-2.32394	0.0201287	0.297997
ENSBTAG00000006510	YRDC	835.168	-0.162998	0.0701747	-2.32274	0.0201933	0.298667
ENSBTAG00000021663	SMIM8	211.574	-0.283133	0.121927	-2.32216	0.0202246	0.298844
ENSBTAG00000002853	HRC	2.61081	1.57887	0.680019	2.3218	0.020244	0.298845
ENSBTAG00000005514	TRIO	817.486	0.246684	0.106348	2.31959	0.0203628	0.299186
ENSBTAG00000009757	RPSA	66673.8	0.212249	0.0915096	2.31942	0.0203725	0.299186
ENSBTAG00000011411	SIT1	4476.4	-0.204666	0.0882486	-2.31919	0.0203846	0.299186
ENSBTAG00000011715	RECQL5	585.724	-0.225945	0.0974249	-2.31918	0.0203855	0.299186
ENSBTAG00000018285	VAMP5	1176.81	0.288758	0.124526	2.31886	0.0204026	0.299186
ENSBTAG00000025250	CCL3	92.5781	0.743061	0.320434	2.31892	0.0203995	0.299186
ENSBTAG00000054023	ENSBTAG00000054023	90.0127	0.808355	0.34854	2.31926	0.0203808	0.299186
ENSBTAG00000021681	PRR11	49.4943	0.496571	0.214236	2.31787	0.0204563	0.29969
ENSBTAG00000049772	ENSBTAG00000049772	177.48	0.333669	0.144032	2.31664	0.0205236	0.300391
ENSBTAG00000006449	REXO5	418.858	0.159032	0.0687657	2.31267	0.020741	0.302438
ENSBTAG00000018138	GK5	282.833	0.363822	0.157299	2.31293	0.0207265	0.302438
ENSBTAG00000038974	STMN3	54.5215	0.642668	0.277892	2.31265	0.0207418	0.302438
ENSBTAG00000054868	LAGE3	313.84	-0.196763	0.0850792	-2.3127	0.0207389	0.302438
ENSBTAG00000054053	ENSBTAG00000054053	618.641	-0.225134	0.0973671	-2.31222	0.0207653	0.302497
ENSBTAG00000032557	TMEM258	1486.84	-0.198891	0.0860711	-2.31078	0.0208451	0.303373
ENSBTAG00000005359	TGFB2	372.179	-1.37014	0.593092	-2.31017	0.0208786	0.303466
ENSBTAG00000015707	TREML2	4095.64	-0.374938	0.162339	-2.3096	0.0209104	0.303466
ENSBTAG00000027426	ENSBTAG00000027426	1121.76	-0.363825	0.157517	-2.30975	0.0209021	0.303466
ENSBTAG00000046995	ENSBTAG00000046995	20.2348	0.759392	0.328866	2.30913	0.0209366	0.303561
ENSBTAG00000009383	KIF11	689.233	0.366501	0.158812	2.30777	0.021012	0.304084
ENSBTAG00000021700	MADD	3222.74	-0.169624	0.0734951	-2.30797	0.0210009	0.304084
ENSBTAG00000006894	NOS2	1.72844	1.83059	0.793434	2.30718	0.0210449	0.304117
ENSBTAG00000007881	IFIT1	726.686	-0.663398	0.2876	-2.30667	0.0210733	0.304117
ENSBTAG00000011367	LIN7A	6.69016	1.09581	0.475057	2.30669	0.0210723	0.304117
ENSBTAG00000009956	CENPM	469.613	-0.504547	0.218776	-2.30623	0.0210979	0.304188
ENSBTAG00000002418	TICRR	167.345	0.471791	0.204657	2.30528	0.0211508	0.304383
ENSBTAG00000018004	SH3GL3	114.408	-0.775597	0.336412	-2.3055	0.0211386	0.304383
ENSBTAG00000004791	VPS26C	1780.28	0.123498	0.0535943	2.3043	0.0212056	0.304659
ENSBTAG00000010739	BLOC1S2	1424.8	-0.20592	0.0893657	-2.30424	0.0212094	0.304659
ENSBTAG00000054934	VAMP2	3205.81	-0.265223	0.115142	-2.30345	0.0212537	0.305011
ENSBTAG00000010836	PRRT3	2.05034	1.86508	0.81001	2.30254	0.0213045	0.305457
ENSBTAG00000009780	GTF2I	3985.55	-0.187038	0.081263	-2.30164	0.0213554	0.305619
ENSBTAG00000012657	ZSWIM8	4297.73	-0.155706	0.0676419	-2.30192	0.0213395	0.305619
ENSBTAG00000017781	BCDIN3D	307.187	-0.191344	0.0831828	-2.30028	0.0214322	0.305869
ENSBTAG00000030784	APPL2	1868.01	-0.163825	0.0712179	-2.30033	0.0214297	0.305869
ENSBTAG00000037980	TSEN2	410.112	-0.191021	0.0830408	-2.30033	0.0214294	0.305869
ENSBTAG00000004460	RFWD3	696.815	0.247666	0.10773	2.29895	0.0215078	0.305957
ENSBTAG00000005250	BGN	6.83666	-1.33522	0.580791	-2.29897	0.0215064	0.305957
ENSBTAG00000016546	PARP12	4182.7	-0.201622	0.0876989	-2.29902	0.0215037	0.305957
ENSBTAG00000019790	MSH5	67.5639	-0.459159	0.199741	-2.29878	0.0215176	0.305957
ENSBTAG00000004290	DDX28	569.444	-0.140188	0.0610066	-2.29792	0.0215663	0.306086
ENSBTAG00000009124	FEZ1	9.71597	1.61124	0.701146	2.29801	0.0215614	0.306086
ENSBTAG00000011934	PCK2	1102.26	0.34402	0.14974	2.29745	0.021593	0.306184
ENSBTAG00000020115	UBE2O	1456.13	-0.267904	0.116634	-2.29696	0.0216213	0.306305
ENSBTAG00000004080	TIAL1	3923.93	-0.148597	0.0647232	-2.29589	0.0216824	0.306889
ENSBTAG00000048364	ENSBTAG00000048364	21.3332	-0.654553	0.285184	-2.2952	0.0217218	0.307165
ENSBTAG00000000133	CD68	1677.96	0.583931	0.254468	2.29472	0.0217494	0.30717
ENSBTAG00000005862	SMC4	2766.69	0.266851	0.1163	2.2945	0.0217618	0.30717
ENSBTAG00000003069	MAN1C1	311.563	-0.350882	0.153237	-2.2898	0.0220327	0.307673
ENSBTAG00000003079	TIGD3	11.5017	0.865269	0.377711	2.29082	0.0219737	0.307673
ENSBTAG00000003184	GATA1	176.153	-0.878617	0.383201	-2.29284	0.0218574	0.307673
ENSBTAG00000003525	STXBP1	27.0339	1.81506	0.792222	2.2911	0.0219577	0.307673
ENSBTAG00000003943	TTC39B	132.192	0.410401	0.17907	2.29185	0.0219141	0.307673
ENSBTAG00000004300	LRRC8E	29.3135	0.538006	0.234736	2.29196	0.0219081	0.307673
ENSBTAG00000005622	LITAF	3847.67	0.253713	0.110801	2.28981	0.0220326	0.307673
ENSBTAG00000008499	TROAP	411.174	0.453173	0.197862	2.29036	0.0220007	0.307673
ENSBTAG00000019044	BAIAP2	149.39	-0.566128	0.247108	-2.29101	0.0219626	0.307673
ENSBTAG00000030337	MYCBP	477.676	-0.173351	0.0756335	-2.29199	0.0219064	0.307673
ENSBTAG00000042276	SNORA30	2.73982	-1.17953	0.514657	-2.29187	0.0219129	0.307673
ENSBTAG00000047502	FKBP5	4163.11	0.270973	0.118342	2.28974	0.0220364	0.307673
ENSBTAG00000050714	ENSBTAG00000050714	4.20477	-1.22825	0.536724	-2.28842	0.0221128	0.308462
ENSBTAG00000008216	RRM2	2617.51	0.411982	0.180062	2.28801	0.0221371	0.308522
ENSBTAG00000005115	SLC31A2	751.685	0.505855	0.22118	2.28707	0.0221915	0.309002
ENSBTAG00000019183	FUZ	276.466	-0.275985	0.120732	-2.28593	0.0222582	0.309373
ENSBTAG00000048669	ENSBTAG00000048669	41.6116	-0.820282	0.358839	-2.28593	0.0222581	0.309373
ENSBTAG00000026993	TMBIM4	5790.19	-0.167965	0.0735065	-2.28503	0.0223108	0.309826
ENSBTAG00000000396	PIM1	5508.66	-0.166074	0.0727461	-2.28292	0.0224349	0.31099
ENSBTAG00000038126	WIPF2	301.548	0.3481	0.15247	2.28308	0.0224259	0.31099
ENSBTAG00000017116	RASD2	255.085	0.532129	0.233186	2.28199	0.0224897	0.31147
ENSBTAG00000021390	TMEM89	2.42389	-1.59179	0.697761	-2.28128	0.0225321	0.311599
ENSBTAG00000021780	SCO1	2527.7	-0.146727	0.0643214	-2.28115	0.0225393	0.311599
ENSBTAG00000001308	ENSBTAG00000001308	307.67	-1.04337	0.457792	-2.27913	0.0226595	0.312838
ENSBTAG00000020431	DERL2	1573.72	-0.118149	0.0518432	-2.27896	0.0226694	0.312838
ENSBTAG00000044019	KAT2A	2161.49	-0.205738	0.0903169	-2.27796	0.0227289	0.31338
ENSBTAG00000048717	ENSBTAG00000048717	5.67273	0.776013	0.340718	2.27758	0.0227516	0.313412
ENSBTAG00000020314	COG2	2624.28	-0.0980594	0.0430694	-2.27678	0.0227997	0.313795
ENSBTAG00000008484	TMEM161B	799.454	-0.281875	0.123924	-2.27458	0.0229308	0.314513
ENSBTAG00000008583	PALD1	26.9198	-0.652814	0.286925	-2.27521	0.0228935	0.314513
ENSBTAG00000015839	MAP4	5030.8	0.166099	0.0730252	2.27455	0.022933	0.314513
ENSBTAG00000018809	RANGRF	415.673	-0.22704	0.0998248	-2.27439	0.0229428	0.314513
ENSBTAG00000030369	IFFO1	1162.02	-0.30744	0.135226	-2.27353	0.0229943	0.314513
ENSBTAG00000039050	P2RY2	39.3351	-0.903834	0.397466	-2.27399	0.0229666	0.314513
ENSBTAG00000053856	ENSBTAG00000053856	208.464	-0.310439	0.136541	-2.27359	0.0229904	0.314513
ENSBTAG00000039347	CLEC4D	353.923	0.547969	0.241261	2.27127	0.0231309	0.316101
ENSBTAG00000052511	ENSBTAG00000052511	73.1703	-1.14317	0.50357	-2.27014	0.0231992	0.316756
ENSBTAG00000003609	PBDC1	914.422	-0.121754	0.053666	-2.26874	0.023284	0.317629
ENSBTAG00000013578	CHI3L2	69.683	0.986556	0.434911	2.26841	0.0233043	0.317629
ENSBTAG00000004541	LPAR5	124.906	-0.519237	0.228987	-2.26754	0.0233573	0.31807
ENSBTAG00000027534	ENSBTAG00000027534	4.70037	-0.955919	0.421666	-2.26701	0.0233897	0.318232
ENSBTAG00000012312	ROR1	4.39003	-1.20254	0.530633	-2.26625	0.0234364	0.318306
ENSBTAG00000019577	ACKR4	5.08342	-0.986393	0.43521	-2.26648	0.0234221	0.318306
ENSBTAG00000016873	OSER1	1421.76	-0.153478	0.0677429	-2.26559	0.0234763	0.318569
ENSBTAG00000006270	HSP90AA1	25716	-0.143174	0.063221	-2.26466	0.0235336	0.319066
ENSBTAG00000010999	IL17RD	5.06443	1.17352	0.519055	2.26088	0.0237664	0.321659
ENSBTAG00000020720	C7H1orf35	922.964	-0.229491	0.10149	-2.26121	0.0237461	0.321659
ENSBTAG00000000090	SEC31B	245.758	0.205723	0.0910071	2.26051	0.0237895	0.321688
ENSBTAG00000005499	ZPBP	10.8447	0.767593	0.339815	2.25885	0.0238926	0.322801
ENSBTAG00000002719	ORC1	591.282	0.456026	0.201937	2.25826	0.0239293	0.322925
ENSBTAG00000003929	PHF10	2147.81	-0.111724	0.0494842	-2.25778	0.0239597	0.322925
ENSBTAG00000019537	MARCHF8	1875.07	0.162002	0.0717553	2.2577	0.0239644	0.322925
ENSBTAG00000008373	ITGA10	525.609	-0.281092	0.124537	-2.2571	0.0240021	0.323151
ENSBTAG00000003577	GSPT1	4485.13	-0.141615	0.0627979	-2.25509	0.024128	0.324109
ENSBTAG00000008424	ABR	8887.58	0.216627	0.0960599	2.25512	0.0241256	0.324109
ENSBTAG00000009421	CD1E	520.463	0.625371	0.277332	2.25495	0.0241362	0.324109
ENSBTAG00000000392	ASCC1	1398.62	0.232585	0.103312	2.25129	0.0243673	0.325026
ENSBTAG00000002918	RAD51	355.61	0.325938	0.144699	2.25253	0.024289	0.325026
ENSBTAG00000004855	PRDX6	6409.36	-0.207321	0.0920144	-2.25313	0.0242507	0.325026
ENSBTAG00000007617	TERF2	2472.34	-0.17252	0.0765807	-2.25279	0.0242723	0.325026
ENSBTAG00000011861	CFAP161	9.7992	-0.666139	0.295856	-2.25157	0.0243497	0.325026
ENSBTAG00000011882	SLC24A3	287.068	-0.726843	0.322869	-2.2512	0.0243727	0.325026
ENSBTAG00000027722	IPO7	3909.42	0.257512	0.114274	2.25347	0.0242293	0.325026
ENSBTAG00000049044	ENSBTAG00000049044	4.60845	-1.18681	0.52719	-2.2512	0.0243728	0.325026
ENSBTAG00000000355	OXLD1	304.686	-0.154834	0.0688647	-2.24838	0.0245522	0.326574
ENSBTAG00000006326	ALDH1L2	2.12425	1.96839	0.875237	2.24897	0.0245141	0.326574
ENSBTAG00000010116	AK9	5.65032	-1.02745	0.456971	-2.24838	0.0245517	0.326574
ENSBTAG00000001521	UQCRB	2114.09	-0.206525	0.0918741	-2.24791	0.0245817	0.326685
ENSBTAG00000008181	CHAF1A	702.458	0.3925	0.174683	2.24692	0.0246449	0.326834
ENSBTAG00000017739	TNK1	268.251	-0.274385	0.122126	-2.24674	0.0246564	0.326834
ENSBTAG00000025762	CNP	6307.32	-0.203434	0.0905314	-2.24711	0.0246328	0.326834
ENSBTAG00000047824	ENSBTAG00000047824	3.6052	-1.09451	0.487327	-2.24594	0.0247078	0.327235
ENSBTAG00000011831	SPPL2A	1997.64	0.22423	0.0998699	2.24522	0.0247538	0.327565
ENSBTAG00000002094	ATP5MF	2898.38	-0.212132	0.094559	-2.24339	0.0248718	0.328283
ENSBTAG00000010667	PIK3IP1	2462.02	0.203915	0.0908906	2.24352	0.0248631	0.328283
ENSBTAG00000016609	DQX1	44.0493	-0.359021	0.160027	-2.24351	0.0248641	0.328283
ENSBTAG00000010483	DLL3	9.29021	-0.959277	0.428021	-2.24119	0.0250137	0.328752
ENSBTAG00000012244	TUBA1B	19180.7	-0.19594	0.087407	-2.2417	0.0249809	0.328752
ENSBTAG00000014220	ENSBTAG00000014220	1.32647	2.00069	0.892601	2.24142	0.0249991	0.328752
ENSBTAG00000017680	NOS3	17.8597	-0.832643	0.371375	-2.24205	0.0249579	0.328752
ENSBTAG00000030592	ENSBTAG00000030592	2.26143	-1.46189	0.652174	-2.24156	0.0249898	0.328752
ENSBTAG00000008877	APBA1	435.321	0.363328	0.162168	2.24045	0.025062	0.328828
ENSBTAG00000009607	LARGE2	129.732	-0.363417	0.162204	-2.24049	0.0250589	0.328828
ENSBTAG00000002908	GNG4	18.258	-2.66495	1.1906	-2.23833	0.0251997	0.329972
ENSBTAG00000013631	GLUL	12146.2	0.378173	0.168969	2.23812	0.0252133	0.329972
ENSBTAG00000019510	EIF2B4	1682.5	-0.136702	0.0610655	-2.23862	0.0251809	0.329972
ENSBTAG00000001364	DPH6	453.403	0.269759	0.120675	2.23541	0.0253904	0.330034
ENSBTAG00000004705	ILDR1	134.133	-0.671129	0.300189	-2.23569	0.0253719	0.330034
ENSBTAG00000007755	APOBEC3H	1656.38	0.338363	0.151407	2.23478	0.0254316	0.330034
ENSBTAG00000013527	PGD	6950.44	0.387055	0.173064	2.23649	0.0253196	0.330034
ENSBTAG00000019924	DDHD1	529.518	0.202809	0.0906452	2.23739	0.0252608	0.330034
ENSBTAG00000020313	FNBP1	10778.9	0.167054	0.0747149	2.23589	0.0253593	0.330034
ENSBTAG00000036016	FAM111B	1762.99	-0.287403	0.128603	-2.23481	0.0254297	0.330034
ENSBTAG00000046343	CCNJL	21.1549	-0.723497	0.323432	-2.23694	0.0252903	0.330034
ENSBTAG00000046979	LGMN	9461.73	-0.326216	0.145922	-2.23555	0.025381	0.330034
ENSBTAG00000054063	CD1A	106.683	1.04434	0.466986	2.23635	0.0253291	0.330034
ENSBTAG00000000144	ENSBTAG00000000144	2794.9	-0.547188	0.245039	-2.23307	0.0255446	0.330945
ENSBTAG00000016335	NPM3	254.852	-0.294559	0.131901	-2.23318	0.0255369	0.330945
ENSBTAG00000048759	ENSBTAG00000048759	37.728	-0.461056	0.206647	-2.23113	0.0256723	0.33232
ENSBTAG00000052295	ENSBTAG00000052295	4.56479	1.09343	0.490227	2.23046	0.0257168	0.332618
ENSBTAG00000015339	ENDOV	1577.25	-0.124808	0.0559774	-2.22961	0.025773	0.333067
ENSBTAG00000054062	CNGA3	6.33935	-0.993844	0.445919	-2.22875	0.0258303	0.333528
ENSBTAG00000000590	POLE	686.203	0.331018	0.14871	2.22594	0.0260185	0.333644
ENSBTAG00000004085	ASF1B	877.14	0.298486	0.134099	2.22586	0.0260232	0.333644
ENSBTAG00000007893	SCPEP1	6493.66	0.34639	0.155455	2.22824	0.0258647	0.333644
ENSBTAG00000011100	CTSC	12455.2	0.428369	0.192381	2.22667	0.0259695	0.333644
ENSBTAG00000013362	DNM2	6889.73	0.194696	0.0874758	2.22571	0.0260335	0.333644
ENSBTAG00000014782	STAB1	1169.2	-0.636935	0.286096	-2.2263	0.0259943	0.333644
ENSBTAG00000019479	ENSBTAG00000019479	1437.29	0.175583	0.0788872	2.22575	0.0260312	0.333644
ENSBTAG00000033339	ANKLE2	1956.93	0.174384	0.0783435	2.22589	0.0260216	0.333644
ENSBTAG00000043556	COX2	112447	0.294059	0.132113	2.22582	0.0260262	0.333644
ENSBTAG00000048817	SSX5	6.56377	1.9968	0.897602	2.22459	0.0261087	0.33433
ENSBTAG00000017195	FANCC	604.021	0.183307	0.0824165	2.22415	0.0261382	0.334431
ENSBTAG00000026489	TNFRSF13C	3324.52	-0.335321	0.150818	-2.22335	0.0261921	0.334843
ENSBTAG00000007904	KRT72	168.468	-0.847121	0.381177	-2.22238	0.0262573	0.334983
ENSBTAG00000010727	ATG4D	1653.18	-0.236142	0.106264	-2.22223	0.0262681	0.334983
ENSBTAG00000014136	FAAP20	446.852	-0.235158	0.105817	-2.22231	0.0262621	0.334983
ENSBTAG00000004224	C7H19orf38	863.924	0.453772	0.204269	2.22145	0.0263207	0.335377
ENSBTAG00000013311	GSPT2	1195.79	-0.256956	0.115736	-2.22018	0.0264064	0.335947
ENSBTAG00000024555	EFCAB2	60.8908	-0.354839	0.15985	-2.21983	0.0264304	0.335947
ENSBTAG00000039223	WDR38	2.72326	1.31946	0.5944	2.21983	0.0264306	0.335947
ENSBTAG00000005141	PELI2	60.6929	-0.563464	0.253934	-2.21893	0.0264912	0.33644
ENSBTAG00000000371	DIS3L	7087.77	-0.234444	0.105688	-2.21827	0.0265366	0.336531
ENSBTAG00000001315	DMRTA1	4.78341	1.61434	0.727772	2.21819	0.0265419	0.336531
ENSBTAG00000009483	POLR2G	1772.09	-0.17553	0.0791472	-2.21776	0.0265709	0.336623
ENSBTAG00000004329	RELL1	548.213	0.297697	0.134308	2.21653	0.0266554	0.337416
ENSBTAG00000007166	CAMKK1	37.0557	-0.510833	0.230576	-2.21546	0.0267282	0.337785
ENSBTAG00000047768	COX7B	5438.32	-0.18877	0.0852034	-2.21552	0.0267245	0.337785
ENSBTAG00000002959	LRCH1	1332.86	0.163743	0.0739469	2.21433	0.0268062	0.337942
ENSBTAG00000047926	OVCA2	717.224	-0.198391	0.0895849	-2.21455	0.0267906	0.337942
ENSBTAG00000050742	ENSBTAG00000050742	9.37916	0.921777	0.41617	2.2149	0.0267666	0.337942
ENSBTAG00000008182	FOSB	173.81	1.07538	0.48594	2.21298	0.0268988	0.338496
ENSBTAG00000020584	IFT81	184.678	0.367509	0.166065	2.21304	0.0268952	0.338496
ENSBTAG00000043550	CYTB	137296	0.269254	0.121684	2.21274	0.0269158	0.338496
ENSBTAG00000004207	CD93	12.521	-1.00141	0.452644	-2.21236	0.0269416	0.338544
ENSBTAG00000006343	IL1R2	138.41	-0.88042	0.398158	-2.21123	0.0270197	0.338739
ENSBTAG00000014742	LRWD1	894.387	-0.336863	0.152366	-2.21087	0.0270447	0.338739
ENSBTAG00000039462	PCLAF	785.998	0.340932	0.154186	2.21118	0.0270235	0.338739
ENSBTAG00000054148	ENSBTAG00000054148	15.4672	-1.11867	0.505944	-2.21105	0.0270323	0.338739
ENSBTAG00000003601	ZMAT1	77.1949	-0.499635	0.22638	-2.20707	0.0273095	0.339981
ENSBTAG00000009777	NUP35	329.428	0.220003	0.0997021	2.2066	0.0273419	0.339981
ENSBTAG00000012180	BMF	1402.4	0.259373	0.117527	2.20692	0.0273196	0.339981
ENSBTAG00000018598	HSPB6	62.1474	-0.487779	0.221031	-2.20684	0.0273253	0.339981
ENSBTAG00000018729	SPEN	3135.54	0.262756	0.119073	2.20667	0.027337	0.339981
ENSBTAG00000020693	DERL1	3352.79	0.122724	0.0555622	2.20877	0.027191	0.339981
ENSBTAG00000021253	PRDM15	454.537	0.246798	0.111751	2.20846	0.0272119	0.339981
ENSBTAG00000032453	H4C14	6.05427	-0.837742	0.379397	-2.20809	0.0272382	0.339981
ENSBTAG00000051611	ENSBTAG00000051611	229.859	0.825935	0.374072	2.20796	0.0272472	0.339981
ENSBTAG00000014825	NLK	1234.38	-0.308649	0.139901	-2.2062	0.0273702	0.339991
ENSBTAG00000035083	ATXN7L3B	5367.37	-0.159359	0.07224	-2.20596	0.0273867	0.339991
ENSBTAG00000003215	KIF3B	2802.06	0.154291	0.0700032	2.20406	0.0275204	0.340696
ENSBTAG00000010071	FBXO3	1765.75	0.217241	0.0985555	2.20425	0.0275065	0.340696
ENSBTAG00000013496	CPM	952.082	0.443208	0.201113	2.20378	0.02754	0.340696
ENSBTAG00000015972	GLRX2	667.448	-0.349803	0.158723	-2.20385	0.0275349	0.340696
ENSBTAG00000052673	ENSBTAG00000052673	72.2885	-0.40666	0.184545	-2.20358	0.0275537	0.340696
ENSBTAG00000037533	C4A	177.512	-0.60994	0.276972	-2.20217	0.0276532	0.341653
ENSBTAG00000012443	DIAPH3	102.136	0.377461	0.171546	2.20035	0.0277821	0.342919
ENSBTAG00000043949	PAWR	65.2312	0.370045	0.168195	2.2001	0.0278001	0.342919
ENSBTAG00000003235	DHDDS	761.221	0.150809	0.0685749	2.19919	0.0278646	0.343228
ENSBTAG00000004572	RNF183	1.3911	-3.18556	1.44856	-2.19912	0.0278695	0.343228
ENSBTAG00000021759	NDUFB2	632.024	-0.154687	0.0703649	-2.19835	0.0279238	0.343623
ENSBTAG00000005793	PEA15	3089.48	0.169951	0.0773389	2.19749	0.0279857	0.344111
ENSBTAG00000000752	SGO1	153.774	0.339706	0.154656	2.19653	0.0280541	0.344287
ENSBTAG00000001500	FIGNL1	120.071	0.285077	0.129781	2.1966	0.0280491	0.344287
ENSBTAG00000014393	CLK2	4684.44	-0.182573	0.0831256	-2.19635	0.0280669	0.344287
ENSBTAG00000006044	KLHL5	1772.89	0.188817	0.0860281	2.19483	0.0281761	0.344344
ENSBTAG00000008513	RHEX	1079.14	-0.477063	0.217367	-2.19473	0.0281829	0.344344
ENSBTAG00000017265	VBP1	839.747	-0.14943	0.0680762	-2.19505	0.0281602	0.344344
ENSBTAG00000038433	ENSBTAG00000038433	4.03446	1.66709	0.759373	2.19536	0.028138	0.344344
ENSBTAG00000043563	ND5	66162.9	0.296723	0.135173	2.19514	0.0281538	0.344344
ENSBTAG00000020149	RNASEH2B	1147.73	0.15847	0.0722264	2.19407	0.0282304	0.344652
ENSBTAG00000001631	KIFC1	1189.82	0.382462	0.174367	2.19343	0.0282761	0.344781
ENSBTAG00000003432	ZAN	96.9207	0.856481	0.390553	2.19299	0.0283079	0.344781
ENSBTAG00000004448	CKAP5	3911.75	0.155063	0.0707051	2.19309	0.0283006	0.344781
ENSBTAG00000013105	SYT3	52.5488	-0.439666	0.200539	-2.19242	0.0283493	0.3448
ENSBTAG00000021791	PARP9	4209.37	-0.268776	0.122602	-2.19227	0.0283601	0.3448
ENSBTAG00000049294	ENSBTAG00000049294	702.123	-0.132653	0.0605158	-2.19204	0.0283764	0.3448
ENSBTAG00000001839	OCIAD2	1050.79	-0.312	0.142389	-2.19118	0.0284384	0.345282
ENSBTAG00000001173	PLXNA2	101.098	-0.637196	0.291035	-2.18941	0.0285667	0.346289
ENSBTAG00000001842	GSTM3	69.556	-1.37103	0.626448	-2.18858	0.0286277	0.346289
ENSBTAG00000003837	RSPO1	9.81084	1.17096	0.534885	2.18918	0.0285838	0.346289
ENSBTAG00000021633	TDG	1460.2	0.212516	0.0970831	2.18902	0.0285957	0.346289
ENSBTAG00000051923	ENSBTAG00000051923	28.996	0.91835	0.419626	2.1885	0.0286334	0.346289
ENSBTAG00000014872	CAPNS1	16964.4	-0.182096	0.0832239	-2.18802	0.0286679	0.346436
ENSBTAG00000014820	OXA1L	2976.98	0.171923	0.078588	2.18765	0.0286954	0.346497
ENSBTAG00000017305	ENSBTAG00000017305	287.479	1.20303	0.550035	2.18719	0.0287287	0.346629
ENSBTAG00000015856	CFAP126	218.069	-0.361975	0.165529	-2.18678	0.0287586	0.346718
ENSBTAG00000053071	ENSBTAG00000053071	16.5962	1.76286	0.806428	2.18601	0.0288151	0.347129
ENSBTAG00000003882	EMC3	4069.51	-0.24016	0.109951	-2.18425	0.0289442	0.347871
ENSBTAG00000020260	SYN2	215.374	0.285139	0.130535	2.1844	0.0289331	0.347871
ENSBTAG00000020969	DCAF6	1120.95	0.15697	0.071859	2.18442	0.0289313	0.347871
ENSBTAG00000017393	L3MBTL3	1180.34	-0.195414	0.0895129	-2.18309	0.0290295	0.348624
ENSBTAG00000000658	WDR97	141.883	-0.374619	0.171626	-2.18276	0.0290532	0.348639
ENSBTAG00000013100	SPAG5	595.643	0.3968	0.181851	2.18201	0.0291089	0.348765
ENSBTAG00000021955	NPC2	8999.16	0.362136	0.165952	2.18217	0.0290967	0.348765
ENSBTAG00000020458	STX6	662.5	0.266066	0.122026	2.18041	0.0292271	0.34991
ENSBTAG00000052977	ENSBTAG00000052977	18.3208	-0.711577	0.326589	-2.17881	0.0293457	0.351058
ENSBTAG00000006065	PCNA	3527.98	0.211118	0.0970841	2.17459	0.0296608	0.354279
ENSBTAG00000053109	ENSBTAG00000053109	28.8413	0.631102	0.290181	2.17486	0.0296407	0.354279
ENSBTAG00000010221	CCDC93	1198.91	0.140602	0.0646984	2.17319	0.0297663	0.354822
ENSBTAG00000018872	F12	103.009	-0.368188	0.169432	-2.17307	0.0297751	0.354822
ENSBTAG00000026848	ENSBTAG00000026848	129.711	-0.474231	0.218177	-2.17361	0.0297347	0.354822
ENSBTAG00000011433	RGP1	1354.43	-0.131119	0.0604167	-2.17025	0.0299878	0.355605
ENSBTAG00000013489	CYP27A1	1019.67	0.530257	0.244184	2.17154	0.0298901	0.355605
ENSBTAG00000013761	STMN1	5387.79	0.205325	0.0946171	2.17007	0.0300019	0.355605
ENSBTAG00000016566	ITGA9	49.2981	-0.525999	0.242242	-2.17138	0.0299027	0.355605
ENSBTAG00000050814	CFAP70	18.0173	-0.437547	0.201521	-2.17123	0.029914	0.355605
ENSBTAG00000051013	RASSF3	7180.81	0.209057	0.0963014	2.17086	0.0299419	0.355605
ENSBTAG00000055077	MRPL33	414.543	-0.222023	0.102298	-2.17034	0.0299808	0.355605
ENSBTAG00000008718	GALNT17	1.32091	2.35812	1.08693	2.16952	0.0300432	0.355822
ENSBTAG00000013866	RPS27	41665.9	-0.18322	0.084484	-2.1687	0.0301056	0.356016
ENSBTAG00000020340	ZNF830	1145.79	-0.144325	0.0665477	-2.16874	0.0301021	0.356016
ENSBTAG00000027081	ATP10A	1.41912	-2.11061	0.973413	-2.16826	0.0301391	0.356139
ENSBTAG00000016332	ING3	726.128	0.262511	0.121113	2.16748	0.030198	0.35627
ENSBTAG00000023963	RHBDD1	609.814	-0.17166	0.0792012	-2.16739	0.0302054	0.35627
ENSBTAG00000050809	GIPC3	39.5998	-0.420788	0.194162	-2.1672	0.0302194	0.35627
ENSBTAG00000011970	FNIP2	328.581	0.477309	0.220316	2.16647	0.0302751	0.356655
ENSBTAG00000046321	TSPOAP1	142.168	-0.306804	0.141732	-2.16467	0.0304131	0.357807
ENSBTAG00000052658	NKG2A	235.086	-0.976007	0.450897	-2.16459	0.0304191	0.357807
ENSBTAG00000011883	ARL1	1422.8	0.151833	0.0701609	2.16408	0.0304585	0.357997
ENSBTAG00000000005	GRK3	2299.82	0.31905	0.14766	2.16071	0.0307177	0.359321
ENSBTAG00000005565	CLN6	408.224	0.176975	0.0818995	2.16088	0.0307047	0.359321
ENSBTAG00000006526	BCL2L1	1910.41	-0.455759	0.210798	-2.16206	0.0306134	0.359321
ENSBTAG00000008646	TRMT112	1246.53	-0.17757	0.0821892	-2.1605	0.0307339	0.359321
ENSBTAG00000017150	EHF	3.53221	1.16978	0.541339	2.16091	0.0307025	0.359321
ENSBTAG00000020781	SETD6	829.655	-0.143763	0.0665169	-2.1613	0.0306725	0.359321
ENSBTAG00000054726	UQCC2	715.455	-0.208025	0.0962658	-2.16095	0.0306994	0.359321
ENSBTAG00000009198	ASB9	8.50952	-0.678302	0.314074	-2.15969	0.0307968	0.359784
ENSBTAG00000004171	GPHN	548.405	0.398122	0.184491	2.15795	0.0309319	0.360002
ENSBTAG00000008817	LAMA4	98.3814	-0.861669	0.399191	-2.15854	0.030886	0.360002
ENSBTAG00000013899	LARP4B	2352.03	0.182302	0.0844545	2.15859	0.0308822	0.360002
ENSBTAG00000014546	CLEC7A	88.7662	0.819139	0.379497	2.15849	0.0308899	0.360002
ENSBTAG00000050526	ENSBTAG00000050526	134.743	-0.362071	0.167766	-2.15819	0.0309128	0.360002
ENSBTAG00000017955	KCNIP3	77.8513	-0.651042	0.301841	-2.1569	0.0310133	0.360679
ENSBTAG00000051814	ENSBTAG00000051814	14.1847	-0.586592	0.272026	-2.15639	0.0310535	0.360874
ENSBTAG00000001322	SAXO1	16.4508	0.741331	0.343849	2.15598	0.0310853	0.360972
ENSBTAG00000005733	CHD6	1419.02	0.195828	0.0908865	2.15465	0.0311894	0.361638
ENSBTAG00000025149	RPAIN	115.397	0.207493	0.096288	2.15492	0.0311684	0.361638
ENSBTAG00000002756	CDCA2	410.243	0.317214	0.147247	2.15429	0.0312172	0.361689
ENSBTAG00000015385	CTDSPL2	1001.16	0.270171	0.125446	2.15368	0.0312652	0.361974
ENSBTAG00000033136	COX20	401.224	-0.216845	0.100748	-2.15235	0.0313701	0.362916
ENSBTAG00000019984	GINS1	624.193	0.278843	0.129613	2.15134	0.0314492	0.363559
ENSBTAG00000000064	FEN1	1014.73	0.302993	0.140981	2.14917	0.0316211	0.363861
ENSBTAG00000007131	GADL1	1.94177	1.45242	0.675962	2.14867	0.0316609	0.363861
ENSBTAG00000008401	PFKFB3	1255.15	0.342136	0.159129	2.15006	0.0315503	0.363861
ENSBTAG00000008483	CALCRL	283.606	0.695721	0.323708	2.14923	0.0316163	0.363861
ENSBTAG00000015042	WDR55	2851.41	-0.115233	0.0535996	-2.14988	0.0315649	0.363861
ENSBTAG00000018715	MPLKIP	441.77	-0.232874	0.108382	-2.14863	0.0316636	0.363861
ENSBTAG00000020433	NLRP1	2949.42	0.486345	0.226336	2.14878	0.0316522	0.363861
ENSBTAG00000025931	NEU3	432.844	0.236748	0.110183	2.14867	0.0316603	0.363861
ENSBTAG00000011307	DNM1	1164.07	0.291198	0.135549	2.14829	0.0316906	0.363901
ENSBTAG00000012988	COG4	1995.04	-0.136341	0.0634826	-2.14769	0.0317381	0.364175
ENSBTAG00000001443	ENSBTAG00000001443	1.40768	-1.81157	0.843645	-2.14731	0.0317685	0.364253
ENSBTAG00000021504	TIRAP	380.296	0.20297	0.0945363	2.14701	0.0317925	0.364259
ENSBTAG00000009206	FOXS1	204.275	-0.570274	0.265664	-2.1466	0.0318254	0.364365
ENSBTAG00000000456	CPB1	1.35432	-1.97571	0.922171	-2.14245	0.0321573	0.365485
ENSBTAG00000001374	METTL27	5.26399	1.10619	0.516913	2.13999	0.0323554	0.365485
ENSBTAG00000001950	RDH11	937.686	0.195435	0.0913884	2.13851	0.0324753	0.365485
ENSBTAG00000006675	PCSK6	16.4657	0.735986	0.34397	2.13968	0.0323805	0.365485
ENSBTAG00000007870	FKBP14	540.581	-0.618722	0.288581	-2.14402	0.0320315	0.365485
ENSBTAG00000009796	PIGV	573.916	-0.269092	0.125755	-2.13982	0.0323697	0.365485
ENSBTAG00000011454	FKBP10	1.5721	-1.79275	0.838506	-2.13803	0.0325144	0.365485
ENSBTAG00000011921	TIGIT	934.002	0.258045	0.120691	2.13807	0.0325111	0.365485
ENSBTAG00000012501	FTO	813.611	-0.131892	0.0616499	-2.13936	0.0324062	0.365485
ENSBTAG00000013980	SOD3	10.0862	-1.49647	0.698458	-2.14254	0.0321502	0.365485
ENSBTAG00000015209	MXD4	1002.47	0.275123	0.128464	2.14164	0.0322228	0.365485
ENSBTAG00000015909	PDE8A	180.004	0.289755	0.135448	2.13924	0.0324166	0.365485
ENSBTAG00000016338	SPPL3	878.268	0.136764	0.0638369	2.1424	0.0321615	0.365485
ENSBTAG00000016516	CYB5R3	5120.57	-0.22847	0.106779	-2.13966	0.032382	0.365485
ENSBTAG00000016637	WBP4	1113.23	0.151968	0.0710725	2.13821	0.0324993	0.365485
ENSBTAG00000018383	ATAD5	345.751	0.260225	0.121696	2.13832	0.0324905	0.365485
ENSBTAG00000034220	ENSBTAG00000034220	101.393	0.41311	0.192993	2.14055	0.0323104	0.365485
ENSBTAG00000037856	MGC152281	20.3464	0.809628	0.378321	2.14006	0.0323503	0.365485
ENSBTAG00000043559	ND4L	9636.11	0.33037	0.154182	2.14274	0.0321343	0.365485
ENSBTAG00000044175	CENPK	101.246	0.383488	0.17928	2.13904	0.0324323	0.365485
ENSBTAG00000046037	SLC25A5	3569.33	0.214331	0.099931	2.14479	0.0319696	0.365485
ENSBTAG00000049308	GAS2L3	78.0332	0.371639	0.173348	2.1439	0.0320411	0.365485
ENSBTAG00000050015	ENSBTAG00000050015	17.9276	-1.01107	0.472181	-2.14127	0.032252	0.365485
ENSBTAG00000050078	SFXN5	91.2645	0.267396	0.124711	2.14412	0.0320233	0.365485
ENSBTAG00000050086	ENSBTAG00000050086	1.31514	1.78985	0.835948	2.1411	0.0322662	0.365485
ENSBTAG00000012615	ZEB2	5676.43	0.252939	0.118334	2.1375	0.0325577	0.365706
ENSBTAG00000005136	ABI1	3356.38	0.161207	0.075447	2.13668	0.0326236	0.365915
ENSBTAG00000054072	ADM2	268.681	-0.465328	0.217751	-2.13697	0.0326003	0.365915
ENSBTAG00000003340	HDDC2	433.878	0.200697	0.0939497	2.13622	0.0326617	0.366015
ENSBTAG00000013784	CSNK2A2	728.65	0.135015	0.0632097	2.13599	0.0326799	0.366015
ENSBTAG00000020892	IL2RA	791.39	-0.286023	0.134023	-2.13413	0.032832	0.367452
ENSBTAG00000000546	TOB1	1061.57	0.221925	0.104141	2.13101	0.0330887	0.369789
ENSBTAG00000020301	BLM	636.771	0.229186	0.107535	2.13128	0.0330665	0.369789
ENSBTAG00000005586	GATM	834.524	-0.564879	0.265374	-2.12861	0.0332863	0.371062
ENSBTAG00000009726	KLHL12	1051.8	0.155903	0.0732251	2.12909	0.0332466	0.371062
ENSBTAG00000019532	HTRA4	20.6959	-0.5344	0.251074	-2.12845	0.0332994	0.371062
ENSBTAG00000032686	HOMEZ	845.531	-0.144592	0.0679419	-2.12817	0.0333226	0.371062
ENSBTAG00000048114	ENSBTAG00000048114	32.0824	1.18191	0.555231	2.12869	0.0332803	0.371062
ENSBTAG00000006276	C1QTNF1	3.64234	1.31274	0.617014	2.12757	0.033373	0.371196
ENSBTAG00000034978	FAM168B	5994.84	0.112844	0.0530419	2.12745	0.0333827	0.371196
ENSBTAG00000003294	MRPL43	647.039	-0.18272	0.0859397	-2.12614	0.0334919	0.371756
ENSBTAG00000016093	PLP2	4338.2	0.198112	0.0931825	2.12606	0.0334981	0.371756
ENSBTAG00000021209	UBR5	7975.03	0.202499	0.0952611	2.12573	0.033526	0.371756
ENSBTAG00000048482	ENSBTAG00000048482	3.08367	-1.47796	0.695287	-2.12569	0.0335293	0.371756
ENSBTAG00000015371	GABPB2	312.243	0.348834	0.164204	2.12439	0.0336372	0.372686
ENSBTAG00000003489	IPCEF1	578.31	0.369151	0.173889	2.12291	0.0337615	0.372937
ENSBTAG00000004463	KDELR1	2237.81	0.246299	0.115987	2.12351	0.0337114	0.372937
ENSBTAG00000006870	RASGEF1A	71.4183	0.511576	0.241068	2.12212	0.0338274	0.372937
ENSBTAG00000009309	PEX10	1690.71	0.165045	0.0777128	2.12378	0.0336886	0.372937
ENSBTAG00000009839	GSTK1	1096.97	-0.21156	0.0996933	-2.12211	0.0338287	0.372937
ENSBTAG00000030913	MX1	10343.4	-0.447538	0.210866	-2.12239	0.0338052	0.372937
ENSBTAG00000034347	RBM11	244.57	-0.646062	0.304304	-2.12308	0.033747	0.372937
ENSBTAG00000020089	USP32	1398.28	0.33002	0.155565	2.12143	0.033886	0.373301
ENSBTAG00000051104	CGREF1	88.179	0.253126	0.119395	2.12007	0.0340002	0.374293
ENSBTAG00000012700	CD247	7111.16	-0.266671	0.125835	-2.11922	0.0340723	0.374819
ENSBTAG00000002015	RPS6KA6	657.053	-0.320998	0.15165	-2.1167	0.0342853	0.375626
ENSBTAG00000003817	RNF25	941.358	-0.174976	0.0826408	-2.11731	0.0342337	0.375626
ENSBTAG00000009506	NAGA	2578.75	0.330468	0.156147	2.11639	0.034312	0.375626
ENSBTAG00000011854	SLC38A5	236.301	-0.247327	0.116788	-2.11774	0.0341975	0.375626
ENSBTAG00000019278	KNTC1	328.234	0.325035	0.153538	2.11697	0.0342627	0.375626
ENSBTAG00000032481	DAPL1	175.322	0.638798	0.301886	2.11603	0.0343424	0.375626
ENSBTAG00000044659	SCARNA13	63.9224	-0.366848	0.173352	-2.11621	0.034327	0.375626
ENSBTAG00000046837	ZNF358	454.397	0.232475	0.109877	2.11577	0.0343644	0.375626
ENSBTAG00000049507	ENSBTAG00000049507	187.377	0.381908	0.180352	2.11757	0.0342116	0.375626
ENSBTAG00000000170	GSTT4	6.35228	0.959274	0.453859	2.11359	0.0345499	0.376627
ENSBTAG00000007016	CNPY4	578.372	-0.22766	0.107781	-2.11224	0.0346655	0.376627
ENSBTAG00000015224	TCOF1	3011.31	-0.184337	0.0872689	-2.11229	0.0346617	0.376627
ENSBTAG00000015604	ZNF385A	949.44	0.239228	0.113224	2.11286	0.0346125	0.376627
ENSBTAG00000020127	TKTL1	1.75551	1.3858	0.655819	2.11308	0.0345941	0.376627
ENSBTAG00000020859	SERPINF2	19.7715	0.466891	0.221011	2.11253	0.0346413	0.376627
ENSBTAG00000021358	BLNK	3997.82	-0.254717	0.120597	-2.11213	0.0346753	0.376627
ENSBTAG00000024561	H3-3A	31240.3	-0.222029	0.105083	-2.11289	0.03461	0.376627
ENSBTAG00000049473	OPRL1	128.087	-0.440753	0.208561	-2.1133	0.0345749	0.376627
ENSBTAG00000031873	ZSCAN16	207.221	-0.246023	0.116514	-2.11154	0.034726	0.376913
ENSBTAG00000009786	SCIN	307.701	-0.649501	0.30776	-2.11041	0.0348227	0.377698
ENSBTAG00000000696	ILK	7459.39	-0.33572	0.15916	-2.10933	0.0349164	0.378243
ENSBTAG00000008180	SPDL1	182.389	0.309378	0.146676	2.10926	0.0349219	0.378243
ENSBTAG00000009258	NEK11	16.8461	0.572695	0.271593	2.10865	0.0349744	0.378546
ENSBTAG00000003000	TOMT	5.08614	0.832997	0.395154	2.10803	0.0350282	0.378863
ENSBTAG00000002044	SIRT3	382.235	-0.254185	0.120714	-2.10568	0.0352322	0.378974
ENSBTAG00000013069	IQCB1	568.477	-0.265944	0.126209	-2.10717	0.0351028	0.378974
ENSBTAG00000013664	FILIP1L	22.1709	0.56765	0.269563	2.10581	0.0352205	0.378974
ENSBTAG00000018478	RPL7L1	4491.68	-0.135125	0.0641323	-2.10697	0.0351201	0.378974
ENSBTAG00000021894	PPOX	733.746	-0.184599	0.0876684	-2.10565	0.0352346	0.378974
ENSBTAG00000040384	POLR2M	729.588	0.119287	0.0566464	2.10581	0.0352204	0.378974
ENSBTAG00000046974	ENSBTAG00000046974	8.3077	0.831517	0.394656	2.10694	0.0351225	0.378974
ENSBTAG00000050953	ENSBTAG00000050953	1498.47	-0.583288	0.276923	-2.10632	0.0351768	0.378974
ENSBTAG00000003819	STK36	120.97	-0.27437	0.130397	-2.10411	0.0353692	0.379688
ENSBTAG00000005734	GATA6	14.9422	0.70785	0.336424	2.10404	0.0353746	0.379688
ENSBTAG00000019001	PRDM10	708.38	0.205876	0.0978242	2.10455	0.0353308	0.379688
ENSBTAG00000054669	ENSBTAG00000054669	23.8498	0.422956	0.201192	2.10226	0.0355308	0.3811
ENSBTAG00000017329	GMNN	667.549	0.283004	0.134661	2.10161	0.0355876	0.381179
ENSBTAG00000021897	B4GALT3	1223.58	-0.140513	0.0668571	-2.1017	0.03558	0.381179
ENSBTAG00000014313	PYROXD2	3.43381	-1.4224	0.677282	-2.10017	0.0357143	0.382272
ENSBTAG00000001933	PTPA	1940.27	-0.110408	0.0526285	-2.09787	0.0359165	0.38277
ENSBTAG00000003502	SPOCK1	4.49035	1.70151	0.811574	2.09655	0.0360333	0.38277
ENSBTAG00000003503	C18H16orf87	248.913	0.233632	0.111427	2.09673	0.0360176	0.38277
ENSBTAG00000008530	SLC36A4	723.184	0.437256	0.20837	2.09846	0.0358646	0.38277
ENSBTAG00000011649	FARSB	1764.34	-0.159161	0.0758433	-2.09855	0.0358565	0.38277
ENSBTAG00000011672	GABRR1	1.67157	-2.18419	1.04138	-2.0974	0.0359583	0.38277
ENSBTAG00000012330	B2M	160043	-0.179171	0.0854361	-2.09713	0.0359817	0.38277
ENSBTAG00000013120	ARMH3	1467.66	0.155742	0.0742719	2.09691	0.0360012	0.38277
ENSBTAG00000016504	AGAP1	160.703	-0.462206	0.220264	-2.09841	0.0358686	0.38277
ENSBTAG00000020444	MAST2	1747.64	-0.237721	0.113315	-2.09789	0.0359152	0.38277
ENSBTAG00000046357	SLC29A3	481.748	0.241596	0.115195	2.09727	0.0359696	0.38277
ENSBTAG00000013099	ALDOC	3378.93	-0.288571	0.137695	-2.09572	0.0361068	0.383288
ENSBTAG00000002199	CORIN	2.08323	-1.61448	0.770803	-2.09454	0.036212	0.383614
ENSBTAG00000050171	ENSBTAG00000050171	1.99266	-1.82052	0.869034	-2.09488	0.0361818	0.383614
ENSBTAG00000050580	ENSBTAG00000050580	10.5491	0.828759	0.395662	2.09462	0.0362052	0.383614
ENSBTAG00000030942	MRPL3	2063.15	0.143214	0.0684089	2.09349	0.0363052	0.384075
ENSBTAG00000044071	HRH2	296.479	-0.376994	0.180077	-2.09352	0.0363027	0.384075
ENSBTAG00000003540	MYT1L	4.78525	2.08372	0.996322	2.09141	0.036491	0.384876
ENSBTAG00000006033	NDUFA1	2260.49	-0.201461	0.0963652	-2.0906	0.0365641	0.384876
ENSBTAG00000006241	MAN2B1	15414.5	0.14971	0.0715752	2.09165	0.0364701	0.384876
ENSBTAG00000006349	EXTL1	42.1176	-0.995835	0.476347	-2.09057	0.0365669	0.384876
ENSBTAG00000009487	TMEM223	364.658	-0.221998	0.106198	-2.09042	0.0365801	0.384876
ENSBTAG00000018216	SKA1	128.23	0.288017	0.137731	2.09115	0.0365143	0.384876
ENSBTAG00000025458	DPF3	24.7732	-0.590475	0.282299	-2.09167	0.0364684	0.384876
ENSBTAG00000025644	CALM1	13667.4	0.0896528	0.0428508	2.09221	0.0364201	0.384876
ENSBTAG00000000784	MTERF4	1334.11	-0.123629	0.0591603	-2.08973	0.0366419	0.385264
ENSBTAG00000052709	ENSBTAG00000052709	14.5653	1.08896	0.521173	2.08944	0.0366683	0.385279
ENSBTAG00000001219	ENSBTAG00000001219	90047.6	-0.296209	0.142047	-2.08529	0.0370428	0.386857
ENSBTAG00000005093	CES2	12.0074	-0.693002	0.332149	-2.08642	0.0369406	0.386857
ENSBTAG00000005732	TRAPPC3	1355.27	-0.128842	0.0618102	-2.08448	0.0371169	0.386857
ENSBTAG00000006003	SAP130	1406.01	0.140224	0.0671766	2.0874	0.0368521	0.386857
ENSBTAG00000006925	CENPL	266.287	0.230983	0.110757	2.0855	0.0370242	0.386857
ENSBTAG00000009998	GALNT16	5.77449	1.77558	0.851638	2.08489	0.0370789	0.386857
ENSBTAG00000013023	MAP4K4	4386.8	0.142732	0.0684076	2.0865	0.0369335	0.386857
ENSBTAG00000017386	C3H1orf50	646.8	-0.197525	0.0946814	-2.08621	0.0369594	0.386857
ENSBTAG00000019471	CNIH4	1351.94	0.157552	0.0755842	2.08445	0.0371189	0.386857
ENSBTAG00000021829	GM2A	1250.65	0.406179	0.1947	2.08618	0.0369622	0.386857
ENSBTAG00000045102	ENSBTAG00000045102	16.4225	-0.691663	0.33164	-2.08559	0.0370161	0.386857
ENSBTAG00000051751	ENSBTAG00000051751	4.17387	-1.22092	0.585576	-2.08499	0.0370704	0.386857
ENSBTAG00000005090	CEMIP2	1176.76	0.302341	0.145076	2.08402	0.0371582	0.387006
ENSBTAG00000012784	RACGAP1	772.999	0.259293	0.124602	2.08098	0.037436	0.388352
ENSBTAG00000013148	CLDN1	3.6229	1.08475	0.521246	2.08108	0.0374269	0.388352
ENSBTAG00000014576	GUCY1A1	251.368	-0.561824	0.269901	-2.08159	0.03738	0.388352
ENSBTAG00000014612	DOCK2	12593.5	0.111044	0.0533604	2.08102	0.0374317	0.388352
ENSBTAG00000037527	OAS1Z	788.999	-0.565466	0.271734	-2.08095	0.0374382	0.388352
ENSBTAG00000053773	ENSBTAG00000053773	3.49804	-1.08512	0.521195	-2.08199	0.0373435	0.388352
ENSBTAG00000003033	GADD45G	36.5642	-0.670282	0.322199	-2.08033	0.037495	0.388681
ENSBTAG00000035286	CMC1	450.51	-0.217037	0.104358	-2.07974	0.0375496	0.388986
ENSBTAG00000055252	UBE2E1	2824.79	-0.312925	0.150492	-2.07934	0.0375857	0.389099
ENSBTAG00000000251	ALAD	222.449	-0.286307	0.137737	-2.07866	0.0376489	0.389492
ENSBTAG00000006833	LMAN1	1610.92	0.275279	0.13258	2.07633	0.0378638	0.391197
ENSBTAG00000014479	TUBGCP4	883.414	0.133766	0.0644297	2.07616	0.0378793	0.391197
ENSBTAG00000025046	ALKBH5	3413.14	-0.132291	0.0637309	-2.07577	0.0379149	0.391197
ENSBTAG00000053908	ENSBTAG00000053908	40.83	0.465264	0.224123	2.07593	0.0379005	0.391197
ENSBTAG00000003183	NTN4	14.6644	-0.84001	0.404986	-2.07417	0.0380634	0.392467
ENSBTAG00000004654	PWP1	1654.85	-0.155871	0.0751606	-2.07384	0.0380937	0.392518
ENSBTAG00000000010	UBL7	1328.95	-0.178191	0.0859409	-2.07341	0.0381344	0.392675
ENSBTAG00000015073	CRPPA	1.90017	1.5251	0.735727	2.07292	0.0381799	0.392882
ENSBTAG00000009526	TMEM59	3795.28	-0.15857	0.0765199	-2.07227	0.0382402	0.393241
ENSBTAG00000000604	GPNMB	5.07115	1.04545	0.504611	2.0718	0.0382841	0.393431
ENSBTAG00000013724	ATG4A	249.37	0.222929	0.10762	2.07144	0.0383173	0.393509
ENSBTAG00000001744	BET1L	2388.43	-0.132717	0.0641437	-2.06905	0.0385412	0.394264
ENSBTAG00000012225	KPNA2	1890.74	0.19214	0.0928715	2.06888	0.0385574	0.394264
ENSBTAG00000016726	KIF15	871.247	0.207419	0.100255	2.06892	0.0385538	0.394264
ENSBTAG00000022058	ACACB	2055.36	-0.364223	0.175964	-2.06988	0.0384637	0.394264
ENSBTAG00000031725	TNFSF12	396.079	0.314124	0.151771	2.06973	0.0384781	0.394264
ENSBTAG00000047402	FAM170B	31.9305	-0.471056	0.227697	-2.06878	0.0385663	0.394264
ENSBTAG00000050621	PCBD2	434.883	-0.189914	0.0918014	-2.06875	0.0385693	0.394264
ENSBTAG00000001867	SACS	1213.39	0.28012	0.135464	2.06785	0.0386537	0.394843
ENSBTAG00000015314	ASL	640.9	0.215082	0.104024	2.06761	0.038677	0.394843
ENSBTAG00000014970	LAMTOR5	1376.1	-0.172076	0.0832574	-2.06679	0.0387535	0.395362
ENSBTAG00000006998	RASGRP4	2532.96	0.226333	0.109563	2.06579	0.0388482	0.396067
ENSBTAG00000018473	MARCO	3.68594	-1.78761	0.865656	-2.06504	0.0389196	0.396534
ENSBTAG00000010704	LRRC4	4.73858	1.12516	0.544939	2.06474	0.0389473	0.396554
ENSBTAG00000046633	ENSBTAG00000046633	9.17298	-0.617828	0.29936	-2.06383	0.0390336	0.397172
ENSBTAG00000019314	USP25	2902.07	-0.201799	0.0977944	-2.0635	0.039065	0.39723
ENSBTAG00000002707	IPO4	1605.88	-0.214834	0.104163	-2.06249	0.0391614	0.397356
ENSBTAG00000008862	GOLGB1	3498.22	0.254344	0.123335	2.06222	0.039187	0.397356
ENSBTAG00000013468	AHNAK	91894.9	0.246107	0.119347	2.06211	0.0391971	0.397356
ENSBTAG00000023635	CLEC6A	382.257	0.811217	0.393409	2.06202	0.039206	0.397356
ENSBTAG00000024476	CKS1B	112.811	0.340063	0.164912	2.06209	0.039199	0.397356
ENSBTAG00000009602	TMEM120B	304.365	-0.264379	0.128385	-2.05927	0.0394688	0.399505
ENSBTAG00000014496	CCR6	349.938	-0.321948	0.156342	-2.05926	0.0394697	0.399505
ENSBTAG00000017871	GNA12	269.696	-0.362417	0.176052	-2.05858	0.0395346	0.399899
ENSBTAG00000000057	THBS3	28.9714	0.394126	0.191534	2.05773	0.0396157	0.400387
ENSBTAG00000021956	ISCA2	314.637	-0.198161	0.0963177	-2.05737	0.039651	0.400387
ENSBTAG00000037929	ADAM28	19.739	-1.10625	0.537727	-2.05727	0.0396605	0.400387
ENSBTAG00000020215	EXOC2	2728.23	-0.123872	0.0602498	-2.05598	0.0397845	0.401376
ENSBTAG00000000821	GPR137C	2.21543	-1.51922	0.739291	-2.05497	0.0398822	0.4021
ENSBTAG00000000856	FBXL6	376.423	-0.260838	0.126957	-2.05454	0.0399234	0.402253
ENSBTAG00000009713	ATP5MK	1522.39	-0.192398	0.0936618	-2.05418	0.0399587	0.402346
ENSBTAG00000007247	NUF2	354.718	0.309908	0.150949	2.05307	0.0400657	0.403161
ENSBTAG00000007626	IL2RG	17686.5	-0.152676	0.0743976	-2.05217	0.0401535	0.403781
ENSBTAG00000013580	KDM3A	4698.22	0.135815	0.0662084	2.05133	0.0402349	0.404337
ENSBTAG00000011648	TMLHE	228.806	0.202412	0.0986973	2.05083	0.040283	0.404558
ENSBTAG00000008952	RAP1GAP	430.188	0.618093	0.301438	2.05048	0.0403174	0.40464
ENSBTAG00000010790	EIF3L	5809.34	0.118342	0.057731	2.04988	0.0403757	0.404699
ENSBTAG00000020031	PKD2	36.8753	-0.46978	0.229151	-2.05009	0.0403554	0.404699
ENSBTAG00000002434	WDR18	1411.21	-0.180567	0.0881084	-2.04938	0.0404253	0.404838
ENSBTAG00000004989	IRF5	12148.8	0.136751	0.0667527	2.04863	0.0404985	0.404838
ENSBTAG00000009915	AP2A2	3559.48	-0.220607	0.107662	-2.04906	0.0404562	0.404838
ENSBTAG00000011761	LRP6	90.5518	0.499657	0.243908	2.04855	0.0405065	0.404838
ENSBTAG00000021026	PJA1	423.923	-0.185921	0.0907638	-2.0484	0.0405205	0.404838
ENSBTAG00000047214	TRAPPC1	1056.81	-0.137031	0.0669166	-2.04779	0.0405805	0.405176
ENSBTAG00000047061	NDOR1	1430.42	-0.365423	0.178616	-2.04586	0.0407699	0.40628
ENSBTAG00000049156	CBX4	1274.04	-0.14793	0.0722886	-2.04638	0.0407187	0.40628
ENSBTAG00000051936	ENSBTAG00000051936	952.432	-0.323898	0.158316	-2.04589	0.0407673	0.40628
ENSBTAG00000012355	RNF220	5253.52	0.102239	0.049982	2.04552	0.0408036	0.406353
ENSBTAG00000039652	PTGDR2	443.259	-0.278326	0.13611	-2.04486	0.040869	0.40648
ENSBTAG00000052337	RPS29	26904	-0.191422	0.093603	-2.04504	0.0408507	0.40648
ENSBTAG00000014401	SORBS3	248.268	0.430001	0.210446	2.04328	0.0410246	0.407243
ENSBTAG00000016696	NCDN	934.741	-0.274006	0.134086	-2.04352	0.0410014	0.407243
ENSBTAG00000050348	ENSBTAG00000050348	6.57305	-0.884175	0.43267	-2.04353	0.0410001	0.407243
ENSBTAG00000007740	MDK	220.655	-0.408016	0.199781	-2.04231	0.0411205	0.407424
ENSBTAG00000017263	MXI1	1909.71	0.192158	0.0941009	2.04205	0.0411469	0.407424
ENSBTAG00000022635	LAMB2	34.0123	-0.509861	0.249614	-2.0426	0.0410921	0.407424
ENSBTAG00000051760	ENSBTAG00000051760	6.34693	0.943045	0.461817	2.04203	0.0411483	0.407424
ENSBTAG00000052866	ENSBTAG00000052866	410.666	0.313486	0.153548	2.04162	0.0411889	0.407564
ENSBTAG00000011237	PKHD1	4.23069	1.51078	0.740305	2.04075	0.0412757	0.407641
ENSBTAG00000013475	TRAF3	1715.12	0.0960405	0.047054	2.04107	0.0412439	0.407641
ENSBTAG00000053478	ENSBTAG00000053478	276.819	0.200432	0.0982066	2.04092	0.0412588	0.407641
ENSBTAG00000015895	HGD	3.08762	1.17562	0.576225	2.0402	0.04133	0.407916
ENSBTAG00000003936	PNKD	245.26	-0.420357	0.206093	-2.03965	0.0413855	0.408203
ENSBTAG00000008022	PTGFRN	592.197	0.384773	0.188825	2.03772	0.0415783	0.409189
ENSBTAG00000026172	LRATD2	1820.64	-0.292804	0.143701	-2.03759	0.0415914	0.409189
ENSBTAG00000039594	ZNF862	294.498	-0.233629	0.114644	-2.03787	0.0415628	0.409189
ENSBTAG00000052813	ENSBTAG00000052813	4.34369	0.873654	0.428692	2.03795	0.0415548	0.409189
ENSBTAG00000006143	CREB3L1	375.295	-0.335976	0.165004	-2.03616	0.041734	0.410331
ENSBTAG00000016656	PARP14	6103.45	-0.281669	0.138405	-2.03511	0.0418393	0.410998
ENSBTAG00000022120	FGB	1.32986	1.62912	0.800568	2.03496	0.041855	0.410998
ENSBTAG00000007112	HSPB11	148.804	-0.268034	0.131822	-2.03331	0.0420217	0.41236
ENSBTAG00000013337	DHDH	3.09811	-1.20089	0.590682	-2.03305	0.0420471	0.41236
ENSBTAG00000006581	CCDC82	3482.01	0.158796	0.0781419	2.03214	0.0421393	0.413002
ENSBTAG00000009508	SMDT1	2257.84	-0.181689	0.0895176	-2.02964	0.0423928	0.414999
ENSBTAG00000047572	ZNF789	208.902	-0.19925	0.0981716	-2.02961	0.0423967	0.414999
ENSBTAG00000009552	ATP2B1	7190.91	0.204609	0.100864	2.02857	0.0425022	0.415769
ENSBTAG00000002435	PTPRE	2536.93	0.26661	0.131445	2.0283	0.04253	0.415778
ENSBTAG00000047491	CACNA1S	189.446	-0.4775	0.235483	-2.02775	0.0425858	0.41606
ENSBTAG00000008016	STX17	345.218	-0.17614	0.0868765	-2.02748	0.0426137	0.416069
ENSBTAG00000051950	ENSBTAG00000051950	8.29265	-0.577173	0.284715	-2.0272	0.0426422	0.416084
ENSBTAG00000013060	IQGAP1	12853.1	0.275059	0.135737	2.02641	0.0427225	0.416605
ENSBTAG00000002724	HORMAD1	23.8958	-0.504995	0.249305	-2.02562	0.0428041	0.416612
ENSBTAG00000012361	ARHGEF11	1607.49	0.26244	0.12956	2.02563	0.0428029	0.416612
ENSBTAG00000032774	ADIRF	33.2103	-0.48329	0.238531	-2.0261	0.0427541	0.416612
ENSBTAG00000032360	NAP1L1	3373.65	-0.312744	0.15443	-2.02515	0.0428524	0.41682
ENSBTAG00000016290	MOB1B	1539.8	-0.412816	0.203938	-2.02422	0.0429473	0.416956
ENSBTAG00000027525	ENSBTAG00000027525	1609.58	-0.412122	0.203588	-2.02429	0.0429403	0.416956
ENSBTAG00000043077	SNORA51	6.31666	-0.911659	0.450343	-2.02437	0.0429326	0.416956
ENSBTAG00000012791	GATC	471.605	-0.153854	0.0760317	-2.02356	0.0430159	0.41736
ENSBTAG00000015379	UBOX5	847.272	-0.143391	0.0708826	-2.02293	0.0430805	0.417724
ENSBTAG00000052729	ENSBTAG00000052729	27.5842	0.518666	0.256501	2.02208	0.0431681	0.418311
ENSBTAG00000050544	ENSBTAG00000050544	1.94762	1.23282	0.609766	2.02179	0.0431982	0.41834
ENSBTAG00000049257	ENSBTAG00000049257	28.4808	0.754992	0.373497	2.02141	0.043237	0.418454
ENSBTAG00000051897	NMNAT1	472.641	0.164333	0.0813298	2.02058	0.0433231	0.419025
ENSBTAG00000012861	KIF4A	433.604	0.334157	0.165413	2.02013	0.0433696	0.419212
ENSBTAG00000013464	CEP97	307.771	0.351387	0.173998	2.0195	0.0434358	0.41959
ENSBTAG00000053482	SAMD13	85.1113	-0.299622	0.148438	-2.0185	0.0435397	0.420331
ENSBTAG00000006828	RAPGEF3	162.679	0.412058	0.204196	2.01795	0.0435961	0.420612
ENSBTAG00000004349	DAZAP2	22057.6	-0.164518	0.0816202	-2.01565	0.0438363	0.42214
ENSBTAG00000017895	CLEC10A	99.4045	0.478122	0.237184	2.01583	0.0438181	0.42214
ENSBTAG00000038896	RPS26	37987.7	0.166323	0.0825139	2.0157	0.0438316	0.42214
ENSBTAG00000007039	FBXO25	1314.67	0.103502	0.0513693	2.01487	0.0439183	0.422419
ENSBTAG00000054948	ENSBTAG00000054948	22.6029	-0.786458	0.39033	-2.01485	0.0439199	0.422419
ENSBTAG00000001385	ZSCAN2	98.9721	-0.231589	0.114962	-2.01449	0.0439581	0.422523
ENSBTAG00000016528	NOC2L	1543.55	-0.197903	0.0982551	-2.01418	0.043991	0.422576
ENSBTAG00000010109	CDK1	365.65	0.284386	0.141224	2.01372	0.0440388	0.422755
ENSBTAG00000021742	ZNF568	238.69	-0.324034	0.160932	-2.01348	0.0440643	0.422755
ENSBTAG00000007152	OS9	8410.26	0.116018	0.0576413	2.01275	0.0441411	0.423043
ENSBTAG00000017021	MCM4	1935.22	0.322894	0.160431	2.01267	0.0441491	0.423043
ENSBTAG00000013545	MAVS	952.728	-0.176029	0.0874761	-2.01231	0.0441876	0.42315
ENSBTAG00000019470	NEK6	2788.27	0.252252	0.125463	2.01057	0.0443713	0.423859
ENSBTAG00000019644	EXT2	1152.07	0.131266	0.0652862	2.01063	0.0443646	0.423859
ENSBTAG00000023472	PPP1R14A	20.7362	-0.683238	0.3397	-2.0113	0.0442938	0.423859
ENSBTAG00000026375	RMI2	194.991	0.307315	0.152837	2.01074	0.0443534	0.423859
ENSBTAG00000048308	ICMT	476.65	0.116278	0.0578476	2.01007	0.0444241	0.424101
ENSBTAG00000006514	ENSBTAG00000006514	6.52437	0.81339	0.404992	2.00841	0.0445995	0.424826
ENSBTAG00000014294	ST7L	329.48	0.19935	0.099299	2.00757	0.0446887	0.424826
ENSBTAG00000015118	PNPLA1	191.686	-1.4743	0.733938	-2.00875	0.0445632	0.424826
ENSBTAG00000017366	GRB7	140.417	-0.566457	0.282165	-2.00754	0.0446925	0.424826
ENSBTAG00000017695	CCDC150	358.533	0.319236	0.158944	2.00849	0.0445914	0.424826
ENSBTAG00000020777	ERCC3	2228.22	0.185262	0.0922822	2.00756	0.0446898	0.424826
ENSBTAG00000046841	IRF2BP2	4182.2	0.155759	0.0775672	2.00805	0.0446378	0.424826
ENSBTAG00000032369	NMI	4485.3	-0.166399	0.0829064	-2.00707	0.044742	0.425035
ENSBTAG00000015677	KARS1	9336.3	0.139192	0.0693866	2.00603	0.0448526	0.425825
ENSBTAG00000055124	ENSBTAG00000055124	11.7468	-0.543969	0.271238	-2.00551	0.0449091	0.426099
ENSBTAG00000049240	ENSBTAG00000049240	6.42627	-1.39095	0.693711	-2.00508	0.044954	0.426263
ENSBTAG00000004797	TRMT44	1104.39	-0.241723	0.120586	-2.00457	0.0450091	0.426524
ENSBTAG00000011818	COL26A1	11.1811	-1.51287	0.755139	-2.00343	0.0451309	0.427276
ENSBTAG00000021810	DDX23	3612.82	-0.0686054	0.0342504	-2.00306	0.0451714	0.427276
ENSBTAG00000032933	TTC23L	29.3266	0.445487	0.222397	2.00312	0.0451648	0.427276
ENSBTAG00000002331	DLGAP5	440.825	0.286424	0.143134	2.0011	0.0453821	0.428003
ENSBTAG00000007761	ZBTB5	247.3	0.155447	0.0776992	2.00062	0.0454329	0.428003
ENSBTAG00000013573	BIRC5	602.037	0.314475	0.157235	2.00004	0.0454963	0.428003
ENSBTAG00000015280	KIF2C	192.088	0.404224	0.202034	2.00077	0.0454172	0.428003
ENSBTAG00000015808	ZNF609	1326.77	0.27322	0.136601	2.00013	0.045486	0.428003
ENSBTAG00000016413	DUSP26	6.37566	0.815134	0.407562	2.00003	0.0454974	0.428003
ENSBTAG00000022807	KIR3DS1	42.5282	-1.37627	0.687932	-2.00058	0.0454374	0.428003
ENSBTAG00000048057	GSK3B	1174.64	0.204983	0.102483	2.00017	0.0454824	0.428003
ENSBTAG00000052352	ENSBTAG00000052352	758.938	-0.333976	0.166899	-2.00106	0.0453856	0.428003
ENSBTAG00000005532	PEX6	1008.38	-0.225004	0.112545	-1.99924	0.0455826	0.428023
ENSBTAG00000006963	RPL12	26504.5	0.263749	0.131911	1.99945	0.0455599	0.428023
ENSBTAG00000012496	MTMR11	2.58953	-1.1765	0.588452	-1.99931	0.0455748	0.428023
ENSBTAG00000027684	FOLR2	91.2576	-0.629262	0.314815	-1.99883	0.0456269	0.428178
ENSBTAG00000006103	XRCC6	3046.12	-0.21113	0.105696	-1.99752	0.0457683	0.428792
ENSBTAG00000037558	GRO1	65.2623	1.61993	0.810997	1.99746	0.0457756	0.428792
ENSBTAG00000051575	FOXE3	3.2596	-1.94436	0.973186	-1.99794	0.0457237	0.428792
ENSBTAG00000002817	SLC46A1	67.6401	-0.396785	0.198722	-1.99669	0.0458592	0.429056
ENSBTAG00000046264	ENSBTAG00000046264	6.31651	-0.99553	0.498542	-1.99688	0.045838	0.429056
ENSBTAG00000031682	ZNF484	501.82	-0.418103	0.209504	-1.99568	0.0459686	0.429559
ENSBTAG00000047262	KRT42	12.8893	0.742007	0.371804	1.99569	0.0459674	0.429559
ENSBTAG00000006744	TMEM131	5471.85	0.170894	0.0856638	1.99494	0.0460493	0.42974
ENSBTAG00000006821	PECR	471.243	-0.179183	0.0898167	-1.99499	0.046044	0.42974
ENSBTAG00000006995	SPTBN1	18152.7	0.166095	0.0832668	1.99474	0.0460714	0.42974
ENSBTAG00000018723	SLC25A34	41.4553	-0.453787	0.227526	-1.99444	0.0461041	0.429786
ENSBTAG00000001647	PLEKHJ1	1663.33	-0.209892	0.105326	-1.99278	0.0462857	0.431219
ENSBTAG00000017218	ACER3	367.381	0.459043	0.230391	1.99246	0.046321	0.431288
ENSBTAG00000002736	DNMT1	2871.6	0.158336	0.0794911	1.99187	0.0463851	0.431365
ENSBTAG00000030973	TUBA1D	60.7867	-0.699033	0.350914	-1.99204	0.0463671	0.431365
ENSBTAG00000014105	SRPRA	6604.37	-0.120621	0.0605888	-1.99082	0.0465011	0.431664
ENSBTAG00000017232	KIF13B	982.263	0.246773	0.123948	1.99094	0.0464875	0.431664
ENSBTAG00000021304	TP53BP1	3123.13	-0.17093	0.0858508	-1.99101	0.0464802	0.431664
ENSBTAG00000012538	KLK14	2.89053	-1.29042	0.648355	-1.99031	0.0465573	0.431926
ENSBTAG00000000286	PFKM	127.985	0.207642	0.104557	1.98592	0.0470418	0.433307
ENSBTAG00000008185	RTN2	50.6198	0.392243	0.197384	1.98721	0.0468994	0.433307
ENSBTAG00000009351	ATXN10	2392.45	-0.158119	0.0795932	-1.98659	0.0469676	0.433307
ENSBTAG00000009533	RPL3L	10.3578	-0.703433	0.354174	-1.98612	0.0470196	0.433307
ENSBTAG00000010597	GGCT	550.683	0.236586	0.119098	1.98648	0.04698	0.433307
ENSBTAG00000011495	DIP2A	478.671	0.242013	0.12171	1.98843	0.0467637	0.433307
ENSBTAG00000019211	BRIX1	1297.14	-0.170026	0.0855584	-1.98725	0.0468949	0.433307
ENSBTAG00000020905	RPL11	37017.6	0.178197	0.0897372	1.98576	0.0470597	0.433307
ENSBTAG00000021880	COQ8A	668.365	0.258555	0.130124	1.987	0.0469224	0.433307
ENSBTAG00000031750	PLAC8B	33624.4	-0.265472	0.133666	-1.98608	0.047024	0.433307
ENSBTAG00000038794	TMEM245	330.211	0.393565	0.198203	1.98566	0.0470706	0.433307
ENSBTAG00000046846	FAM32A	4118.83	-0.150954	0.075992	-1.98645	0.0469839	0.433307
ENSBTAG00000048526	ENSBTAG00000048526	50.2034	-0.36925	0.185908	-1.9862	0.0470111	0.433307
ENSBTAG00000008471	MX2	3307.16	-0.519876	0.261914	-1.98491	0.0471541	0.43356
ENSBTAG00000049905	ENSBTAG00000049905	193.942	-0.349792	0.176211	-1.98507	0.0471367	0.43356
ENSBTAG00000002278	FBN1	232.007	1.31076	0.660808	1.98358	0.0473027	0.434577
ENSBTAG00000003789	VIRMA	4452.23	0.155099	0.0781978	1.98342	0.0473209	0.434577
ENSBTAG00000049728	ENSBTAG00000049728	1.67105	-2.58913	1.30573	-1.98291	0.047378	0.434842
ENSBTAG00000031160	ENSBTAG00000031160	306.615	0.499189	0.251878	1.98187	0.0474938	0.435647
ENSBTAG00000005519	RNF38	1623.99	0.229071	0.115696	1.97993	0.0477111	0.436361
ENSBTAG00000015731	TXNL1	2132.82	-0.128179	0.0647191	-1.98054	0.0476431	0.436361
ENSBTAG00000018464	ZDHHC14	838.137	-0.208089	0.105081	-1.98028	0.0476723	0.436361
ENSBTAG00000020699	TSPAN11	11.2267	-1.17069	0.591285	-1.97992	0.0477129	0.436361
ENSBTAG00000053246	ENSBTAG00000053246	5.73572	-0.784945	0.396412	-1.98012	0.0476896	0.436361
ENSBTAG00000003578	DPCD	732.389	-0.23824	0.120363	-1.97935	0.0477771	0.436432
ENSBTAG00000017033	LSR	138.599	0.288634	0.145808	1.97955	0.0477542	0.436432
ENSBTAG00000010416	RIN3	6846.09	0.172004	0.086933	1.97858	0.0478636	0.436508
ENSBTAG00000015108	USHBP1	54.5217	0.683035	0.345141	1.979	0.0478155	0.436508
ENSBTAG00000023375	METTL6	857.511	-0.154205	0.0779394	-1.97852	0.0478702	0.436508
ENSBTAG00000018292	MOSPD2	987.228	0.199363	0.100794	1.97792	0.0479379	0.436868
ENSBTAG00000023551	MOB3C	1250.98	-0.170322	0.0861456	-1.97714	0.0480254	0.437408
ENSBTAG00000003479	MATN1	1.53591	-1.50073	0.759548	-1.97582	0.048175	0.43766
ENSBTAG00000014075	ITIH2	2.69576	-1.1665	0.590331	-1.976	0.0481543	0.43766
ENSBTAG00000018465	KCNAB1	8.64562	0.824715	0.417407	1.9758	0.0481772	0.43766
ENSBTAG00000021634	PIAS3	757.929	0.0965998	0.0488976	1.97555	0.0482054	0.43766
ENSBTAG00000049285	TNFRSF17	82.2603	0.602677	0.305091	1.9754	0.0482228	0.43766
ENSBTAG00000052803	ENSBTAG00000052803	68.2417	0.312357	0.158124	1.9754	0.048223	0.43766
ENSBTAG00000033690	BARD1	216.692	0.274811	0.139145	1.97501	0.0482675	0.437806
ENSBTAG00000003614	AP4B1	1115.64	-0.11678	0.0591557	-1.97411	0.0483692	0.438443
ENSBTAG00000004832	KIF21A	3.31152	-1.27323	0.645035	-1.97389	0.0483943	0.438443
ENSBTAG00000006515	ESPN	2.95997	-1.27767	0.647433	-1.97344	0.0484451	0.438646
ENSBTAG00000021217	COL11A1	2.42867	1.75685	0.890686	1.97247	0.0485557	0.439389
ENSBTAG00000016891	TCP11	6.16042	0.746602	0.378603	1.97199	0.0486105	0.439628
ENSBTAG00000001817	TMEM161A	512.24	-0.173878	0.0882904	-1.96939	0.048908	0.440001
ENSBTAG00000001828	SCRN2	265.762	-0.348975	0.177192	-1.96948	0.0488984	0.440001
ENSBTAG00000007235	NTNG2	131.492	-0.292075	0.148224	-1.9705	0.0487811	0.440001
ENSBTAG00000011245	PLXNC1	2369.01	0.344061	0.174598	1.97059	0.0487706	0.440001
ENSBTAG00000011866	PCBD1	294.971	-0.383992	0.194963	-1.96956	0.0488886	0.440001
ENSBTAG00000013032	CCNDBP1	5692.28	-0.163885	0.0831458	-1.97106	0.0487174	0.440001
ENSBTAG00000013563	TSG101	1958.15	-0.124395	0.0631047	-1.97124	0.0486963	0.440001
ENSBTAG00000014233	CCT8	6721.93	-0.121418	0.0616443	-1.96965	0.0488786	0.440001
ENSBTAG00000032875	BEX2	1.54813	1.57724	0.800625	1.97001	0.0488371	0.440001
ENSBTAG00000021216	HECW1	13.8929	0.779731	0.396095	1.96854	0.0490054	0.440621
ENSBTAG00000021036	MARCHF2	2261.49	-0.568382	0.28879	-1.96815	0.0490507	0.440772
ENSBTAG00000006869	PHF20L1	1126.88	0.246596	0.125348	1.96729	0.0491498	0.441405
ENSBTAG00000002685	PITRM1	1690.41	-0.162275	0.0825211	-1.96647	0.049244	0.441666
ENSBTAG00000003530	DDX31	5043.59	-0.0666108	0.0339049	-1.96464	0.0494563	0.441666
ENSBTAG00000008004	NCF2	3837.66	0.244685	0.124525	1.96494	0.0494208	0.441666
ENSBTAG00000009458	METTL2A	1228.88	0.158774	0.0808112	1.96475	0.0494427	0.441666
ENSBTAG00000011803	MYH3	24.0565	-0.463	0.235654	-1.96474	0.0494443	0.441666
ENSBTAG00000012211	HOXA5	1.4332	-1.84768	0.93971	-1.96622	0.0492729	0.441666
ENSBTAG00000013740	SP2	971.758	0.164503	0.0837392	1.96447	0.0494756	0.441666
ENSBTAG00000016806	PAFAH1B1	7694.58	0.111763	0.056861	1.96554	0.0493514	0.441666
ENSBTAG00000021193	FBXO5	358.624	0.266807	0.135844	1.96407	0.0495217	0.441666
ENSBTAG00000050057	ENSBTAG00000050057	7.86317	0.815919	0.415088	1.96565	0.049339	0.441666
ENSBTAG00000051269	ENSBTAG00000051269	848.335	-0.193927	0.0987102	-1.96461	0.0494599	0.441666
ENSBTAG00000054158	LCLAT1	969.501	0.250625	0.127599	1.96417	0.0495108	0.441666
ENSBTAG00000000603	JAM2	60.6915	-1.06501	0.542625	-1.9627	0.0496809	0.442831
ENSBTAG00000000990	PSMA2	3780.12	-0.192529	0.0981173	-1.96223	0.049736	0.443066
ENSBTAG00000015104	CCDC28B	186.368	0.337018	0.171802	1.96167	0.0498013	0.443392
ENSBTAG00000038680	ENSBTAG00000038680	6.07712	-1.17514	0.599513	-1.96016	0.049977	0.4447
ENSBTAG00000010383	YTHDF1	633.473	0.115427	0.0588972	1.9598	0.0500188	0.444816
ENSBTAG00000012462	MAP1LC3C	3.13451	1.76841	0.902594	1.95926	0.0500825	0.44487
ENSBTAG00000025443	FNIP1	811.097	0.305294	0.155807	1.95944	0.0500615	0.44487
ENSBTAG00000012208	ENSBTAG00000012208	1255.49	0.583566	0.297913	1.95884	0.0501309	0.445045
ENSBTAG00000000397	CNPY1	10.9692	0.731444	0.373668	1.95747	0.050292	0.44586
ENSBTAG00000005404	MSC	140.429	0.391292	0.199896	1.95748	0.0502907	0.44586
ENSBTAG00000011860	SUPT20H	2030.8	-0.145966	0.074574	-1.95732	0.0503093	0.44586
ENSBTAG00000012366	MRPS23	1502.38	-0.120016	0.061346	-1.95638	0.0504208	0.446592
ENSBTAG00000023169	ENSBTAG00000023169	144.45	0.288811	0.147662	1.9559	0.0504773	0.446837
ENSBTAG00000016844	ADGB	34.5331	0.468931	0.2398	1.95551	0.050523	0.446985
ENSBTAG00000003915	LARP6	14.4776	-0.963926	0.49334	-1.95388	0.0507156	0.447099
ENSBTAG00000006277	ENGASE	838.567	-0.217675	0.111426	-1.95353	0.0507563	0.447099
ENSBTAG00000008703	EIF2AK2	822.369	-0.391651	0.20032	-1.95513	0.0505676	0.447099
ENSBTAG00000009151	PYGO1	672.616	0.347201	0.177642	1.9545	0.0506416	0.447099
ENSBTAG00000011227	TRPC6	67.1063	0.681757	0.348864	1.95422	0.0506754	0.447099
ENSBTAG00000017682	TET2	2932.98	0.306451	0.156822	1.95413	0.0506857	0.447099
ENSBTAG00000025942	HPGD	3.31308	-1.31318	0.672241	-1.95344	0.0507672	0.447099
ENSBTAG00000053210	SNRPG	1126.88	-0.157301	0.0804873	-1.95435	0.0506593	0.447099
ENSBTAG00000009153	MLXIPL	26.1391	-0.409294	0.209716	-1.95165	0.0509793	0.447597
ENSBTAG00000012030	TTLL1	2048.91	0.508163	0.26031	1.95215	0.0509207	0.447597
ENSBTAG00000013436	HAUS5	3854.14	-0.12945	0.0663237	-1.9518	0.0509622	0.447597
ENSBTAG00000015654	PON1	2.5947	2.9708	1.52169	1.95231	0.050902	0.447597
ENSBTAG00000015796	DNAJC5	2865.91	0.0986696	0.0505574	1.95164	0.0509814	0.447597
ENSBTAG00000046223	ANAPC2	2311.23	-0.274794	0.140812	-1.9515	0.0509976	0.447597
ENSBTAG00000009895	ZNF599	64.1585	0.597379	0.306215	1.95085	0.0510751	0.447769
ENSBTAG00000049870	OR5P5	1.6683	-1.55179	0.795383	-1.951	0.051057	0.447769
ENSBTAG00000048386	ENSBTAG00000048386	901.417	0.231476	0.118675	1.95051	0.0511156	0.44787
ENSBTAG00000007827	RCOR2	36.9129	-0.529263	0.271489	-1.94948	0.0512381	0.448689
ENSBTAG00000003946	NECAB3	143.233	-0.291996	0.149912	-1.94779	0.0514403	0.450184
ENSBTAG00000011987	ERG28	198.027	0.162526	0.0834814	1.94685	0.0515524	0.450184
ENSBTAG00000014498	UNC93A	84.224	-0.492444	0.252886	-1.9473	0.0514989	0.450184
ENSBTAG00000017271	MASTL	99.9335	0.38497	0.197692	1.94732	0.0514961	0.450184
ENSBTAG00000021957	LTBP2	19.1056	0.487454	0.250383	1.94684	0.0515544	0.450184
ENSBTAG00000027246	UBD	40654.5	-0.259714	0.133422	-1.94656	0.0515871	0.450214
ENSBTAG00000004826	ACP5	3744.59	-0.256901	0.132033	-1.94574	0.0516864	0.450826
ENSBTAG00000006551	ESCO2	249.101	0.30855	0.158617	1.94525	0.0517448	0.451031
ENSBTAG00000013750	B3GALNT2	116.457	-0.20932	0.107643	-1.94458	0.0518257	0.451031
ENSBTAG00000013773	PKP4	279.354	0.308627	0.158678	1.94498	0.051777	0.451031
ENSBTAG00000019903	RAMP2	3943.25	0.385651	0.198322	1.94457	0.0518265	0.451031
ENSBTAG00000013031	TMEM62	714.209	-0.238641	0.12277	-1.9438	0.0519194	0.451585
ENSBTAG00000033412	B3GLCT	32.6099	-0.449984	0.231541	-1.94343	0.0519641	0.451719
ENSBTAG00000054130	ENSBTAG00000054130	13.7722	0.903626	0.465029	1.94316	0.0519967	0.451749
ENSBTAG00000012060	LPIN2	1288.07	-0.218881	0.112698	-1.94219	0.0521145	0.452263
ENSBTAG00000050614	H2AC4	5.55826	-1.02541	0.527929	-1.94232	0.0520986	0.452263
ENSBTAG00000006015	POLH	1259.91	0.205828	0.106037	1.94109	0.052247	0.452288
ENSBTAG00000018422	RIPK3	2675.42	-0.141208	0.0727249	-1.94167	0.0521769	0.452288
ENSBTAG00000019107	GAS7	1573.18	0.271616	0.139939	1.94096	0.0522636	0.452288
ENSBTAG00000049599	FAM163A	13.1957	1.49965	0.772459	1.9414	0.0522094	0.452288
ENSBTAG00000051959	ENSBTAG00000051959	4.24326	-0.890128	0.458578	-1.94106	0.0522511	0.452288
ENSBTAG00000017512	MAPT	35.1032	-0.524701	0.27043	-1.94025	0.0523496	0.452526
ENSBTAG00000049916	Metazoa_SRP	47.3302	-0.772562	0.398131	-1.94047	0.0523224	0.452526
ENSBTAG00000008951	ALPL	35.2333	-2.08912	1.07698	-1.93979	0.0524048	0.45275
ENSBTAG00000004037	JUN	1825.55	0.662743	0.341742	1.93931	0.0524636	0.453005
ENSBTAG00000020279	ENSBTAG00000020279	722.5	-0.209532	0.108101	-1.93829	0.0525881	0.453826
ENSBTAG00000018689	LIG3	1750.08	0.125135	0.0645777	1.93775	0.0526535	0.453883
ENSBTAG00000026275	CCL24	4.93683	-1.29144	0.666429	-1.93785	0.0526419	0.453883
ENSBTAG00000000475	IMMP1L	365.272	-0.273689	0.141275	-1.93728	0.0527114	0.454129
ENSBTAG00000036154	TARP	229.853	-0.542901	0.280313	-1.93677	0.0527738	0.454413
ENSBTAG00000012120	TIPARP	3811.26	0.15896	0.0821393	1.93524	0.0529604	0.455766
ENSBTAG00000019120	WDHD1	662.588	0.188333	0.0973836	1.93393	0.0531214	0.456897
ENSBTAG00000003925	C9H6orf120	2143.69	-0.193089	0.0998721	-1.93336	0.0531918	0.456967
ENSBTAG00000006364	GLMP	911.263	0.167653	0.0867269	1.93311	0.0532226	0.456967
ENSBTAG00000019403	MALSU1	305.764	-0.167446	0.0866292	-1.93291	0.0532478	0.456967
ENSBTAG00000044092	IQCK	14.3283	0.588735	0.304559	1.93307	0.0532272	0.456967
ENSBTAG00000051745	LZIC	793.462	-0.129906	0.067352	-1.92876	0.0537603	0.46111
ENSBTAG00000000098	SETDB1	2747.32	0.0913068	0.0474361	1.92484	0.0542497	0.461466
ENSBTAG00000000437	FFAR4	2.32458	1.3083	0.679051	1.92666	0.0540225	0.461466
ENSBTAG00000006193	IRAK2	1067.37	0.185212	0.0962191	1.9249	0.0542415	0.461466
ENSBTAG00000007615	CNTN3	22.4811	0.70467	0.365747	1.92666	0.0540219	0.461466
ENSBTAG00000007643	TRIM39	498.812	0.120974	0.0628121	1.92597	0.0541077	0.461466
ENSBTAG00000008151	MAP3K3	4418.52	0.117259	0.0609135	1.92501	0.0542279	0.461466
ENSBTAG00000008222	EEF2KMT	60.9908	-0.427934	0.222205	-1.92585	0.0541228	0.461466
ENSBTAG00000010874	GHSR	52.1415	-0.397485	0.206471	-1.92514	0.0542124	0.461466
ENSBTAG00000012818	PDLIM5	166.14	0.395872	0.205562	1.9258	0.0541292	0.461466
ENSBTAG00000017310	EVA1C	239.305	0.368987	0.191672	1.92509	0.0542178	0.461466
ENSBTAG00000025516	GNL1	1156.63	-0.174147	0.090366	-1.92713	0.0539636	0.461466
ENSBTAG00000039682	MTUS1	117.527	1.4367	0.745562	1.927	0.0539793	0.461466
ENSBTAG00000049500	ENSBTAG00000049500	4.59484	-0.915823	0.475678	-1.9253	0.054192	0.461466
ENSBTAG00000052611	ENSBTAG00000052611	14.011	1.05168	0.546313	1.92504	0.0542243	0.461466
ENSBTAG00000053015	GZMB	328.671	1.18907	0.617392	1.92596	0.0541096	0.461466
ENSBTAG00000045748	RAF1	7712.49	0.175101	0.0909974	1.92424	0.0543241	0.461844
ENSBTAG00000015892	NDUFB4	1169.67	-0.130182	0.0676696	-1.92378	0.054382	0.462083
ENSBTAG00000000966	ENSBTAG00000000966	10.0671	-0.941752	0.489672	-1.92323	0.0544509	0.462413
ENSBTAG00000026754	RNF41	953.016	0.0931054	0.0484355	1.92225	0.0545738	0.463203
ENSBTAG00000016580	TEF	891.21	0.173744	0.0904045	1.92185	0.0546243	0.463377
ENSBTAG00000014005	PPIP5K1	558.071	-0.134713	0.0701195	-1.92119	0.0547083	0.463835
ENSBTAG00000021237	ENSBTAG00000021237	719.053	0.322498	0.167888	1.92091	0.0547432	0.463877
ENSBTAG00000014884	HIPK3	1869.67	0.339764	0.176952	1.92009	0.0548464	0.464496
ENSBTAG00000018661	TMC6	5062.48	-0.211836	0.110355	-1.91958	0.0549104	0.464784
ENSBTAG00000003256	TOMM34	1821.51	-0.188908	0.0984298	-1.91922	0.0549566	0.464867
ENSBTAG00000039130	ENSBTAG00000039130	43.1431	0.619116	0.322619	1.91903	0.0549804	0.464867
ENSBTAG00000020066	ZW10	1158.34	0.111844	0.0583019	1.91836	0.0550653	0.46533
ENSBTAG00000010951	NHLRC3	262.032	0.211255	0.11015	1.91788	0.0551262	0.46559
ENSBTAG00000032493	RETREG3	2686.39	0.112843	0.0588503	1.91746	0.0551795	0.465786
ENSBTAG00000000279	RAB26	20.3186	0.488335	0.255326	1.9126	0.0557998	0.467192
ENSBTAG00000001124	GALC	350.686	0.296299	0.154798	1.9141	0.0556072	0.467192
ENSBTAG00000003568	CLDN10	1.99171	-1.4414	0.752856	-1.91458	0.0555461	0.467192
ENSBTAG00000005352	CRYBA1	11.5668	-1.404	0.732938	-1.91557	0.0554196	0.467192
ENSBTAG00000008802	GID4	1615.47	-0.0919603	0.0480101	-1.91544	0.0554367	0.467192
ENSBTAG00000012184	PTTG1	358.982	0.344927	0.180193	1.9142	0.0555943	0.467192
ENSBTAG00000013419	HTATIP2	1687.67	-0.180925	0.0944583	-1.91539	0.0554423	0.467192
ENSBTAG00000014326	CDCA8	343.418	0.352554	0.184284	1.91311	0.0557344	0.467192
ENSBTAG00000014874	FYTTD1	994.957	-0.19073	0.0996994	-1.91305	0.0557413	0.467192
ENSBTAG00000016691	LACC1	292.695	0.303393	0.158544	1.91362	0.0556683	0.467192
ENSBTAG00000016975	H2AZ2	5887.31	-0.135187	0.0706868	-1.91248	0.0558151	0.467192
ENSBTAG00000017939	ENSBTAG00000017939	674.101	0.177968	0.093062	1.91236	0.0558297	0.467192
ENSBTAG00000020573	SCUBE2	12.5804	-0.677251	0.353717	-1.91467	0.0555349	0.467192
ENSBTAG00000022382	TMEM218	534.937	-0.167853	0.087717	-1.91357	0.0556749	0.467192
ENSBTAG00000023814	ECT2	449.554	0.275247	0.143881	1.91303	0.0557447	0.467192
ENSBTAG00000047139	SPRING1	680.484	-0.147481	0.0770732	-1.91352	0.0556817	0.467192
ENSBTAG00000001321	IL1B	482.977	-0.423058	0.221435	-1.91053	0.0560654	0.46763
ENSBTAG00000007732	ARPP21	74.8721	-0.378763	0.198271	-1.91033	0.0560903	0.46763
ENSBTAG00000009389	HNRNPH1	22204.1	-0.178258	0.0932967	-1.91066	0.0560485	0.46763
ENSBTAG00000009838	RRP15	467.927	-0.196588	0.102891	-1.91063	0.0560517	0.46763
ENSBTAG00000018954	ELP2	1370.43	-0.127774	0.0668994	-1.90995	0.0561395	0.46763
ENSBTAG00000019634	PIDD1	462.915	-0.400704	0.209718	-1.91069	0.056045	0.46763
ENSBTAG00000020485	ARRB1	5641.06	0.221683	0.116035	1.91048	0.056071	0.46763
ENSBTAG00000024756	DENND6B	408.379	-0.23406	0.122555	-1.90984	0.0561543	0.46763
ENSBTAG00000030670	PCNT	1343.85	0.182237	0.0954015	1.91021	0.0561062	0.46763
ENSBTAG00000007569	TNFRSF11A	16.3373	-0.504401	0.264267	-1.90868	0.0563034	0.468115
ENSBTAG00000018410	EBPL	96.63	-0.458324	0.240115	-1.90877	0.0562924	0.468115
ENSBTAG00000050413	ENSBTAG00000050413	1.7496	-1.60644	0.841556	-1.90889	0.0562758	0.468115
ENSBTAG00000045829	AZU1	1.8239	2.25355	1.18112	1.90798	0.0563936	0.468612
ENSBTAG00000003171	SHANK2	3.15347	1.32664	0.69607	1.9059	0.0566634	0.468838
ENSBTAG00000004875	NAA60	2262.3	0.139167	0.0729825	1.90685	0.0565395	0.468838
ENSBTAG00000007714	ZNF235	124.923	0.24433	0.128177	1.90619	0.0566257	0.468838
ENSBTAG00000011838	PCED1B	564.043	-0.236797	0.124244	-1.90591	0.0566624	0.468838
ENSBTAG00000011847	ASPN	2.83251	-1.42052	0.745106	-1.90647	0.0565898	0.468838
ENSBTAG00000020520	RASD1	129.849	-0.428968	0.224952	-1.90693	0.0565299	0.468838
ENSBTAG00000053107	COX5B	4667.38	-0.167512	0.0878635	-1.90651	0.0565845	0.468838
ENSBTAG00000053916	MKRN3	9.76378	-0.807664	0.423767	-1.90591	0.0566615	0.468838
ENSBTAG00000008893	ANO10	1014.59	-0.312357	0.163957	-1.90512	0.0567648	0.469175
ENSBTAG00000048678	ENSBTAG00000048678	2.75412	-1.23749	0.649499	-1.9053	0.0567415	0.469175
ENSBTAG00000015493	ENSBTAG00000015493	4.38999	1.14851	0.60307	1.90444	0.0568533	0.469655
ENSBTAG00000017527	CRYBG1	6423.62	0.158486	0.0832735	1.9032	0.0570144	0.470735
ENSBTAG00000012185	CLEC4E	275.806	0.520376	0.273544	1.90235	0.0571254	0.471066
ENSBTAG00000018123	FBLN5	8.30663	0.993048	0.522054	1.90219	0.057146	0.471066
ENSBTAG00000045565	NHSL2	320.589	0.490373	0.257735	1.90263	0.057089	0.471066
ENSBTAG00000005478	PATZ1	964.713	-0.1841	0.0968317	-1.90124	0.0572704	0.47184
ENSBTAG00000016316	ZZEF1	2347.58	0.189433	0.0996697	1.90061	0.0573536	0.472073
ENSBTAG00000030164	RPL38	10352.8	-0.141518	0.074461	-1.90056	0.0573597	0.472073
ENSBTAG00000020434	C18H19orf12	667.328	-0.113293	0.059646	-1.89943	0.0575079	0.47304
ENSBTAG00000001137	CLTA	4494.08	0.151061	0.0795648	1.89859	0.057618	0.47319
ENSBTAG00000008132	SOX13	320.989	-0.614616	0.323659	-1.89896	0.0575698	0.47319
ENSBTAG00000026242	BAALC	2.81164	1.03989	0.547697	1.89866	0.057609	0.47319
ENSBTAG00000014579	MRPL34	1006.39	-0.136166	0.0717393	-1.89807	0.057687	0.473505
ENSBTAG00000008389	HTRA1	75.8319	-0.960036	0.50593	-1.89757	0.0577532	0.473797
ENSBTAG00000001003	CKMT2	1.66949	-1.60219	0.845204	-1.89563	0.0580096	0.474263
ENSBTAG00000005116	FKBP15	3211.85	0.205427	0.108371	1.8956	0.0580134	0.474263
ENSBTAG00000013371	RUBCNL	3160.13	-0.237561	0.125328	-1.89551	0.0580248	0.474263
ENSBTAG00000017660	ENSBTAG00000017660	2.72708	-1.18801	0.626477	-1.89633	0.0579164	0.474263
ENSBTAG00000020379	AREL1	1173.77	0.115691	0.0609908	1.89686	0.0578466	0.474263
ENSBTAG00000030173	QRICH2	37.6567	-0.285641	0.150606	-1.89661	0.0578796	0.474263
ENSBTAG00000045985	ENSBTAG00000045985	29.5971	0.460281	0.242812	1.89563	0.0580096	0.474263
ENSBTAG00000049623	ENSBTAG00000049623	89.8589	0.270948	0.142981	1.895	0.0580924	0.474314
ENSBTAG00000053581	SUCNR1	269.27	-0.29652	0.156464	-1.89513	0.058075	0.474314
ENSBTAG00000010729	KRI1	2628.82	-0.167697	0.0885092	-1.89469	0.0581341	0.474404
ENSBTAG00000030584	SLC35A4	1788.64	-0.141336	0.0746171	-1.89416	0.0582042	0.474498
ENSBTAG00000037751	HBE4	2.30814	-1.22273	0.645535	-1.89414	0.058207	0.474498
ENSBTAG00000050392	FAM171B	29.6335	-0.608752	0.321498	-1.89349	0.0582931	0.474949
ENSBTAG00000012984	ENSBTAG00000012984	24.1146	-0.435714	0.23022	-1.8926	0.0584112	0.47566
ENSBTAG00000054588	ENSBTAG00000054588	46.8258	-0.751327	0.397168	-1.89171	0.05853	0.476377
ENSBTAG00000001942	SNX27	3409.95	0.166308	0.0879665	1.89058	0.0586806	0.477352
ENSBTAG00000043558	ND1	129983	0.248592	0.131508	1.89032	0.0587152	0.477381
ENSBTAG00000006287	NEDD9	2306.93	0.14819	0.0784217	1.88965	0.0588042	0.477854
ENSBTAG00000006883	EIF4B	19375.9	0.111406	0.0589801	1.88888	0.058908	0.478446
ENSBTAG00000013600	PSMG1	1261.9	-0.188802	0.100006	-1.88791	0.059038	0.478998
ENSBTAG00000034776	DDAH1	21.0267	0.789456	0.418114	1.88814	0.0590075	0.478998
ENSBTAG00000017266	ITGA6	1942.48	-0.260206	0.137972	-1.88593	0.0593039	0.480903
ENSBTAG00000000184	EIF2AK3	3178.64	0.139345	0.0739114	1.88529	0.0593906	0.481101
ENSBTAG00000005488	ARIH2	1809.62	0.0903864	0.0479397	1.88542	0.0593735	0.481101
ENSBTAG00000023563	ENSBTAG00000023563	2.20491	-2.09526	1.11179	-1.88459	0.0594849	0.48149
ENSBTAG00000031696	ANKRD44	2731.76	0.313346	0.166278	1.88447	0.0595009	0.48149
ENSBTAG00000009889	ZNF181	492.423	-0.240583	0.127682	-1.88424	0.0595326	0.481494
ENSBTAG00000009263	MFSD1	1422.27	0.22683	0.120446	1.88326	0.0596653	0.481811
ENSBTAG00000009774	MOBP	4.09642	-1.0861	0.576666	-1.88341	0.0596446	0.481811
ENSBTAG00000022069	ATXN2	1445.22	0.145154	0.0770609	1.88362	0.0596159	0.481811
ENSBTAG00000013002	GABRQ	2.04104	1.14482	0.607966	1.88303	0.0596968	0.481814
ENSBTAG00000016294	ZNF438	107.325	0.215149	0.114272	1.88277	0.059731	0.481838
ENSBTAG00000002953	TXN	2636.46	-0.188045	0.0998999	-1.88234	0.0597901	0.482063
ENSBTAG00000007136	ADAM22	4.45551	1.06523	0.566453	1.88053	0.0600361	0.483542
ENSBTAG00000019375	SCARF2	2.66675	-1.36608	0.7264	-1.88062	0.0600233	0.483542
ENSBTAG00000053886	NDUFAF8	275.261	-0.224146	0.119226	-1.88001	0.0601065	0.483857
ENSBTAG00000009213	TOMM40L	631.692	-0.219932	0.117	-1.87975	0.0601417	0.483889
ENSBTAG00000018824	MIA3	3795.51	0.130946	0.0696707	1.87949	0.0601771	0.483922
ENSBTAG00000047914	CDHR5	2.36222	-1.63695	0.87122	-1.87891	0.0602562	0.484306
ENSBTAG00000054066	ENSBTAG00000054066	6.47256	-0.73498	0.391397	-1.87784	0.060403	0.485233
ENSBTAG00000010611	OCIAD1	3659.46	-0.185652	0.0989368	-1.87647	0.0605904	0.486486
ENSBTAG00000014435	TCF19	449.388	0.328421	0.175062	1.87603	0.0606517	0.486725
ENSBTAG00000051267	CRADD	225.472	-0.180346	0.0961485	-1.8757	0.0606959	0.486827
ENSBTAG00000012904	EDEM1	3651.99	0.210968	0.112575	1.87402	0.0609282	0.48793
ENSBTAG00000013863	DUSP1	2263.28	0.735894	0.392638	1.87423	0.0608989	0.48793
ENSBTAG00000050329	ENSBTAG00000050329	88.6653	0.822835	0.438981	1.87442	0.0608722	0.48793
ENSBTAG00000011275	SCUBE1	5.03397	0.885696	0.472869	1.87303	0.0610648	0.488272
ENSBTAG00000046314	TBC1D8B	103.566	0.535566	0.285937	1.87302	0.0610656	0.488272
ENSBTAG00000047621	ENSBTAG00000047621	410.658	-0.849226	0.453307	-1.8734	0.0610131	0.488272
ENSBTAG00000019937	WDR3	2896.57	-0.130351	0.0696196	-1.87234	0.0611598	0.488772
ENSBTAG00000002425	SCN9A	21.5228	0.654639	0.350168	1.8695	0.0615535	0.488885
ENSBTAG00000005263	KLHL2	2411.68	0.136823	0.0731141	1.87136	0.0612949	0.488885
ENSBTAG00000011240	ENSBTAG00000011240	281.606	-0.614035	0.32825	-1.87063	0.061396	0.488885
ENSBTAG00000011343	XAF1	1611.87	-0.273506	0.14629	-1.86961	0.0615376	0.488885
ENSBTAG00000017845	BAG1	2419.85	-0.140744	0.0752235	-1.87102	0.061343	0.488885
ENSBTAG00000017875	ARHGAP30	18486.3	0.077011	0.0411902	1.86964	0.0615336	0.488885
ENSBTAG00000018925	EXOSC3	1107.55	-0.122431	0.0654769	-1.86984	0.0615057	0.488885
ENSBTAG00000019443	CTDNEP1	3648.04	-0.116609	0.0623422	-1.87047	0.0614189	0.488885
ENSBTAG00000021191	EHD2	10.3416	-0.848579	0.453833	-1.86981	0.0615106	0.488885
ENSBTAG00000021962	BCLAF3	566.439	0.228478	0.122121	1.87091	0.061357	0.488885
ENSBTAG00000046328	XG	1518.42	0.353986	0.189272	1.87025	0.0614493	0.488885
ENSBTAG00000048982	ENSBTAG00000048982	389.484	0.184513	0.0986725	1.86996	0.0614899	0.488885
ENSBTAG00000013305	ENSBTAG00000013305	4.66267	1.45999	0.781218	1.86887	0.0616412	0.489079
ENSBTAG00000019264	EDEM3	1938.49	0.251739	0.134687	1.86907	0.061613	0.489079
ENSBTAG00000043581	TXNRD2	598.613	-0.25242	0.135094	-1.86847	0.0616962	0.489264
ENSBTAG00000045974	ENSBTAG00000045974	8.51008	-0.791476	0.423683	-1.86809	0.0617501	0.489441
ENSBTAG00000013231	C8H9orf40	49.3196	0.318598	0.170589	1.86764	0.0618129	0.489687
ENSBTAG00000003794	GNAO1	297.735	0.292118	0.156461	1.86703	0.0618968	0.490101
ENSBTAG00000009349	MMEL1	15.4115	-0.497533	0.266583	-1.86633	0.0619948	0.490625
ENSBTAG00000008497	RGS14	6643.56	0.132165	0.0708512	1.86539	0.0621266	0.491417
ENSBTAG00000000080	GRWD1	703.936	-0.223888	0.120166	-1.86315	0.0624411	0.491736
ENSBTAG00000003315	MRPL57	284.041	-0.291702	0.156572	-1.86305	0.0624551	0.491736
ENSBTAG00000005682	UBAC2	2088.32	0.15217	0.0816522	1.86364	0.062372	0.491736
ENSBTAG00000006738	GPR68	16.3576	-0.630971	0.338715	-1.86284	0.0624851	0.491736
ENSBTAG00000011022	ARPP19	3090.71	-0.267148	0.143252	-1.86487	0.0621991	0.491736
ENSBTAG00000015818	ENSBTAG00000015818	13.3864	-0.657415	0.35283	-1.86326	0.0624257	0.491736
ENSBTAG00000016352	STX10	948.747	-0.221668	0.118943	-1.86365	0.0623703	0.491736
ENSBTAG00000016497	FAM168A	134.333	0.295532	0.158505	1.86449	0.0622528	0.491736
ENSBTAG00000023628	C23H6orf47	810.793	-0.14888	0.0798984	-1.86337	0.0624101	0.491736
ENSBTAG00000048608	5_8S_rRNA	823.994	-1.10333	0.592215	-1.86306	0.062454	0.491736
ENSBTAG00000046135	ENSBTAG00000046135	20.0601	-0.426658	0.22907	-1.86257	0.0625229	0.491783
ENSBTAG00000000535	PCNX2	10.9469	-0.698898	0.375416	-1.86166	0.0626507	0.492083
ENSBTAG00000021073	KIAA1549	4.84503	1.43049	0.768323	1.86184	0.0626256	0.492083
ENSBTAG00000054645	ENSBTAG00000054645	32.7829	-0.3715	0.199557	-1.86162	0.0626565	0.492083
ENSBTAG00000005082	MED21	1207.77	-0.144256	0.0776092	-1.85874	0.0630637	0.492828
ENSBTAG00000005809	GPR89A	1090.8	0.141013	0.0758353	1.85946	0.062962	0.492828
ENSBTAG00000008423	TIMM22	272.764	-0.165491	0.0889879	-1.8597	0.0629279	0.492828
ENSBTAG00000008638	FAM110A	437.378	0.245656	0.132181	1.85848	0.0631007	0.492828
ENSBTAG00000008764	SMYD5	521.659	-0.19965	0.107321	-1.86031	0.0628416	0.492828
ENSBTAG00000008964	DTD1	1201.39	0.115914	0.0623336	1.85958	0.062945	0.492828
ENSBTAG00000009727	ADIPOR1	2216.05	-0.187833	0.101036	-1.85906	0.0630183	0.492828
ENSBTAG00000031749	SLC35E2	378.341	0.245502	0.132082	1.85872	0.0630671	0.492828
ENSBTAG00000035174	THOC3	529.572	0.158923	0.0855048	1.85864	0.0630777	0.492828
ENSBTAG00000050532	H2BC14	9.49575	-0.841411	0.452278	-1.86038	0.0628312	0.492828
ENSBTAG00000052147	ENSBTAG00000052147	562.899	0.648687	0.349043	1.85847	0.0631021	0.492828
ENSBTAG00000021115	ZNF692	756.196	-0.184905	0.0995558	-1.8573	0.0632687	0.493879
ENSBTAG00000001207	SERPINB8	8.55881	-1.39479	0.751446	-1.85615	0.0634327	0.493912
ENSBTAG00000014771	RBMX2	3883.97	-0.152335	0.0820624	-1.85634	0.0634057	0.493912
ENSBTAG00000017694	TRPS1	551.684	0.217883	0.117369	1.85639	0.0633979	0.493912
ENSBTAG00000021374	FARSA	1421.51	-0.199106	0.107227	-1.85686	0.0633309	0.493912
ENSBTAG00000055257	RAP2B	3404.92	0.169666	0.0913758	1.85679	0.0633409	0.493912
ENSBTAG00000020898	CHST12	679.617	-0.317656	0.171194	-1.85553	0.0635203	0.494345
ENSBTAG00000004184	WDSUB1	341.297	0.259701	0.140037	1.85451	0.0636657	0.494931
ENSBTAG00000018469	ALDH6A1	1560.56	-0.21448	0.115672	-1.85421	0.0637098	0.494931
ENSBTAG00000019703	PRPS1	3537.58	-0.106511	0.0574403	-1.85429	0.0636971	0.494931
ENSBTAG00000052492	ENSBTAG00000052492	61.0185	0.290442	0.156648	1.85411	0.0637236	0.494931
ENSBTAG00000000458	DYNC1LI2	435.909	-0.132542	0.0715619	-1.85214	0.0640063	0.495167
ENSBTAG00000002555	PDZK1IP1	599.471	-0.592226	0.319772	-1.85203	0.0640219	0.495167
ENSBTAG00000004557	DHRS9	334.493	-0.388484	0.209717	-1.85242	0.0639657	0.495167
ENSBTAG00000004907	MINK1	3915.46	-0.179643	0.0969919	-1.85215	0.0640045	0.495167
ENSBTAG00000009636	SLC7A6OS	1485.17	-0.121748	0.065743	-1.85189	0.0640423	0.495167
ENSBTAG00000015449	PPEF2	168.751	0.271445	0.146471	1.85323	0.0638488	0.495167
ENSBTAG00000018172	OGFOD3	339.129	0.190256	0.102663	1.85321	0.0638528	0.495167
ENSBTAG00000040298	GSTT1	72.4919	-0.536466	0.289553	-1.85274	0.0639192	0.495167
ENSBTAG00000054406	C18H19orf33	39.9322	0.485495	0.262075	1.8525	0.0639538	0.495167
[truncated: 25,608 more rows]

## Sheet: Tabelle2
Gene_id	Gene_name	baseMean	log2FoldChange	lfcSE	stat	pvalue	padj
ENSBTAG00000010179	COL5A3	90.8863	3.19883	0.596353	5.364	8.13999e-08	4.19372e-05
ENSBTAG00000002974	FMO2	35.4828	2.5798	0.538311	4.79239	1.64804e-06	0.00045486
ENSBTAG00000053187	ENSBTAG00000053187	19.5906	2.30411	0.598546	3.84951	0.000118354	0.0120347
ENSBTAG00000017174	SCN11A	43.375	1.57477	0.453425	3.47305	0.000514583	0.0339889
ENSBTAG00000004581	MS4A14	7.91036	1.5742	0.404384	3.89284	9.9079e-05	0.0107843
ENSBTAG00000052659	ENSBTAG00000052659	170.067	1.49809	0.434581	3.4472	0.000566423	0.0360228
ENSBTAG00000015994	LRRC63	18.4968	1.47495	0.342419	4.30743	1.65162e-05	0.00271568
ENSBTAG00000014947	PTPN13	19.0993	1.19584	0.326156	3.66647	0.000245923	0.0195927
ENSBTAG00000052115	ENSBTAG00000052115	22.6946	1.10596	0.326262	3.38979	0.000699466	0.0415806
ENSBTAG00000004221	ESM1	52.6257	1.06517	0.27828	3.8277	0.000129347	0.0125991
ENSBTAG00000048257	ENSBTAG00000048257	14.2889	1.06068	0.312898	3.38984	0.000699326	0.0415806
ENSBTAG00000008868	CAPN3	29.7284	1.00822	0.252086	3.9995	6.3476e-05	0.00784868
ENSBTAG00000027074	SV2B	37.122	0.951349	0.268618	3.54164	0.000397645	0.0277941
ENSBTAG00000049032	ENSBTAG00000049032	43.7567	0.935189	0.220412	4.24291	2.20644e-05	0.00347987
ENSBTAG00000010345	XPNPEP2	619.161	0.922774	0.250833	3.67884	0.0002343	0.0189599
ENSBTAG00000011545	GDA	2144.94	0.868402	0.23167	3.74844	0.00017794	0.0157157
ENSBTAG00000005150	HMGB3	67.4075	0.864076	0.212716	4.0621	4.86325e-05	0.00631651
ENSBTAG00000010742	PKD2L1	31.6563	0.758784	0.22352	3.3947	0.00068704	0.0411585
ENSBTAG00000055207	SCD	1703.65	0.680204	0.183671	3.70339	0.00021274	0.0177736
ENSBTAG00000008228	BEND6	56.4648	0.680009	0.185928	3.65738	0.000254802	0.01989
ENSBTAG00000025848	RBM3	3506.63	0.672209	0.131464	5.11327	3.16634e-07	0.000125484
ENSBTAG00000011088	SLC6A6	2249.08	0.594495	0.140408	4.23406	2.29505e-05	0.00354724
ENSBTAG00000020059	GEN1	786.966	0.566808	0.145775	3.88824	0.000100974	0.0108379
ENSBTAG00000009218	ANLN	171.104	0.53878	0.14117	3.81655	0.000135331	0.0128324
ENSBTAG00000016140	PPFIBP2	162.016	0.538572	0.140736	3.82681	0.000129813	0.0125991
ENSBTAG00000021485	C3H1orf54	501.491	0.535112	0.149085	3.58932	0.000331544	0.0244017
ENSBTAG00000017446	E2F8	221.733	0.52337	0.156706	3.33981	0.000838355	0.0453064
ENSBTAG00000004270	FCER2	3946.52	0.518326	0.15629	3.31644	0.000911733	0.0478765
ENSBTAG00000018463	VIM	60036.9	0.496726	0.139144	3.56987	0.000357152	0.0259162
ENSBTAG00000021442	CRTAP	281.642	0.489983	0.144852	3.38266	0.000717885	0.0417129
ENSBTAG00000017844	STIL	242.584	0.474386	0.10489	4.52269	6.10584e-06	0.00127529
ENSBTAG00000005129	CEP55	375.603	0.469387	0.128697	3.64722	0.000265089	0.020589
ENSBTAG00000015267	SGSH	1962.24	0.465641	0.117877	3.95024	7.80741e-05	0.00928241
ENSBTAG00000005607	ERCC6L	239.012	0.46305	0.121038	3.82565	0.000130426	0.0125991
ENSBTAG00000009432	PMF1	487.421	0.457787	0.0963925	4.7492	2.04227e-06	0.000535007
ENSBTAG00000006780	NAPSA	8676	0.455654	0.100974	4.51259	6.40419e-06	0.00131978
ENSBTAG00000016109	DHRS12	181.498	0.444294	0.125128	3.55072	0.000384182	0.0272382
ENSBTAG00000013162	HSPA8	59432.8	0.427412	0.0943954	4.52789	5.95762e-06	0.00126138
ENSBTAG00000002298	CKAP2L	262.15	0.425564	0.110752	3.84249	0.000121793	0.0121447
ENSBTAG00000012068	BRIP1	179.731	0.408968	0.103411	3.95477	7.66081e-05	0.00917872
ENSBTAG00000017488	KLF3	1660.08	0.38722	0.111607	3.4695	0.000521428	0.0341491
ENSBTAG00000004706	SUV39H1	478.151	0.386523	0.115632	3.3427	0.000829674	0.0449945
ENSBTAG00000005498	SQLE	3206.59	0.38049	0.113292	3.3585	0.000783674	0.043585
ENSBTAG00000014172	FGD2	6249.66	0.376833	0.107685	3.49939	0.000466316	0.0313364
ENSBTAG00000021187	ID2	1493.84	0.347256	0.0933249	3.72094	0.000198486	0.016856
ENSBTAG00000001188	ROM1	267.306	0.329924	0.0927141	3.55851	0.000372958	0.0265642
ENSBTAG00000007624	FRMD4B	1233.53	0.326544	0.0979997	3.33209	0.000861952	0.0459908
ENSBTAG00000009451	JDP2	1099.49	0.324166	0.0745708	4.34709	1.37955e-05	0.00234312
ENSBTAG00000019011	PGM1	1469.13	0.323236	0.0955311	3.38357	0.000715501	0.0417129
ENSBTAG00000004075	IDI1	1249.61	0.320023	0.0944806	3.38718	0.00070614	0.0416569
ENSBTAG00000008883	ZNF207	4752.18	0.307239	0.0737471	4.16612	3.09828e-05	0.00456066
ENSBTAG00000005795	DHX32	949.472	0.291717	0.0881338	3.30994	0.000933165	0.0480767
ENSBTAG00000002827	ACAT2	1606.58	0.29109	0.0632413	4.60285	4.16758e-06	0.000920201
ENSBTAG00000019194	SHLD2	574.568	0.283156	0.0806196	3.51225	0.000444327	0.0303872
ENSBTAG00000004021	CDK2	905.621	0.278534	0.0781837	3.56256	0.000367253	0.0264012
ENSBTAG00000006067	VMAC	423.78	0.266566	0.0720334	3.7006	0.000215094	0.0178736
ENSBTAG00000020999	DDB2	1548.26	0.262872	0.0778594	3.37624	0.000734835	0.0422054
ENSBTAG00000015637	BPNT2	504.063	0.249058	0.0731593	3.40433	0.000663262	0.0399698
ENSBTAG00000004258	EEF2	64651.5	0.224321	0.0587662	3.81717	0.000134992	0.0128324
ENSBTAG00000012152	NONO	19490	0.222158	0.0630258	3.52487	0.000423686	0.0292344
ENSBTAG00000003727	SH3KBP1	3705.78	0.199545	0.0602374	3.31265	0.000924173	0.0478765
ENSBTAG00000011041	ZFYVE1	1516.36	0.185516	0.050075	3.70475	0.000211599	0.0177736
ENSBTAG00000039161	ALDH3A2	2428.07	0.171834	0.0456551	3.76374	0.000167393	0.0148691
ENSBTAG00000012480	TBC1D13	2381.78	-0.159167	0.0462082	-3.44456	0.000571982	0.0360839
ENSBTAG00000014505	NGRN	2931.33	-0.195473	0.0544511	-3.58987	0.000330838	0.0244017
ENSBTAG00000016513	ZNF331	343.533	-0.204544	0.0594836	-3.43865	0.000584612	0.036582
ENSBTAG00000002562	PRAF2	1436.52	-0.215004	0.0641857	-3.34972	0.000808942	0.0444947
ENSBTAG00000011396	HNRNPC	8337.86	-0.217866	0.0616016	-3.5367	0.000405167	0.0280819
ENSBTAG00000005838	ULK3	2276.38	-0.22759	0.0672567	-3.38389	0.000714658	0.0417129
ENSBTAG00000021506	ARL6IP5	3336.08	-0.241713	0.0702176	-3.44234	0.000576708	0.0362341
ENSBTAG00000015764	EML2	1711.36	-0.242137	0.0725535	-3.33736	0.000845769	0.0455478
ENSBTAG00000002575	SSU72	2134.58	-0.245702	0.0690331	-3.55919	0.000372007	0.0265642
ENSBTAG00000003209	BLCAP	4233.64	-0.247342	0.07372	-3.35516	0.00079319	0.0437841
ENSBTAG00000014694	JTB	1769.82	-0.249162	0.0676277	-3.68431	0.000229319	0.0186545
ENSBTAG00000012159	CNBP	12269.4	-0.251821	0.0710608	-3.54373	0.000394502	0.0277156
ENSBTAG00000008251	SNRPN	1911.03	-0.254298	0.0633022	-4.01721	5.88906e-05	0.00740011
ENSBTAG00000020547	BCAP31	3557.48	-0.256245	0.0672469	-3.81051	0.00013868	0.0129905
ENSBTAG00000023218	UBE2V2	1862.64	-0.263889	0.0651691	-4.04929	5.13722e-05	0.00656206
ENSBTAG00000003465	ZNF329	925.952	-0.264738	0.0794369	-3.33268	0.000860133	0.0459908
ENSBTAG00000008492	ZMYM3	2647.04	-0.264916	0.067818	-3.90627	9.37307e-05	0.0105319
ENSBTAG00000030172	PRPSAP1	1264.58	-0.279049	0.0737168	-3.78542	0.00015345	0.0138697
ENSBTAG00000013593	SNRPA1	1655.54	-0.280111	0.063153	-4.43543	9.18883e-06	0.00169074
ENSBTAG00000002643	VPS52	3800.09	-0.285477	0.0669737	-4.26253	2.02123e-05	0.00325418
ENSBTAG00000005039	ARAF	4863.97	-0.291696	0.0866415	-3.3667	0.000760723	0.0427554
ENSBTAG00000003579	FBXW4	1565.09	-0.294019	0.0887097	-3.3144	0.000918414	0.0478765
ENSBTAG00000000948	RAB2A	3085.7	-0.295246	0.0755976	-3.90549	9.4035e-05	0.0105319
ENSBTAG00000018033	PIP4K2A	7058.86	-0.296222	0.0869728	-3.40591	0.000659438	0.0399697
ENSBTAG00000016951	WDFY1	1746.88	-0.301708	0.0883212	-3.41603	0.000635404	0.0390161
ENSBTAG00000009683	PSMA6	4873.76	-0.302286	0.0735457	-4.11019	3.95338e-05	0.00555486
ENSBTAG00000018588	TMBIM6	42240.6	-0.310834	0.0711569	-4.36829	1.25222e-05	0.00217463
ENSBTAG00000008990	DRG1	1487.12	-0.319601	0.0699921	-4.56624	4.96545e-06	0.00106592
ENSBTAG00000013025	HAX1	1219.41	-0.33644	0.0873812	-3.85026	0.000117994	0.0120347
ENSBTAG00000012940	TMEM25	270.336	-0.348086	0.101907	-3.41572	0.000636132	0.0390161
ENSBTAG00000020783	MAPK14	6331.41	-0.34932	0.0908861	-3.84349	0.000121298	0.0121447
ENSBTAG00000019604	VASP	10509.6	-0.353581	0.0883912	-4.00018	6.32942e-05	0.00784868
ENSBTAG00000010924	LETMD1	426.073	-0.367497	0.0921633	-3.98746	6.67845e-05	0.00817266
ENSBTAG00000003815	EDEM2	2347.53	-0.373828	0.0746788	-5.00582	5.56257e-07	0.000195398
ENSBTAG00000012860	PDZD11	2104.57	-0.377182	0.0744438	-5.06666	4.04847e-07	0.000156433
ENSBTAG00000005757	FUS	12266.5	-0.380423	0.113275	-3.3584	0.000783944	0.043585
ENSBTAG00000013110	FARP2	144.615	-0.383605	0.100148	-3.83039	0.000127939	0.012595
ENSBTAG00000010910	COPS9	1589.79	-0.387395	0.114734	-3.37645	0.000734266	0.0422054
ENSBTAG00000016098	BRK1	6444.51	-0.387789	0.0913003	-4.2474	2.16265e-05	0.00344596
ENSBTAG00000010659	CUX1	3249.52	-0.391008	0.0991362	-3.94415	8.00838e-05	0.00937708
ENSBTAG00000002639	ZDHHC7	3720.48	-0.394704	0.0914478	-4.31617	1.5876e-05	0.0026385
ENSBTAG00000011145	NDUFA4	5014.25	-0.398253	0.097408	-4.0885	4.34169e-05	0.00583523
ENSBTAG00000008642	POLR1D	1823	-0.403921	0.069498	-5.81198	6.17365e-09	5.61294e-06
ENSBTAG00000052413	GNAS	34844.5	-0.406481	0.102328	-3.97234	7.11701e-05	0.00859379
ENSBTAG00000001922	AKIP1	711.928	-0.41039	0.0938596	-4.37238	1.229e-05	0.00215857
ENSBTAG00000005843	REXO2	999.064	-0.414821	0.101407	-4.09066	4.30156e-05	0.00583201
ENSBTAG00000047694	SERF2	4778.62	-0.417225	0.12361	-3.37533	0.000737283	0.0422054
ENSBTAG00000024605	DYNLL1	5097.44	-0.423471	0.0881709	-4.80284	1.56429e-06	0.000439594
ENSBTAG00000011494	PYGL	18610.7	-0.423649	0.123327	-3.43516	0.000592208	0.0367597
ENSBTAG00000007456	TAFAZZIN	763.878	-0.424783	0.116106	-3.65858	0.000253614	0.01989
ENSBTAG00000007115	GSR	2047.91	-0.428495	0.129283	-3.3144	0.000918393	0.0478765
ENSBTAG00000026114	UBE2F	1439.67	-0.435001	0.130643	-3.32969	0.000869438	0.0461788
ENSBTAG00000017040	LY6E	3584.63	-0.437098	0.118489	-3.68893	0.000225202	0.0184165
ENSBTAG00000019692	BCL2L2	224.908	-0.439839	0.0979286	-4.49142	7.07491e-06	0.0014365
ENSBTAG00000002690	BLZF1	788.095	-0.441427	0.10897	-4.05091	5.10188e-05	0.00656206
ENSBTAG00000013855	ORMDL3	6776.63	-0.454136	0.092802	-4.89361	9.90052e-07	0.000300044
ENSBTAG00000001662	EHD3	8593.8	-0.461781	0.121873	-3.78903	0.000151239	0.0137503
ENSBTAG00000019781	CLASP1	2600.86	-0.463836	0.119704	-3.87485	0.00010669	0.0112177
ENSBTAG00000015767	RNF10	19323.7	-0.470763	0.099691	-4.72222	2.33285e-06	0.000600943
ENSBTAG00000005490	P4HTM	129.384	-0.470976	0.139688	-3.37162	0.000747286	0.0423079
ENSBTAG00000023744	YPEL5	3372.82	-0.477337	0.115083	-4.14775	3.3576e-05	0.0048051
ENSBTAG00000044129	ST6GALNAC6	355.543	-0.479402	0.139053	-3.44763	0.000565536	0.0360228
ENSBTAG00000030932	IFI44L	1871.11	-0.489404	0.137006	-3.57212	0.000354099	0.0258158
ENSBTAG00000013343	FTL	26154.2	-0.514366	0.154785	-3.3231	0.000890216	0.0469597
ENSBTAG00000006189	ACTG1	100528	-0.514664	0.117891	-4.36559	1.26777e-05	0.00217719
ENSBTAG00000051225	ENSBTAG00000051225	352.695	-0.517074	0.156744	-3.29885	0.000970815	0.0493583
ENSBTAG00000015511	FADS3	4729.92	-0.521392	0.137044	-3.80455	0.000142064	0.0131481
ENSBTAG00000020638	TIMP3	437.856	-0.524893	0.157019	-3.34286	0.000829203	0.0449945
ENSBTAG00000032374	SELENOK	1666.63	-0.526429	0.0959334	-5.48745	4.07788e-08	2.5433e-05
ENSBTAG00000017856	TSTD1	246.515	-0.548135	0.117314	-4.67239	2.97712e-06	0.000742167
ENSBTAG00000039529	BTBD19	53.4301	-0.552578	0.142533	-3.87684	0.00010582	0.0112024
ENSBTAG00000031778	H2BC5	366.581	-0.555625	0.135539	-4.09937	4.14273e-05	0.00576847
ENSBTAG00000005787	IFT57	316.877	-0.557229	0.0929617	-5.99418	2.04514e-09	2.10732e-06
ENSBTAG00000014068	VDAC3	3212.92	-0.569589	0.110256	-5.16606	2.39079e-07	0.000105718
ENSBTAG00000014191	QSOX1	3942.17	-0.576661	0.142954	-4.03389	5.48612e-05	0.00695029
ENSBTAG00000000831	CTNS	740.968	-0.577172	0.131744	-4.381	1.18134e-05	0.00209871
ENSBTAG00000008416	ABHD5	760.122	-0.578888	0.155375	-3.72575	0.000194735	0.0167212
ENSBTAG00000007586	SYNJ2BP	1035.83	-0.579987	0.116048	-4.99784	5.79767e-07	0.000199131
ENSBTAG00000047591	C23H6orf141	197.23	-0.580289	0.160964	-3.60508	0.000312054	0.0235274
ENSBTAG00000004987	NUP210L	144.738	-0.59305	0.161956	-3.6618	0.000250451	0.0198512
ENSBTAG00000015205	NCK2	345.854	-0.604392	0.181402	-3.33178	0.000862922	0.0459908
ENSBTAG00000013793	NEDD4	569.77	-0.604931	0.175283	-3.45116	0.000558172	0.0358662
ENSBTAG00000039888	MAGED2	1800.07	-0.619138	0.113239	-5.46755	4.56291e-08	2.71248e-05
ENSBTAG00000002647	RGS10	2811.48	-0.634157	0.164465	-3.85589	0.000115311	0.0118816
ENSBTAG00000050385	ENSBTAG00000050385	1768.82	-0.642538	0.115109	-5.58199	2.37776e-08	1.75003e-05
ENSBTAG00000010244	CLIC5	166.25	-0.651514	0.195958	-3.32477	0.000884908	0.0468395
ENSBTAG00000018156	KRTCAP3	283.62	-0.660341	0.143635	-4.59736	4.27868e-06	0.000931427
ENSBTAG00000005766	IL4I1	58.9643	-0.662232	0.200537	-3.30229	0.000958981	0.0489175
ENSBTAG00000002917	PRKAG2	1917.95	-0.667599	0.192323	-3.47123	0.000518072	0.0340737
ENSBTAG00000009470	CLIC4	1528.64	-0.672572	0.139532	-4.82021	1.43405e-06	0.000410458
ENSBTAG00000005371	DPAGT1	1503.36	-0.675705	0.135952	-4.97018	6.68895e-07	0.000224749
ENSBTAG00000004256	ODC1	8070.21	-0.675754	0.152189	-4.44022	8.98672e-06	0.00167348
ENSBTAG00000039206	SLFN14	192.901	-0.67681	0.200637	-3.37331	0.000742711	0.0423079
ENSBTAG00000010756	ST7	613.81	-0.677447	0.163488	-4.14372	3.41711e-05	0.00484539
ENSBTAG00000051466	ULK4	48.6491	-0.695456	0.140465	-4.95111	7.37899e-07	0.000237603
ENSBTAG00000053317	YPEL4	56.6501	-0.700046	0.188114	-3.7214	0.000198123	0.016856
ENSBTAG00000017451	TSPAN17	5808.45	-0.700955	0.183358	-3.82287	0.000131907	0.0126631
ENSBTAG00000005042	SYN1	495.143	-0.701687	0.183969	-3.81417	0.000136642	0.0128777
ENSBTAG00000017970	ZYX	26631.2	-0.712214	0.190542	-3.73782	0.000185619	0.0162086
ENSBTAG00000008257	ENSBTAG00000008257	22.1377	-0.718238	0.208146	-3.45064	0.000559249	0.0358662
ENSBTAG00000001153	TLE2	74.5859	-0.725096	0.209072	-3.46816	0.000524035	0.034175
ENSBTAG00000054306	ENSBTAG00000054306	1516.5	-0.73044	0.211121	-3.45982	0.000540535	0.035103
ENSBTAG00000008024	UCHL3	1952.93	-0.73083	0.21761	-3.35844	0.000783842	0.043585
ENSBTAG00000000205	MMD	2856.72	-0.73372	0.142805	-5.13791	2.77804e-07	0.000112993
ENSBTAG00000002033	UBXN2A	923.348	-0.735208	0.211588	-3.47472	0.000511381	0.0339224
ENSBTAG00000019979	CMPK2	228.029	-0.736547	0.21025	-3.50319	0.000459724	0.0310284
ENSBTAG00000008092	RAB37	1383.77	-0.743164	0.190613	-3.89882	9.66638e-05	0.0106717
ENSBTAG00000019033	CD84	1186.27	-0.746613	0.196597	-3.79768	0.000146056	0.0133798
ENSBTAG00000038186	GLRX	7126.94	-0.747687	0.148294	-5.04193	4.60861e-07	0.000165653
ENSBTAG00000017407	HSF2BP	211.609	-0.757762	0.207116	-3.65863	0.000253568	0.01989
ENSBTAG00000002788	RAB27B	359.314	-0.76759	0.220471	-3.4816	0.000498434	0.033206
ENSBTAG00000007554	IFI6	944.89	-0.770881	0.204084	-3.77728	0.000158551	0.0142475
ENSBTAG00000024803	ENDOD1	4171.12	-0.79841	0.189938	-4.20352	2.62793e-05	0.00398209
ENSBTAG00000014878	COX7A1	167.153	-0.801391	0.158607	-5.05268	4.35656e-07	0.000162839
ENSBTAG00000006200	SLC25A17	1335.77	-0.801883	0.125359	-6.39669	1.58776e-10	2.72672e-07
ENSBTAG00000000496	SLC12A8	21.9136	-0.808969	0.241763	-3.34612	0.000819496	0.0447569
ENSBTAG00000007804	RILPL2	20188.3	-0.81253	0.19838	-4.09582	4.20679e-05	0.00580537
ENSBTAG00000007520	MAPRE2	11784.9	-0.816078	0.154306	-5.2887	1.23187e-07	5.76962e-05
ENSBTAG00000030974	TUBA4A	12133.2	-0.817501	0.225047	-3.63257	0.000280611	0.0213488
ENSBTAG00000012406	ZBP1	2635.6	-0.8237	0.238608	-3.4521	0.000556241	0.0358662
ENSBTAG00000008165	ITGA2B	3033.26	-0.828731	0.188434	-4.39798	1.09261e-05	0.00196365
ENSBTAG00000000539	LRRC28	938.459	-0.838933	0.223908	-3.74677	0.000179124	0.0157304
ENSBTAG00000011668	KCTD14	20.8908	-0.841809	0.254906	-3.30243	0.000958521	0.0489175
ENSBTAG00000020341	MOV10L1	36.9004	-0.860382	0.232632	-3.69848	0.000216898	0.0179272
ENSBTAG00000012504	GAS2L1	416.668	-0.865006	0.254131	-3.40378	0.000664613	0.0399698
ENSBTAG00000052317	MTURN	336.581	-0.870543	0.24841	-3.50446	0.000457526	0.0310154
ENSBTAG00000019552	PGRMC1	2060.35	-0.871918	0.177325	-4.91706	8.78559e-07	0.000277122
ENSBTAG00000021879	VCL	10673	-0.873913	0.169615	-5.15232	2.57288e-07	0.000107477
ENSBTAG00000007013	TOM1L1	1212.7	-0.887979	0.262815	-3.37873	0.000728223	0.0421551
ENSBTAG00000050996	ENSBTAG00000050996	29.5534	-0.901119	0.267236	-3.372	0.000746236	0.0423079
ENSBTAG00000004958	PTPRN2	13.8802	-0.917066	0.274068	-3.34612	0.0008195	0.0447569
ENSBTAG00000021160	AP1M2	43.7851	-0.934755	0.278494	-3.35646	0.000789461	0.0437345
ENSBTAG00000051330	WC-7	233.365	-0.942128	0.275938	-3.41428	0.000639509	0.0390682
ENSBTAG00000027446	RSU1	8473.94	-0.94536	0.22514	-4.19899	2.68105e-05	0.00402314
ENSBTAG00000017765	GSTM1	166.381	-0.95605	0.207385	-4.61002	4.02628e-06	0.000915149
ENSBTAG00000038079	C16H1orf21	1728.72	-0.956069	0.279034	-3.42635	0.000611747	0.0378206
ENSBTAG00000050158	ENSBTAG00000050158	6913	-0.966655	0.291852	-3.31214	0.000925859	0.0478765
ENSBTAG00000047939	ZNF75D	1181.1	-0.972697	0.115119	-8.44951	2.92534e-17	9.04281e-14
ENSBTAG00000019289	ITGA2	22.4714	-0.986977	0.274438	-3.59635	0.000322712	0.0240958
ENSBTAG00000001497	MRAS	461.67	-0.987461	0.276375	-3.57291	0.00035304	0.0258158
ENSBTAG00000044194	ZDHHC2	390.235	-0.992416	0.280296	-3.5406	0.000399217	0.0277941
ENSBTAG00000009686	FBXO15	84.3825	-0.999145	0.256897	-3.88929	0.000100538	0.0108379
ENSBTAG00000019349	SLC6A4	1107.26	-0.999835	0.28061	-3.56307	0.000366543	0.0264012
ENSBTAG00000011820	DAPK2	984.899	-1.002	0.272686	-3.67455	0.000238271	0.0191808
ENSBTAG00000003806	ECM1	3765.93	-1.00222	0.227347	-4.40831	1.0418e-05	0.00189436
ENSBTAG00000004472	ENSBTAG00000004472	8470.21	-1.01212	0.272579	-3.71311	0.000204728	0.0172911
ENSBTAG00000052414	HAP1	99.2577	-1.01581	0.244472	-4.15512	3.2512e-05	0.00469631
ENSBTAG00000052192	SPATA33	20.0922	-1.03061	0.283797	-3.6315	0.000281777	0.0213488
ENSBTAG00000001104	CMTM4	50.832	-1.03432	0.254324	-4.06695	4.7632e-05	0.00623898
ENSBTAG00000017260	PDE3A	50.6663	-1.04009	0.275902	-3.76979	0.000163388	0.0145972
ENSBTAG00000011473	MYL9	8312.46	-1.07326	0.295336	-3.63405	0.000279006	0.0213481
ENSBTAG00000015478	SRD5A1	267.676	-1.08999	0.273445	-3.98615	6.71537e-05	0.00817266
ENSBTAG00000018130	MAP2	1581.49	-1.12699	0.182879	-6.16249	7.16078e-10	8.51361e-07
ENSBTAG00000039657	H2AC6	184.05	-1.13003	0.219064	-5.15843	2.4903e-07	0.000106917
ENSBTAG00000010387	MINDY3	17755	-1.14379	0.29196	-3.91761	8.94313e-05	0.0102389
ENSBTAG00000048754	ENSBTAG00000048754	21.5836	-1.14754	0.256458	-4.47458	7.65616e-06	0.0015171
ENSBTAG00000016208	TGM2	2217.04	-1.15022	0.347971	-3.30551	0.000948036	0.0486805
ENSBTAG00000012594	MRPS6	2042.42	-1.1522	0.212603	-5.41947	5.97753e-08	3.2996e-05
ENSBTAG00000053486	ENSBTAG00000053486	24.2176	-1.16208	0.274058	-4.24026	2.2326e-05	0.00348556
ENSBTAG00000014466	VTCN1	84.1233	-1.16994	0.313667	-3.72989	0.000191566	0.0166339
ENSBTAG00000011961	ENSBTAG00000011961	21508.9	-1.17802	0.306979	-3.83747	0.000124306	0.0123159
ENSBTAG00000047664	GNAZ	13.9336	-1.17867	0.316317	-3.72624	0.000194357	0.0167212
ENSBTAG00000033727	RBPMS	389.456	-1.18254	0.245084	-4.82505	1.39965e-06	0.00040817
ENSBTAG00000013953	CALD1	773.297	-1.19048	0.255993	-4.65045	3.31219e-06	0.000799894
ENSBTAG00000045460	SCARNA11	33.0652	-1.1978	0.340415	-3.51863	0.000433777	0.0297976
ENSBTAG00000021978	PARVB	3116.49	-1.20368	0.310206	-3.88027	0.000104342	0.0111221
ENSBTAG00000018785	TUBB1	54662.3	-1.2042	0.317123	-3.79727	0.000146298	0.0133798
ENSBTAG00000051295	FXYD4	4912.44	-1.20748	0.307145	-3.9313	8.44892e-05	0.00981853
ENSBTAG00000008172	EGLN3	3363.72	-1.20868	0.206535	-5.85217	4.85208e-09	4.68711e-06
ENSBTAG00000049597	ENSBTAG00000049597	11.6669	-1.20905	0.365045	-3.31204	0.000926181	0.0478765
ENSBTAG00000013525	MPIG6B	22145.3	-1.22222	0.311176	-3.92775	8.57456e-05	0.00989018
ENSBTAG00000007890	SEC14L5	276.02	-1.22787	0.301211	-4.07643	4.57319e-05	0.00609338
ENSBTAG00000007148	F2	16.3801	-1.24834	0.31628	-3.94694	7.9157e-05	0.00933931
ENSBTAG00000014764	CD9	1957.13	-1.2499	0.20658	-6.05047	1.44425e-09	1.59445e-06
ENSBTAG00000015132	RXFP2	12.8182	-1.25652	0.324617	-3.87076	0.000108495	0.0112544
ENSBTAG00000004413	RHOBTB3	37.7295	-1.26064	0.236431	-5.33196	9.71572e-08	4.84407e-05
ENSBTAG00000012674	CNKSR3	40.5671	-1.27707	0.350315	-3.6455	0.000266876	0.0206242
ENSBTAG00000006485	TREML1	650.435	-1.27803	0.37958	-3.36697	0.000760003	0.0427554
ENSBTAG00000014319	DNM3	34.5869	-1.28915	0.338655	-3.80669	0.000140841	0.0131135
ENSBTAG00000010913	SRXN1	636.335	-1.29646	0.302242	-4.28947	1.79099e-05	0.00291384
ENSBTAG00000017846	F11R	2123.54	-1.30246	0.257929	-5.0497	4.42498e-07	0.000162839
ENSBTAG00000054045	ENSBTAG00000054045	10.996	-1.31505	0.370539	-3.54902	0.000386664	0.027289
ENSBTAG00000001338	CCR3	1546.66	-1.31903	0.275814	-4.78232	1.73287e-06	0.000466257
ENSBTAG00000000580	LY6G6F	1126.17	-1.32098	0.305581	-4.32284	1.5403e-05	0.00258771
ENSBTAG00000010068	REEP2	1467.36	-1.33289	0.282836	-4.71258	2.44606e-06	0.000619774
ENSBTAG00000003598	P3H3	36.7926	-1.34667	0.390778	-3.44613	0.000568683	0.0360228
ENSBTAG00000002361	TMCC2	380.239	-1.35283	0.346839	-3.90046	9.60096e-05	0.0106717
ENSBTAG00000014567	MYLK	321.223	-1.37705	0.280347	-4.91196	9.01689e-07	0.00027873
ENSBTAG00000013294	DYRK3	332.805	-1.39365	0.291536	-4.78038	1.74967e-06	0.000466257
ENSBTAG00000005163	S100A1	898.238	-1.40164	0.361914	-3.87286	0.000107565	0.0112333
ENSBTAG00000019716	CXCL8	1143.29	-1.41779	0.404423	-3.50572	0.000455373	0.0310055
ENSBTAG00000007129	IRAG1	141.702	-1.4218	0.337955	-4.20706	2.58713e-05	0.00395908
ENSBTAG00000021176	CRISPLD2	71.4119	-1.45191	0.313932	-4.62492	3.74749e-06	0.000864495
ENSBTAG00000013203	GP5	36.883	-1.45535	0.404924	-3.59413	0.000325484	0.0241859
ENSBTAG00000017044	MAG	30.282	-1.46246	0.35149	-4.16075	3.17203e-05	0.00462518
ENSBTAG00000017604	RAB13	81.0148	-1.48177	0.306373	-4.83651	1.32141e-06	0.000392764
ENSBTAG00000005574	CLU	4543.78	-1.49223	0.332421	-4.48898	7.15647e-06	0.0014365
ENSBTAG00000008100	GOLGA7B	203.411	-1.50549	0.326905	-4.60529	4.1189e-06	0.000920201
ENSBTAG00000049919	TFPI	17.206	-1.55326	0.371592	-4.18003	2.91474e-05	0.00433175
ENSBTAG00000004190	ARHGAP29	90.9625	-1.56787	0.383157	-4.09197	4.27719e-05	0.00583201
ENSBTAG00000014585	PTGIR	19.3653	-1.57821	0.340012	-4.64163	3.45673e-06	0.00081664
ENSBTAG00000008940	NPTX1	8.32257	-1.58713	0.454878	-3.48914	0.000484576	0.0324226
ENSBTAG00000052022	ENSBTAG00000052022	150.303	-1.59401	0.357025	-4.46471	8.01781e-06	0.00152992
ENSBTAG00000026748	GULO	20.6678	-1.61566	0.474075	-3.40803	0.000654336	0.0398166
ENSBTAG00000020704	RAMP3	120.893	-1.62447	0.305014	-5.32588	1.00467e-07	4.85258e-05
ENSBTAG00000020676	MMP9	12.1505	-1.65308	0.459155	-3.60026	0.000317896	0.0238515
ENSBTAG00000002034	MFSD2B	141.074	-1.6646	0.302042	-5.51116	3.56471e-08	2.39548e-05
ENSBTAG00000021535	CROT	657.353	-1.66646	0.184324	-9.04093	1.55347e-19	1.20052e-15
ENSBTAG00000002046	COX8B	111.284	-1.69641	0.315904	-5.37001	7.87318e-08	4.19372e-05
ENSBTAG00000010498	SLC40A1	6231.71	-1.72513	0.306554	-5.62751	1.8283e-08	1.41291e-05
ENSBTAG00000015434	DSTN	1903.73	-1.73255	0.315819	-5.4859	4.11377e-08	2.5433e-05
ENSBTAG00000001058	SRPK3	19.8904	-1.75291	0.3161	-5.54542	2.9325e-08	2.06021e-05
ENSBTAG00000008353	CDKN1A	1360.01	-1.77269	0.195729	-9.05684	1.34279e-19	1.20052e-15
ENSBTAG00000000582	LY6G6E	47.2964	-1.78196	0.398895	-4.46724	7.92338e-06	0.00152992
ENSBTAG00000006709	NPPA	59.7995	-1.78574	0.46411	-3.84766	0.000119251	0.0120467
ENSBTAG00000009737	LTC4S	204.308	-1.80483	0.405203	-4.45414	8.42294e-06	0.00158762
ENSBTAG00000003212	NNAT	46.4798	-1.84784	0.503249	-3.67182	0.000240829	0.0192863
ENSBTAG00000054263	ENSBTAG00000054263	7.51946	-1.89482	0.551492	-3.43581	0.000590795	0.0367597
ENSBTAG00000007169	P2RX1	215.675	-1.92368	0.296537	-6.48713	8.7486e-11	1.69023e-07
ENSBTAG00000007068	SH3BGR	16.7429	-1.95953	0.438726	-4.46641	7.95436e-06	0.00152992
ENSBTAG00000011315	GJA10	21.9368	-1.97486	0.250837	-7.87306	3.4606e-15	7.64101e-12
ENSBTAG00000015836	EXOC3L2	20.7728	-2.0676	0.442866	-4.66867	3.0315e-06	0.000743728
ENSBTAG00000016043	GNB3	3.38277	-2.07367	0.628913	-3.29723	0.000976422	0.0494806
ENSBTAG00000021807	TAC3	4093.38	-2.08286	0.614921	-3.3872	0.000706108	0.0416569
ENSBTAG00000000434	CRYAB	8.46281	-2.09993	0.539375	-3.89327	9.89007e-05	0.0107843
ENSBTAG00000006288	VSTM4	217.848	-2.1412	0.341762	-6.26517	3.72421e-10	5.23285e-07
ENSBTAG00000004799	DENND2A	343.991	-2.14631	0.345112	-6.21916	4.99824e-10	6.43773e-07
ENSBTAG00000004909	GP1BA	32.2549	-2.17237	0.468202	-4.63982	3.4872e-06	0.00081664
ENSBTAG00000009842	CRYM	28.1416	-2.2047	0.403773	-5.46025	4.75464e-08	2.72177e-05
ENSBTAG00000011037	RBPMS2	190.301	-2.26982	0.260319	-8.71939	2.79706e-18	1.44104e-14
ENSBTAG00000020242	ENSBTAG00000020242	144.192	-2.27314	0.268058	-8.48002	2.25146e-17	8.69963e-14
ENSBTAG00000003152	IFI27	397.832	-2.33477	0.573771	-4.06916	4.71821e-05	0.00623287
ENSBTAG00000009030	NOX5	7.894	-2.33758	0.470815	-4.96497	6.87105e-07	0.000225955
ENSBTAG00000052204	ENSBTAG00000052204	5.39466	-2.51036	0.485957	-5.16581	2.39397e-07	0.000105718
ENSBTAG00000048873	ENSBTAG00000048873	304.921	-2.62482	0.32561	-8.06125	7.55187e-16	1.94536e-12
ENSBTAG00000001125	ADAMDEC1	148.429	-2.98799	0.763094	-3.91563	9.01702e-05	0.0102476
ENSBTAG00000004272	ISG12(B)	18.5771	-3.73678	1.01075	-3.69705	0.000218121	0.0179323
ENSBTAG00000053361	KLHL30	7.2358	-4.03073	0.703402	-5.73034	1.00231e-08	8.60647e-06
ENSBTAG00000046583	TMEM61	1.55732	-4.10983	1.21451	-3.38394	0.000714531	0.0417129
ENSBTAG00000013256	LGR5	5.20815	-4.13172	1.13651	-3.63544	0.000277509	0.0213392
ENSBTAG00000055045	HSPB7	11.9559	-4.34084	0.765376	-5.67151	1.41541e-08	1.1514e-05
ENSBTAG00000046980	KLRF2	16.2608	-23.3101	3.69455	-6.30932	2.80266e-10	4.3318e-07
