# Supplementary material for: Dynamic immune and molecular responses to chronic heat stress in blood and peripheral blood mononuclear cells of dairy cows
Source: Front Immunol. 2025 Sep 25;16:1633453. doi: 10.3389/fimmu.2025.1633453 (PMC12507569; doi:10.3389/fimmu.2025.1633453)
Supplement: Supplementary file 4 [file Table4.xlsx]

## Sheet: DESeq2_Koch_d6_treatment_PvH_20
Gene_id	Gene_name	baseMean	log2FoldChange	lfcSE	stat	pvalue	padj
ENSBTAG00000021535	CROT	657.353	-1.88381	0.175383	-10.7411	6.52544e-27	9.58913e-23
ENSBTAG00000008353	CDKN1A	1360.01	-1.8468	0.186103	-9.92354	3.28877e-23	2.41642e-19
ENSBTAG00000020242	ENSBTAG00000020242	144.192	-2.48223	0.255222	-9.72575	2.34164e-22	1.14701e-18
ENSBTAG00000048873	ENSBTAG00000048873	304.921	-3.00262	0.310148	-9.68125	3.62242e-22	1.33079e-18
ENSBTAG00000011037	RBPMS2	190.301	-2.32263	0.247263	-9.39337	5.81114e-21	1.7079e-17
ENSBTAG00000018130	MAP2	1581.49	-1.61282	0.174044	-9.26678	1.91859e-20	4.69894e-17
ENSBTAG00000007169	P2RX1	215.675	-2.39101	0.282799	-8.45478	2.79616e-17	5.86994e-14
ENSBTAG00000011315	GJA10	21.9368	-1.73901	0.229358	-7.58207	3.40086e-14	6.24695e-11
ENSBTAG00000047939	ZNF75D	1181.1	-0.807275	0.109298	-7.38601	1.51304e-13	2.47045e-10
ENSBTAG00000017604	RAB13	81.0148	-2.11855	0.294089	-7.20377	5.85682e-13	8.6066e-10
ENSBTAG00000009842	CRYM	28.1416	-2.77716	0.390885	-7.1048	1.20495e-12	1.6097e-09
ENSBTAG00000006200	SLC25A17	1335.77	-0.830402	0.119182	-6.96751	3.22604e-12	3.95056e-09
ENSBTAG00000013203	GP5	36.883	-2.74936	0.397216	-6.92156	4.46704e-12	5.04948e-09
ENSBTAG00000007586	SYNJ2BP	1035.83	-0.754524	0.110429	-6.83264	8.33667e-12	8.75052e-09
ENSBTAG00000055045	HSPB7	11.9559	-5.52893	0.811797	-6.81072	9.71091e-12	9.51346e-09
ENSBTAG00000004799	DENND2A	343.991	-2.21583	0.328104	-6.75343	1.44393e-11	1.32616e-08
ENSBTAG00000038186	GLRX	7126.94	-0.94963	0.14103	-6.73352	1.6561e-11	1.43155e-08
ENSBTAG00000009470	CLIC4	1528.64	-0.88502	0.132744	-6.66713	2.60845e-11	2.12951e-08
ENSBTAG00000014764	CD9	1957.13	-1.29097	0.19643	-6.57218	4.95853e-11	3.83503e-08
ENSBTAG00000013162	HSPA8	59432.8	0.58751	0.089764	6.54505	5.94753e-11	4.36995e-08
ENSBTAG00000024909	H3-3B	27270	-0.402188	0.0619434	-6.49283	8.42369e-11	5.89457e-08
ENSBTAG00000014878	COX7A1	167.153	-0.946109	0.151045	-6.26376	3.75799e-10	2.51017e-07
ENSBTAG00000014567	MYLK	321.223	-1.66193	0.266857	-6.2278	4.73043e-10	3.02233e-07
ENSBTAG00000053581	SUCNR1	269.27	-0.922216	0.149916	-6.15155	7.67283e-10	4.69801e-07
ENSBTAG00000011494	PYGL	18610.7	-0.716221	0.117286	-6.10661	1.0177e-09	5.98202e-07
ENSBTAG00000009030	NOX5	7.894	-2.81897	0.464653	-6.06684	1.30451e-09	7.15657e-07
ENSBTAG00000013953	CALD1	773.297	-1.47717	0.243534	-6.06556	1.31492e-09	7.15657e-07
ENSBTAG00000017846	F11R	2123.54	-1.48326	0.245292	-6.04693	1.47632e-09	7.74802e-07
ENSBTAG00000003806	ECM1	3765.93	-1.29724	0.216216	-5.99973	1.97648e-09	1.00153e-06
ENSBTAG00000002034	MFSD2B	141.074	-1.71599	0.28702	-5.97867	2.24972e-09	1.10199e-06
ENSBTAG00000025848	RBM3	3506.63	0.744188	0.12502	5.95253	2.6403e-09	1.25159e-06
ENSBTAG00000020704	RAMP3	120.893	-1.72309	0.289979	-5.94211	2.81376e-09	1.29213e-06
ENSBTAG00000009432	PMF1	487.421	0.541538	0.0916089	5.91142	3.39177e-09	1.51037e-06
ENSBTAG00000004706	SUV39H1	478.151	0.645014	0.109704	5.87956	4.11347e-09	1.77787e-06
ENSBTAG00000016779	CLIP1	3296.85	-0.447482	0.0765799	-5.84334	5.11652e-09	2.11097e-06
ENSBTAG00000039888	MAGED2	1800.07	-0.628895	0.107659	-5.84156	5.17148e-09	2.11097e-06
ENSBTAG00000001058	SRPK3	19.8904	-1.73664	0.297673	-5.83406	5.40961e-09	2.14849e-06
ENSBTAG00000006288	VSTM4	217.848	-1.88805	0.324234	-5.82313	5.77573e-09	2.23354e-06
ENSBTAG00000017844	STIL	242.584	0.572287	0.0996076	5.74542	9.16942e-09	3.45499e-06
ENSBTAG00000003815	EDEM2	2347.53	-0.406192	0.0709998	-5.72103	1.05881e-08	3.79493e-06
ENSBTAG00000052022	ENSBTAG00000052022	150.303	-1.94528	0.339932	-5.72256	1.04934e-08	3.79493e-06
ENSBTAG00000050996	ENSBTAG00000050996	29.5534	-1.48791	0.260358	-5.71485	1.09801e-08	3.84172e-06
ENSBTAG00000004909	GP1BA	32.2549	-2.54671	0.447908	-5.6858	1.30202e-08	4.44956e-06
ENSBTAG00000019552	PGRMC1	2060.35	-0.95439	0.168625	-5.65984	1.51518e-08	5.06035e-06
ENSBTAG00000010498	SLC40A1	6231.71	-1.64067	0.291504	-5.62831	1.81979e-08	5.84111e-06
ENSBTAG00000021879	VCL	10673	-0.907673	0.161293	-5.6275	1.82845e-08	5.84111e-06
ENSBTAG00000002046	COX8B	111.284	-1.68587	0.299932	-5.62083	1.90042e-08	5.94184e-06
ENSBTAG00000007115	GSR	2047.91	-0.687783	0.123003	-5.5916	2.24985e-08	6.88784e-06
ENSBTAG00000000580	LY6G6F	1126.17	-1.62267	0.290657	-5.58276	2.36725e-08	7.09935e-06
ENSBTAG00000001338	CCR3	1546.66	-1.4579	0.262293	-5.55829	2.72424e-08	7.84954e-06
ENSBTAG00000009309	PEX10	1690.71	0.410188	0.0737776	5.5598	2.70085e-08	7.84954e-06
ENSBTAG00000008172	EGLN3	3363.72	-1.08845	0.196372	-5.54281	2.97656e-08	8.41166e-06
ENSBTAG00000007520	MAPRE2	11784.9	-0.812341	0.146733	-5.53619	3.09126e-08	8.57097e-06
ENSBTAG00000000948	RAB2A	3085.7	-0.395335	0.0718959	-5.49872	3.82567e-08	1.03108e-05
ENSBTAG00000015836	EXOC3L2	20.7728	-2.32936	0.423737	-5.49718	3.85909e-08	1.03108e-05
ENSBTAG00000048754	ENSBTAG00000048754	21.5836	-1.33895	0.245478	-5.45444	4.91262e-08	1.28912e-05
ENSBTAG00000039529	BTBD19	53.4301	-0.742664	0.136815	-5.42824	5.69121e-08	1.46723e-05
ENSBTAG00000014585	PTGIR	19.3653	-1.76003	0.324434	-5.42492	5.79807e-08	1.46901e-05
ENSBTAG00000016874	DNAJB1	2292.92	0.352391	0.0652525	5.40042	6.64842e-08	1.65591e-05
ENSBTAG00000030566	GLE1	1121.14	0.279829	0.051892	5.39252	6.94758e-08	1.70158e-05
ENSBTAG00000021160	AP1M2	43.7851	-1.44267	0.26831	-5.37689	7.57851e-08	1.82567e-05
ENSBTAG00000023652	PROS1	26.4569	-2.17338	0.404448	-5.3737	7.71369e-08	1.82827e-05
ENSBTAG00000012262	FBXO10	238.288	0.46242	0.0863665	5.35416	8.59563e-08	2.00497e-05
ENSBTAG00000002298	CKAP2L	262.15	0.562585	0.105138	5.35094	8.74997e-08	2.00696e-05
ENSBTAG00000015856	CFAP126	218.069	-0.846668	0.158305	-5.34832	8.87733e-08	2.00696e-05
ENSBTAG00000033727	RBPMS	389.456	-1.24464	0.233013	-5.34153	9.21672e-08	2.05212e-05
ENSBTAG00000021978	PARVB	3116.49	-1.5557	0.295019	-5.27321	1.3406e-07	2.94031e-05
ENSBTAG00000013294	DYRK3	332.805	-1.46035	0.277183	-5.26856	1.37499e-07	2.97139e-05
ENSBTAG00000008990	DRG1	1487.12	-0.349589	0.0665451	-5.25342	1.49299e-07	3.17964e-05
ENSBTAG00000014476	ADAL	617.284	0.454186	0.0867007	5.23855	1.61839e-07	3.39746e-05
ENSBTAG00000018189	CSTB	16.5332	-2.78041	0.533544	-5.2112	1.87626e-07	3.88332e-05
ENSBTAG00000032340	KNSTRN	618.56	0.393982	0.0758968	5.19101	2.09152e-07	4.26874e-05
ENSBTAG00000052413	GNAS	34844.5	-0.503997	0.0973097	-5.17931	2.2271e-07	4.48319e-05
ENSBTAG00000048781	ENSBTAG00000048781	5379.91	0.605978	0.118087	5.13162	2.87266e-07	5.70457e-05
ENSBTAG00000008100	GOLGA7B	203.411	-1.59353	0.310933	-5.125	2.97538e-07	5.8194e-05
ENSBTAG00000012860	PDZD11	2104.57	-0.362487	0.0707591	-5.12284	3.00969e-07	5.8194e-05
ENSBTAG00000000582	LY6G6E	47.2964	-1.93845	0.379542	-5.10735	3.26711e-07	6.23509e-05
ENSBTAG00000019349	SLC6A4	1107.26	-1.36082	0.266935	-5.09795	3.4336e-07	6.44255e-05
ENSBTAG00000052204	ENSBTAG00000052204	5.39466	-2.08841	0.409788	-5.0963	3.4635e-07	6.44255e-05
ENSBTAG00000002647	RGS10	2811.48	-0.790287	0.156413	-5.05255	4.35941e-07	8.0077e-05
ENSBTAG00000015434	DSTN	1903.73	-1.50969	0.300258	-5.02799	4.95638e-07	8.99185e-05
ENSBTAG00000015767	RNF10	19323.7	-0.47613	0.0947988	-5.02254	5.09938e-07	9.13846e-05
ENSBTAG00000017765	GSTM1	166.381	-0.988939	0.196998	-5.02004	5.16607e-07	9.14643e-05
ENSBTAG00000010244	CLIC5	166.25	-0.933872	0.186872	-4.99738	5.81157e-07	0.000101668
ENSBTAG00000005150	HMGB3	67.4075	1.00793	0.201987	4.99007	6.03589e-07	0.000103137
ENSBTAG00000023218	UBE2V2	1862.64	-0.309456	0.0620113	-4.99031	6.02834e-07	0.000103137
ENSBTAG00000052734	PAPOLB	170.789	-0.634446	0.127393	-4.98024	6.35058e-07	0.000107266
ENSBTAG00000017118	FAM8A1	789.754	-1.16671	0.234441	-4.97658	6.47184e-07	0.000108072
ENSBTAG00000053361	KLHL30	7.2358	-2.88033	0.579116	-4.97368	6.5695e-07	0.000108471
ENSBTAG00000005843	REXO2	999.064	-0.479378	0.0964394	-4.97077	6.66868e-07	0.000108885
ENSBTAG00000012594	MRPS6	2042.42	-1.00016	0.202117	-4.9484	7.48249e-07	0.00012083
ENSBTAG00000004085	ASF1B	877.14	0.629688	0.127354	4.94439	7.63829e-07	0.000122005
ENSBTAG00000010659	CUX1	3249.52	-0.463997	0.0942783	-4.92157	8.58533e-07	0.000135657
ENSBTAG00000004362	SERPINC1	94.9472	0.686569	0.139703	4.9145	8.90115e-07	0.000139151
ENSBTAG00000010899	TIMP2	2615.92	-0.899411	0.183262	-4.9078	9.21041e-07	0.000142471
ENSBTAG00000018033	PIP4K2A	7058.86	-0.404066	0.0827144	-4.88507	1.0339e-06	0.000158262
ENSBTAG00000002260	NCAPD3	647.026	0.455347	0.0935076	4.86962	1.1181e-06	0.000169387
ENSBTAG00000007129	IRAG1	141.702	-1.56211	0.321447	-4.85962	1.17611e-06	0.000175212
ENSBTAG00000010756	ST7	613.81	-0.755519	0.155492	-4.8589	1.1804e-06	0.000175212
ENSBTAG00000001104	CMTM4	50.832	-1.1759	0.242184	-4.85539	1.20149e-06	0.000176558
ENSBTAG00000000087	HSD17B12	2247.88	-0.476406	0.0982293	-4.84994	1.235e-06	0.000179686
ENSBTAG00000014420	AGER	370.145	0.665623	0.137312	4.84752	1.25014e-06	0.000180106
ENSBTAG00000047664	GNAZ	13.9336	-1.47872	0.305402	-4.84188	1.28614e-06	0.000183494
ENSBTAG00000005997	ENSBTAG00000005997	326.483	0.714215	0.147584	4.83938	1.30247e-06	0.000184037
ENSBTAG00000014603	VAMP1	699.354	0.503093	0.10402	4.83651	1.32138e-06	0.000184931
ENSBTAG00000004258	EEF2	64651.5	0.268896	0.0558831	4.81176	1.49604e-06	0.000207399
ENSBTAG00000008165	ITGA2B	3033.26	-0.860589	0.179183	-4.80285	1.56422e-06	0.000211464
ENSBTAG00000014068	VDAC3	3212.92	-0.503369	0.104818	-4.8023	1.56853e-06	0.000211464
ENSBTAG00000024605	DYNLL1	5097.44	-0.402787	0.0838329	-4.80465	1.55026e-06	0.000211464
ENSBTAG00000013761	STMN1	5387.79	0.43132	0.0899483	4.79519	1.62519e-06	0.000217111
ENSBTAG00000005371	DPAGT1	1503.36	-0.619122	0.129228	-4.79092	1.6602e-06	0.000218097
ENSBTAG00000005574	CLU	4543.78	-1.51171	0.316108	-4.78226	1.73337e-06	0.000218097
ENSBTAG00000007266	DDX55	877.154	0.318815	0.0666681	4.78213	1.73448e-06	0.000218097
ENSBTAG00000008883	ZNF207	4752.18	0.335625	0.0701307	4.78571	1.70386e-06	0.000218097
ENSBTAG00000012066	PECAM1	1246.1	-0.707609	0.147977	-4.7819	1.73647e-06	0.000218097
ENSBTAG00000013832	TRIT1	1257.41	-0.386594	0.0807831	-4.78558	1.70494e-06	0.000218097
ENSBTAG00000017446	E2F8	221.733	0.712392	0.148779	4.78824	1.68247e-06	0.000218097
ENSBTAG00000007833	PIAS2	1161.22	-0.409024	0.0859506	-4.75882	1.94726e-06	0.000242499
ENSBTAG00000009683	PSMA6	4873.76	-0.332503	0.0699349	-4.75447	1.98966e-06	0.000245697
ENSBTAG00000004440	SLC15A1	186.104	-0.723946	0.153052	-4.73007	2.24447e-06	0.000274854
ENSBTAG00000003876	MCU	676.191	-0.680458	0.144122	-4.72139	2.3424e-06	0.000284476
ENSBTAG00000016951	WDFY1	1746.88	-0.39632	0.0840121	-4.71742	2.38858e-06	0.000287706
ENSBTAG00000018026	LANCL2	603.441	0.30418	0.0645472	4.71253	2.44663e-06	0.000292302
ENSBTAG00000031778	H2BC5	366.581	-0.606314	0.128867	-4.70497	2.53899e-06	0.000300891
ENSBTAG00000027446	RSU1	8473.94	-1.00442	0.214095	-4.69147	2.71255e-06	0.000318887
ENSBTAG00000027051	PTAFR	2565.03	-0.62727	0.133799	-4.68814	2.75703e-06	0.000321544
ENSBTAG00000008291	PROCR	635.417	-1.8226	0.389217	-4.68273	2.83075e-06	0.000322465
ENSBTAG00000013343	FTL	26154.2	-0.689342	0.147195	-4.68319	2.82445e-06	0.000322465
ENSBTAG00000038333	RBM23	1783.41	0.338677	0.0722862	4.68522	2.79657e-06	0.000322465
ENSBTAG00000005129	CEP55	375.603	0.569675	0.122312	4.65758	3.19955e-06	0.000361672
ENSBTAG00000010387	MINDY3	17755	-1.29075	0.277641	-4.64898	3.33585e-06	0.000374201
ENSBTAG00000015942	DNAJA4	342.543	0.50571	0.108836	4.64652	3.37581e-06	0.000375814
ENSBTAG00000011961	ENSBTAG00000011961	21508.9	-1.35305	0.291923	-4.63497	3.56995e-06	0.00039444
ENSBTAG00000047690	ENSBTAG00000047690	56.8267	0.816818	0.176516	4.62745	3.702e-06	0.000405977
ENSBTAG00000014725	CD27	3631.99	0.408967	0.0884585	4.62326	3.77758e-06	0.000411197
ENSBTAG00000000432	ENSBTAG00000000432	6903.2	0.471614	0.102063	4.62079	3.82273e-06	0.000413051
ENSBTAG00000052803	ENSBTAG00000052803	68.2417	0.683556	0.1483	4.60927	4.04091e-06	0.00043344
ENSBTAG00000005404	MSC	140.429	0.86855	0.189108	4.59287	4.37182e-06	0.000462186
ENSBTAG00000008228	BEND6	56.4648	0.810732	0.176493	4.59356	4.35738e-06	0.000462186
ENSBTAG00000004413	RHOBTB3	37.7295	-1.01409	0.220871	-4.59134	4.40413e-06	0.000462277
ENSBTAG00000008092	RAB37	1383.77	-0.830794	0.181263	-4.58335	4.57578e-06	0.000474439
ENSBTAG00000020783	MAPK14	6331.41	-0.396089	0.0864266	-4.58295	4.58457e-06	0.000474439
ENSBTAG00000010496	STAG3	251.366	0.905339	0.198102	4.57006	4.8759e-06	0.000497578
ENSBTAG00000019033	CD84	1186.27	-0.854473	0.186964	-4.57024	4.8716e-06	0.000497578
ENSBTAG00000003598	P3H3	36.7926	-1.70421	0.373577	-4.56186	5.07031e-06	0.000512693
ENSBTAG00000004894	GIMAP5	6778.51	0.379699	0.0832511	4.56089	5.09378e-06	0.000512693
ENSBTAG00000001497	MRAS	461.67	-1.19558	0.262915	-4.54742	5.43082e-06	0.000542897
ENSBTAG00000044138	METTL23	426.598	-0.440373	0.096891	-4.54503	5.49268e-06	0.000545371
ENSBTAG00000017486	ADARB1	85.2714	-1.09876	0.242055	-4.53931	5.64385e-06	0.00055662
ENSBTAG00000005607	ERCC6L	239.012	0.521309	0.115062	4.53068	5.87942e-06	0.000572173
ENSBTAG00000006485	TREML1	650.435	-1.63619	0.361077	-4.53143	5.85865e-06	0.000572173
ENSBTAG00000032374	SELENOK	1666.63	-0.412732	0.0911393	-4.52858	5.93806e-06	0.000574078
ENSBTAG00000014505	NGRN	2931.33	-0.233792	0.0517806	-4.51506	6.32993e-06	0.000607963
ENSBTAG00000000704	GUSB	1945.82	0.298115	0.0660587	4.51289	6.39505e-06	0.000609777
ENSBTAG00000044194	ZDHHC2	390.235	-1.20305	0.266653	-4.51167	6.43181e-06	0.000609777
ENSBTAG00000012385	NFX1	1930.94	0.30702	0.0681863	4.50266	6.71069e-06	0.000627193
ENSBTAG00000013531	CENPS	441.148	0.471542	0.104747	4.50172	6.7407e-06	0.000627193
ENSBTAG00000039861	OAS1Y	2132.41	-1.68368	0.374016	-4.50163	6.74355e-06	0.000627193
ENSBTAG00000019604	VASP	10509.6	-0.378148	0.0840532	-4.49891	6.83018e-06	0.000631254
ENSBTAG00000032372	HASPIN	105.011	0.661899	0.147354	4.49189	7.05949e-06	0.00064837
ENSBTAG00000010042	RIOK3	8214.51	-0.593479	0.132518	-4.47849	7.51736e-06	0.000686135
ENSBTAG00000049919	TFPI	17.206	-1.5702	0.351441	-4.4679	7.89898e-06	0.000712119
ENSBTAG00000052317	MTURN	336.581	-1.05612	0.236335	-4.46873	7.8686e-06	0.000712119
ENSBTAG00000004221	ESM1	52.6257	1.18089	0.264793	4.45966	8.20881e-06	0.000735539
ENSBTAG00000054306	ENSBTAG00000054306	1516.5	-0.894623	0.200782	-4.45569	8.3624e-06	0.00074476
ENSBTAG00000004190	ARHGAP29	90.9625	-1.62134	0.364148	-4.45243	8.49022e-06	0.000747088
ENSBTAG00000012068	BRIP1	179.731	0.437945	0.09834	4.45337	8.45313e-06	0.000747088
ENSBTAG00000012674	CNKSR3	40.5671	-1.48365	0.333977	-4.44237	8.89723e-06	0.000778243
ENSBTAG00000017260	PDE3A	50.6663	-1.16433	0.26232	-4.43859	9.05514e-06	0.000787368
ENSBTAG00000015764	EML2	1711.36	-0.306037	0.069008	-4.4348	9.21569e-06	0.000796615
ENSBTAG00000008642	POLR1D	1823	-0.292315	0.0659885	-4.42978	9.43283e-06	0.000810616
ENSBTAG00000002918	RAD51	355.61	0.607584	0.13732	4.42459	9.66276e-06	0.000818827
ENSBTAG00000010068	REEP2	1467.36	-1.18957	0.268899	-4.42385	9.69553e-06	0.000818827
ENSBTAG00000049032	ENSBTAG00000049032	43.7567	0.930773	0.210372	4.42441	9.67079e-06	0.000818827
ENSBTAG00000005699	SCML4	677.621	0.480805	0.109	4.41107	1.02863e-05	0.000851422
ENSBTAG00000019979	CMPK2	228.029	-0.882905	0.200059	-4.41322	1.01844e-05	0.000851422
ENSBTAG00000023744	YPEL5	3372.82	-0.482629	0.109427	-4.4105	1.03132e-05	0.000851422
ENSBTAG00000026088	LYZ2	23.8916	-1.5899	0.360305	-4.41266	1.02109e-05	0.000851422
ENSBTAG00000000539	LRRC28	938.459	-0.937756	0.212929	-4.40408	1.06235e-05	0.000872138
ENSBTAG00000019289	ITGA2	22.4714	-1.15256	0.261932	-4.40023	1.08137e-05	0.000882819
ENSBTAG00000024803	ENDOD1	4171.12	-0.79306	0.180612	-4.39096	1.1285e-05	0.000912575
ENSBTAG00000039657	H2AC6	184.05	-0.911304	0.207557	-4.39063	1.13024e-05	0.000912575
ENSBTAG00000009472	C4H7orf25	409.504	-0.265339	0.0604573	-4.38887	1.13941e-05	0.000914951
ENSBTAG00000003366	DDX58	1573.56	-0.906552	0.206986	-4.37978	1.18798e-05	0.000943644
ENSBTAG00000046862	MARCKSL1	1076.37	-0.781775	0.178493	-4.37986	1.18754e-05	0.000943644
ENSBTAG00000010136	CMAS	2260.73	-0.432058	0.0987119	-4.37696	1.20345e-05	0.00094563
ENSBTAG00000016098	BRK1	6444.51	-0.380059	0.086814	-4.37786	1.19851e-05	0.00094563
ENSBTAG00000016726	KIF15	871.247	0.416375	0.0951866	4.37431	1.21818e-05	0.00094563
ENSBTAG00000018588	TMBIM6	42240.6	-0.296064	0.0676655	-4.3754	1.21211e-05	0.00094563
ENSBTAG00000018775	TPX2	1277.68	0.505065	0.115483	4.37351	1.22266e-05	0.00094563
ENSBTAG00000013099	ALDOC	3378.93	-0.571632	0.130981	-4.36424	1.27566e-05	0.000981453
ENSBTAG00000005163	S100A1	898.238	-1.49939	0.344157	-4.35669	1.32044e-05	0.00101062
ENSBTAG00000020382	RIN2	389.371	-0.580112	0.134014	-4.32876	1.49953e-05	0.00114174
ENSBTAG00000021634	PIAS3	757.929	0.200264	0.0462961	4.32573	1.52025e-05	0.00115155
ENSBTAG00000054254	ENSBTAG00000054254	43.5544	0.832014	0.192638	4.31905	1.56702e-05	0.00118089
ENSBTAG00000013525	MPIG6B	22145.3	-1.27515	0.295912	-4.30922	1.63832e-05	0.00122832
ENSBTAG00000009905	NFYA	730.083	0.276427	0.0642322	4.30356	1.68074e-05	0.00125373
ENSBTAG00000044021	TOGARAM2	41.841	0.989844	0.230135	4.30114	1.69919e-05	0.00126109
ENSBTAG00000037377	ABHD14B	3229.05	0.326051	0.0759157	4.29491	1.74766e-05	0.00129054
ENSBTAG00000011184	FTH1	64734.6	-0.385222	0.0897952	-4.29001	1.78666e-05	0.00131275
ENSBTAG00000011668	KCTD14	20.8908	-1.04622	0.244424	-4.28033	1.86618e-05	0.00135091
ENSBTAG00000014319	DNM3	34.5869	-1.37876	0.322113	-4.28038	1.86575e-05	0.00135091
ENSBTAG00000021506	ARL6IP5	3336.08	-0.28587	0.0667742	-4.28113	1.85943e-05	0.00135091
ENSBTAG00000026247	PKHD1L1	11.6615	-1.70792	0.399162	-4.27877	1.87929e-05	0.00135374
ENSBTAG00000046979	LGMN	9461.73	-0.592826	0.138777	-4.27179	1.93908e-05	0.00138999
ENSBTAG00000001465	P2RY1	837.54	-0.906903	0.212417	-4.26944	1.95966e-05	0.00139117
ENSBTAG00000026993	TMBIM4	5790.19	-0.298579	0.0699175	-4.27045	1.95075e-05	0.00139117
ENSBTAG00000019984	GINS1	624.193	0.525315	0.123075	4.26827	1.96994e-05	0.00139174
ENSBTAG00000002788	RAB27B	359.314	-0.893136	0.209667	-4.25978	2.04632e-05	0.00143879
ENSBTAG00000006925	CENPL	266.287	0.44651	0.10487	4.25774	2.06504e-05	0.00144504
ENSBTAG00000005042	SYN1	495.143	-0.7433	0.174911	-4.2496	2.14153e-05	0.00148442
ENSBTAG00000016257	ZNF74	907.412	0.519094	0.122151	4.2496	2.14153e-05	0.00148442
ENSBTAG00000012921	KIF24	200.027	0.586841	0.138201	4.24629	2.17339e-05	0.00149944
ENSBTAG00000034349	IFI44	638.792	-1.01176	0.238621	-4.24003	2.23494e-05	0.00153469
ENSBTAG00000002613	MIS18BP1	265.214	0.56089	0.132354	4.2378	2.25717e-05	0.00154275
ENSBTAG00000008259	ACOD1	1413.11	-1.3315	0.314809	-4.22955	2.34164e-05	0.00159308
ENSBTAG00000002690	BLZF1	788.095	-0.437408	0.103589	-4.22253	2.41575e-05	0.00163592
ENSBTAG00000008605	DNAH2	15.7507	-1.6466	0.390429	-4.21742	2.47115e-05	0.00166576
ENSBTAG00000053561	LY6G6D	90.1815	-1.38239	0.328701	-4.20561	2.60375e-05	0.00174713
ENSBTAG00000014707	ISG15	646.283	-1.79708	0.427755	-4.20118	2.6553e-05	0.00177362
ENSBTAG00000001938	CKS2	494.588	0.574068	0.136706	4.1993	2.67737e-05	0.00178027
ENSBTAG00000011041	ZFYVE1	1516.36	0.199578	0.0476072	4.19218	2.76282e-05	0.00182881
ENSBTAG00000011661	CEP152	309.053	0.353333	0.084439	4.18448	2.8582e-05	0.00188346
ENSBTAG00000007112	HSPB11	148.804	-0.527626	0.126197	-4.18097	2.90272e-05	0.00190115
ENSBTAG00000011677	H1-2	197.854	-1.36545	0.326657	-4.18008	2.91407e-05	0.00190115
ENSBTAG00000015311	PTPRR	123.299	-1.1055	0.264516	-4.17932	2.92384e-05	0.00190115
ENSBTAG00000008416	ABHD5	760.122	-0.616662	0.147684	-4.17555	2.97265e-05	0.00192437
ENSBTAG00000010077	FANCD2	317.889	0.625903	0.15019	4.16741	3.08082e-05	0.00197744
ENSBTAG00000015127	SDC4	170.84	-0.603243	0.144755	-4.16735	3.08156e-05	0.00197744
ENSBTAG00000049524	ENSBTAG00000049524	8.53767	1.35335	0.324919	4.16519	3.1109e-05	0.00198759
ENSBTAG00000020059	GEN1	786.966	0.576667	0.138651	4.15914	3.19452e-05	0.00203219
ENSBTAG00000022293	CSKMT	334.208	0.553695	0.133216	4.15636	3.23359e-05	0.00204817
ENSBTAG00000013926	FCGRT	3739.92	0.374827	0.0902184	4.15466	3.25765e-05	0.00205456
ENSBTAG00000027074	SV2B	37.122	1.05898	0.25549	4.14491	3.39942e-05	0.00213481
ENSBTAG00000019036	ARHGAP28	63.8264	-1.0636	0.256971	-4.13901	3.48807e-05	0.00218116
ENSBTAG00000017451	TSPAN17	5808.45	-0.721445	0.17436	-4.13767	3.50853e-05	0.00218465
ENSBTAG00000019722	GUCY2C	106.367	-0.453491	0.109748	-4.1321	3.59463e-05	0.00222882
ENSBTAG00000030333	AOC3	277.066	-1.71356	0.415555	-4.12356	3.73063e-05	0.00230343
ENSBTAG00000000820	GNG11	20767.7	-1.08132	0.26262	-4.11743	3.83121e-05	0.00234582
ENSBTAG00000012125	GDI1	10503.1	-0.253374	0.0615368	-4.11744	3.83101e-05	0.00234582
ENSBTAG00000026748	GULO	20.6678	-1.85932	0.452397	-4.10993	3.95779e-05	0.00241326
ENSBTAG00000016043	GNB3	3.38277	-2.55419	0.62264	-4.1022	4.09243e-05	0.00248505
ENSBTAG00000006065	PCNA	3527.98	0.37826	0.092292	4.09852	4.15804e-05	0.0025145
ENSBTAG00000013452	AQP9	489.807	-0.930614	0.22737	-4.09294	4.25931e-05	0.00256518
ENSBTAG00000003314	SKA3	264.055	0.414993	0.101441	4.09098	4.29561e-05	0.00257649
ENSBTAG00000006972	TRIP13	462.223	0.463829	0.113423	4.08937	4.32545e-05	0.00258384
ENSBTAG00000020100	ENSBTAG00000020100	568.267	0.512882	0.125538	4.08546	4.39887e-05	0.00261706
ENSBTAG00000020341	MOV10L1	36.9004	-0.899762	0.220692	-4.077	4.56206e-05	0.00270321
ENSBTAG00000000277	IL18	185.911	-0.894481	0.219964	-4.06649	4.77272e-05	0.00279423
ENSBTAG00000013064	RGS18	1952.87	-0.840597	0.206627	-4.06818	4.73823e-05	0.00279423
ENSBTAG00000021680	SKA2	535.216	0.417062	0.102542	4.06724	4.75742e-05	0.00279423
ENSBTAG00000002590	EXOSC10	2911.06	0.208375	0.0513031	4.06165	4.87262e-05	0.00282432
ENSBTAG00000015478	SRD5A1	267.676	-1.05532	0.259854	-4.06122	4.88177e-05	0.00282432
ENSBTAG00000051412	HBA	1231.06	3.25626	0.801653	4.06193	4.8668e-05	0.00282432
ENSBTAG00000050385	ENSBTAG00000050385	1768.82	-0.443892	0.109353	-4.05925	4.92302e-05	0.00283701
ENSBTAG00000010913	SRXN1	636.335	-1.16588	0.287288	-4.05822	4.94489e-05	0.00283848
ENSBTAG00000001839	OCIAD2	1050.79	-0.54928	0.135503	-4.05363	5.04279e-05	0.00288342
ENSBTAG00000012867	TXLNA	3649.58	0.215238	0.0532453	4.04238	5.2911e-05	0.00301367
ENSBTAG00000021176	CRISPLD2	71.4119	-1.19895	0.29675	-4.04026	5.33917e-05	0.00302931
ENSBTAG00000008940	NPTX1	8.32257	-1.75253	0.4339	-4.03901	5.36774e-05	0.00303381
ENSBTAG00000007554	IFI6	944.89	-0.782984	0.194049	-4.03499	5.46054e-05	0.00307443
ENSBTAG00000007068	SH3BGR	16.7429	-1.64978	0.409194	-4.03178	5.53557e-05	0.00310478
ENSBTAG00000035662	CAMK4	480.176	0.427615	0.106096	4.03045	5.56693e-05	0.0031105
ENSBTAG00000007003	TYMS	838.164	0.377075	0.0937636	4.02155	5.78168e-05	0.00321825
ENSBTAG00000054976	MCTP1	387.855	-0.696752	0.173382	-4.0186	5.85448e-05	0.00324647
ENSBTAG00000019781	CLASP1	2600.86	-0.456791	0.113815	-4.01345	5.98381e-05	0.00330572
ENSBTAG00000002651	PKP2	74.5375	-0.701476	0.175001	-4.00841	6.11287e-05	0.00336437
ENSBTAG00000010774	NUSAP1	702.915	0.50372	0.125739	4.00609	6.17318e-05	0.00338489
ENSBTAG00000036016	FAM111B	1762.99	-0.489624	0.122348	-4.00191	6.28327e-05	0.00343244
ENSBTAG00000021077	BOLA-DQB	4536.34	-2.71722	0.679294	-4.00006	6.33262e-05	0.00344659
ENSBTAG00000010508	BLVRB	1021.67	-0.54452	0.136183	-3.99844	6.37623e-05	0.00345752
ENSBTAG00000002736	DNMT1	2871.6	0.30183	0.0755505	3.99508	6.46723e-05	0.00349397
ENSBTAG00000009757	RPSA	66673.8	0.347538	0.0870198	3.99379	6.50266e-05	0.00350024
ENSBTAG00000014835	SPARC	20.9861	-1.43423	0.359853	-3.98561	6.73077e-05	0.00358832
ENSBTAG00000024726	HJURP	256.701	0.668594	0.167765	3.9853	6.73955e-05	0.00358832
ENSBTAG00000052659	ENSBTAG00000052659	170.067	1.64809	0.413367	3.987	6.6914e-05	0.00358832
ENSBTAG00000019456	SPRED2	99.5306	-0.607569	0.152487	-3.9844	6.76511e-05	0.00358893
ENSBTAG00000006322	DENND5A	8206.28	-0.318899	0.0801274	-3.9799	6.8945e-05	0.00364441
ENSBTAG00000032277	KYNU	1986.58	-0.405184	0.101856	-3.97802	6.94904e-05	0.00365034
ENSBTAG00000052094	ENSBTAG00000052094	464.532	0.453263	0.113948	3.97781	6.9554e-05	0.00365034
ENSBTAG00000000269	ENSBTAG00000000269	357.845	-0.401969	0.101174	-3.97303	7.09632e-05	0.00371105
ENSBTAG00000054870	ENSBTAG00000054870	76.0534	-1.11925	0.281787	-3.97198	7.12782e-05	0.0037143
ENSBTAG00000009426	EZH2	1502.67	0.448781	0.113073	3.96893	7.21954e-05	0.00373881
ENSBTAG00000023745	BANP	820.676	0.722734	0.182107	3.96873	7.22573e-05	0.00373881
ENSBTAG00000012887	FCER1A	687.946	-0.982898	0.248053	-3.96246	7.41824e-05	0.00382495
ENSBTAG00000000205	MMD	2856.72	-0.536885	0.135748	-3.95501	7.65316e-05	0.0039003
ENSBTAG00000015100	ATP6V0E1	7869.54	-0.425556	0.107614	-3.95447	7.67055e-05	0.0039003
ENSBTAG00000026199	ACTB	179063	-0.293194	0.0740966	-3.95692	7.59231e-05	0.0039003
ENSBTAG00000053109	ENSBTAG00000053109	28.8413	1.08111	0.273296	3.95581	7.62754e-05	0.0039003
ENSBTAG00000007246	TMEM204	429.849	0.565663	0.14316	3.95125	7.77438e-05	0.00392593
ENSBTAG00000031178	SLC9A9	1364.37	-0.584087	0.147801	-3.95185	7.75493e-05	0.00392593
ENSBTAG00000008024	UCHL3	1952.93	-0.817144	0.206933	-3.94883	7.85332e-05	0.00393872
ENSBTAG00000008499	TROAP	411.174	0.742224	0.187938	3.94929	7.83828e-05	0.00393872
ENSBTAG00000003458	CDCA7	4621.83	0.332473	0.0842968	3.94407	8.01095e-05	0.00400411
ENSBTAG00000012184	PTTG1	358.982	0.673957	0.171063	3.93983	8.15395e-05	0.00406177
ENSBTAG00000009104	SERP1	2591.38	-0.369346	0.0938924	-3.93372	8.3641e-05	0.00415238
ENSBTAG00000010971	LIMS1	2037.62	-0.63328	0.161243	-3.92749	8.58353e-05	0.00424697
ENSBTAG00000000387	NICN1	2107.45	0.240918	0.061584	3.91202	9.15273e-05	0.0045134
ENSBTAG00000017044	MAG	30.282	-1.29343	0.331311	-3.90397	9.46264e-05	0.00462882
ENSBTAG00000018367	CD6	2543.14	0.45814	0.117366	3.9035	9.48128e-05	0.00462882
ENSBTAG00000021141	CD8A	1310.71	0.848063	0.217216	3.90424	9.45207e-05	0.00462882
ENSBTAG00000004736	GRB2	8839.75	-0.199031	0.0510051	-3.90217	9.53322e-05	0.00463876
ENSBTAG00000017256	CD2	2239.75	0.412493	0.105791	3.89912	9.65418e-05	0.00468212
ENSBTAG00000005008	WSB1	9706.1	-0.367722	0.0943825	-3.89608	9.77614e-05	0.0047132
ENSBTAG00000027204	ENSBTAG00000027204	7319.18	0.504345	0.129454	3.89593	9.78241e-05	0.0047132
ENSBTAG00000038079	C16H1orf21	1728.72	-1.03267	0.265358	-3.89161	9.95797e-05	0.0047821
ENSBTAG00000008772	SMC2	1373.99	0.419285	0.107831	3.88835	0.000100927	0.00482406
ENSBTAG00000013303	ACSS2	2051.17	-0.285156	0.0733442	-3.88791	0.00010111	0.00482406
ENSBTAG00000000831	CTNS	740.968	-0.486407	0.12516	-3.88628	0.00010179	0.0048408
ENSBTAG00000001662	EHD3	8593.8	-0.449202	0.11589	-3.87611	0.00010614	0.0050314
ENSBTAG00000049733	ATXN7L1	293.993	-0.287626	0.0743288	-3.86964	0.000108996	0.00515016
ENSBTAG00000003958	TMEM220	24.1558	-1.19321	0.308727	-3.86493	0.000111123	0.00521709
ENSBTAG00000030162	AXIN2	222.729	0.872711	0.225773	3.86543	0.000110894	0.00521709
ENSBTAG00000011478	ELP6	329.038	0.372093	0.0964911	3.85625	0.000115142	0.00538857
ENSBTAG00000003884	FAM120B	587.682	-0.286595	0.0744117	-3.85148	0.000117408	0.00545983
ENSBTAG00000006434	SYNPO2	140.126	-1.04325	0.27082	-3.85219	0.000117068	0.00545983
ENSBTAG00000007804	RILPL2	20188.3	-0.726312	0.188646	-3.85013	0.000118056	0.00547268
ENSBTAG00000001770	ST8SIA5	6.73568	-1.4472	0.376158	-3.84733	0.000119413	0.00551817
ENSBTAG00000017716	BEGAIN	44.3533	0.777459	0.202305	3.843	0.000121539	0.00558129
ENSBTAG00000021963	SLAIN2	1136.96	-0.33402	0.0869017	-3.84366	0.000121214	0.00558129
ENSBTAG00000046409	EGR2	68.6862	-1.18628	0.309041	-3.83857	0.000123755	0.00566536
ENSBTAG00000005865	MAPK6	1912.31	-0.444515	0.115943	-3.83391	0.000126121	0.00573793
ENSBTAG00000015972	GLRX2	667.448	-0.579244	0.151072	-3.83423	0.00012596	0.00573793
ENSBTAG00000012830	YJU2	508.217	0.277831	0.0725236	3.8309	0.000127676	0.00579072
ENSBTAG00000006754	DBP	490.53	0.380988	0.0994751	3.82999	0.000128151	0.00579438
ENSBTAG00000002575	SSU72	2134.58	-0.251199	0.065629	-3.82757	0.000129416	0.00583366
ENSBTAG00000009812	CXCL5	192.403	-1.12844	0.295041	-3.82469	0.000130939	0.00588423
ENSBTAG00000012406	ZBP1	2635.6	-0.866897	0.226897	-3.82066	0.000133095	0.0059629
ENSBTAG00000014915	ETV5	107.705	-0.724982	0.189826	-3.8192	0.000133884	0.00598001
ENSBTAG00000018103	HMGB1	12722.3	0.238067	0.0623783	3.8165	0.000135359	0.00602756
ENSBTAG00000008966	TSPAN7	306.846	-1.15996	0.30454	-3.80891	0.000139581	0.00619682
ENSBTAG00000001188	ROM1	267.306	0.335511	0.0882015	3.80391	0.000142427	0.00628829
ENSBTAG00000003168	HNRNPUL1	15275.6	0.0870667	0.0228894	3.80379	0.000142497	0.00628829
ENSBTAG00000009714	ARHGAP33	96.5958	0.710846	0.186949	3.80234	0.000143334	0.00630628
ENSBTAG00000049782	ENSBTAG00000049782	55732.6	-1.3359	0.351436	-3.80125	0.000143967	0.00631521
ENSBTAG00000000801	ZNF583	398.666	-0.260532	0.0685742	-3.79928	0.000145119	0.00634681
ENSBTAG00000000064	FEN1	1014.73	0.508159	0.133984	3.79268	0.000149033	0.00649862
ENSBTAG00000001879	PER2	37.5142	0.752156	0.198406	3.791	0.000150044	0.00650412
ENSBTAG00000010380	INO80	2838.35	0.177393	0.0467856	3.79161	0.000149675	0.00650412
ENSBTAG00000015209	MXD4	1002.47	0.462473	0.122078	3.78834	0.000151655	0.0065546
ENSBTAG00000007881	IFIT1	726.686	-1.03604	0.273621	-3.78639	0.000152849	0.0065618
ENSBTAG00000012307	DTNA	6.54752	-1.82991	0.483356	-3.78585	0.000153186	0.0065618
ENSBTAG00000020755	SELP	1243.22	-1.23401	0.326011	-3.78516	0.000153607	0.0065618
ENSBTAG00000031998	CXCL16	1190.83	-0.546206	0.144245	-3.78664	0.000152695	0.0065618
ENSBTAG00000007439	TENM4	10.918	2.20546	0.583469	3.77991	0.000156883	0.00668229
ENSBTAG00000018499	ANXA8L1	82.3661	0.883917	0.234058	3.77648	0.000159059	0.00675539
ENSBTAG00000013593	SNRPA1	1655.54	-0.22644	0.0599849	-3.77495	0.000160042	0.00677756
ENSBTAG00000040331	ENSBTAG00000040331	2775.4	0.398761	0.105816	3.76844	0.000164271	0.00693666
ENSBTAG00000011396	HNRNPC	8337.86	-0.220615	0.0585749	-3.76638	0.000165631	0.00697405
ENSBTAG00000017713	KTN1	3380.53	-0.307349	0.0818799	-3.75366	0.000174273	0.00731698
ENSBTAG00000009686	FBXO15	84.3825	-0.913257	0.243594	-3.7491	0.00017747	0.00742998
ENSBTAG00000011935	RASSF6	25.315	-1.22523	0.326876	-3.74829	0.000178041	0.00743272
ENSBTAG00000052979	TMEM69	255.899	-0.306223	0.0817943	-3.74382	0.000181247	0.0075451
ENSBTAG00000006896	ABCA9	46.9835	-1.11525	0.298047	-3.74185	0.00018267	0.0075615
ENSBTAG00000047175	ENSBTAG00000047175	189.255	-1.16042	0.310098	-3.7421	0.000182487	0.0075615
ENSBTAG00000010146	PLXNB3	61.9464	-1.36569	0.365048	-3.74112	0.000183205	0.00756235
ENSBTAG00000049048	ENSBTAG00000049048	12.8198	-0.953379	0.254935	-3.7397	0.000184238	0.00758371
ENSBTAG00000001500	FIGNL1	120.071	0.458415	0.122761	3.73422	0.000188299	0.00772921
ENSBTAG00000019262	TOP2A	2163.54	0.460814	0.12365	3.72677	0.000193951	0.00793904
ENSBTAG00000019164	RHOBTB1	30.6159	0.858431	0.230536	3.72363	0.000196382	0.00801622
ENSBTAG00000026114	UBE2F	1439.67	-0.462423	0.124223	-3.72253	0.000197233	0.00802864
ENSBTAG00000011182	PDLIM1	5169.15	-1.13161	0.304328	-3.71839	0.000200495	0.00811647
ENSBTAG00000017306	AKNA	8218.65	0.341162	0.0917346	3.71901	0.000200003	0.00811647
ENSBTAG00000009213	TOMM40L	631.692	-0.413787	0.111417	-3.71386	0.00020412	0.00824052
ENSBTAG00000032481	DAPL1	175.322	1.06449	0.286694	3.71298	0.000204834	0.00824666
ENSBTAG00000008310	TMEM9B	3179.39	-0.303243	0.0816886	-3.71218	0.000205486	0.0082503
ENSBTAG00000000752	SGO1	153.774	0.543499	0.146591	3.70759	0.00020924	0.0083554
ENSBTAG00000014372	SMARCD3	86.6056	0.801023	0.216024	3.70803	0.000208875	0.0083554
ENSBTAG00000016746	UBE2C	520.955	0.657201	0.17742	3.70421	0.000212052	0.00844473
ENSBTAG00000017970	ZYX	26631.2	-0.671004	0.181194	-3.70323	0.000212871	0.00845444
ENSBTAG00000008497	RGS14	6643.56	0.249214	0.067359	3.69978	0.000215787	0.00854714
ENSBTAG00000000632	RAD54B	257.277	0.313367	0.0847431	3.69785	0.000217436	0.00858932
ENSBTAG00000005776	ZNF185	8.0475	1.26612	0.342466	3.69706	0.000218109	0.00859278
ENSBTAG00000003693	SUN2	11097.4	0.332602	0.0900945	3.6917	0.000222756	0.00870585
ENSBTAG00000013740	SP2	971.758	0.293617	0.0795277	3.69201	0.00022249	0.00870585
ENSBTAG00000025149	RPAIN	115.397	0.335361	0.0908193	3.69262	0.000221958	0.00870585
ENSBTAG00000008533	GLCCI1	833.598	0.339901	0.0922422	3.68488	0.000228815	0.00891892
ENSBTAG00000014127	PTGS2	124.535	-0.994124	0.269919	-3.68304	0.000230465	0.00895946
ENSBTAG00000011938	SLC25A2	4.62584	1.57524	0.428114	3.67949	0.000233704	0.00906144
ENSBTAG00000003788	RCC1	711.527	0.278693	0.0758702	3.67328	0.000239455	0.00925999
ENSBTAG00000009451	JDP2	1099.49	0.26026	0.0709797	3.66668	0.000245723	0.00947741
ENSBTAG00000018887	IPO13	1349.4	0.211185	0.0576596	3.66262	0.000249649	0.00960365
ENSBTAG00000021957	LTBP2	19.1056	0.857533	0.234175	3.66192	0.000250327	0.0096046
ENSBTAG00000015685	KIF12	29.6123	0.984121	0.269417	3.65278	0.000259415	0.00992736
ENSBTAG00000001225	RBM14	2898.36	0.320896	0.0878828	3.65141	0.000260808	0.00995474
ENSBTAG00000018404	PRKG1	23.6893	-1.21398	0.332788	-3.64792	0.000264372	0.0100646
ENSBTAG00000017246	UBB	54924	-0.257946	0.070746	-3.64608	0.000266271	0.0101107
ENSBTAG00000009548	MAD2L1BP	479.096	0.27814	0.0763463	3.64314	0.000269335	0.0101825
ENSBTAG00000010721	MCM3	3191.99	0.41014	0.112585	3.64294	0.000269546	0.0101825
ENSBTAG00000017407	HSF2BP	211.609	-0.714871	0.196712	-3.6341	0.000278954	0.0104839
ENSBTAG00000050158	ENSBTAG00000050158	6913	-1.00863	0.277535	-3.63424	0.000278798	0.0104839
ENSBTAG00000016580	TEF	891.21	0.311766	0.085858	3.63119	0.00028212	0.0105759
ENSBTAG00000018785	TUBB1	54662.3	-1.093	0.301567	-3.6244	0.000289628	0.0108297
ENSBTAG00000014172	FGD2	6249.66	0.371007	0.102407	3.62288	0.000291345	0.0108388
ENSBTAG00000047591	C23H6orf141	197.23	-0.553666	0.152822	-3.62296	0.000291254	0.0108388
ENSBTAG00000013573	BIRC5	602.037	0.540816	0.149386	3.62027	0.000294301	0.0109211
ENSBTAG00000007890	SEC14L5	276.02	-1.03428	0.286074	-3.61543	0.000299854	0.0110991
ENSBTAG00000032686	HOMEZ	845.531	-0.233484	0.0646783	-3.60992	0.000306289	0.0112805
ENSBTAG00000048262	ACTR5	538.051	0.245301	0.0679476	3.61015	0.000306015	0.0112805
ENSBTAG00000014355	MYCBPAP	33.4603	-0.680982	0.18868	-3.60918	0.000307162	0.0112844
ENSBTAG00000023398	UBASH3A	1021.86	0.391996	0.108771	3.60387	0.000313513	0.011489
ENSBTAG00000052414	HAP1	99.2577	-0.833798	0.231414	-3.60306	0.000314492	0.0114962
ENSBTAG00000000434	CRYAB	8.46281	-1.82228	0.505951	-3.60169	0.000316152	0.0115282
ENSBTAG00000003388	DPM2	725.755	-0.289099	0.0803675	-3.59722	0.000321635	0.0116991
ENSBTAG00000014885	MYOM3	7.03199	1.85793	0.516737	3.5955	0.000323764	0.0117474
ENSBTAG00000007206	STRIP2	408.987	-1.07246	0.298458	-3.59335	0.000326449	0.0118157
ENSBTAG00000004879	FOXO4	1872.14	0.370312	0.103254	3.58642	0.000335244	0.0120791
ENSBTAG00000043949	PAWR	65.2312	0.57006	0.158954	3.58633	0.000335371	0.0120791
ENSBTAG00000006876	PMPCB	1448.54	-0.210573	0.0587349	-3.58515	0.000336882	0.0121039
ENSBTAG00000005787	IFT57	316.877	-0.313808	0.087558	-3.584	0.000338373	0.0121278
ENSBTAG00000001321	IL1B	482.977	-0.75495	0.210784	-3.58163	0.000341454	0.0122084
ENSBTAG00000008735	VASH1	943.944	-0.592718	0.16573	-3.5764	0.000348357	0.012425
ENSBTAG00000010667	PIK3IP1	2462.02	0.308847	0.0864037	3.57447	0.000350939	0.0124619
ENSBTAG00000051295	FXYD4	4912.44	-1.04393	0.292062	-3.57436	0.000351087	0.0124619
ENSBTAG00000002033	UBXN2A	923.348	-0.718739	0.201167	-3.57285	0.000353114	0.0125036
ENSBTAG00000052221	ENSBTAG00000052221	29.1151	-0.693438	0.19422	-3.57038	0.000356462	0.0125919
ENSBTAG00000048800	ENSBTAG00000048800	4355.73	0.265489	0.0743816	3.56928	0.000357966	0.0126147
ENSBTAG00000004861	EIF3F	5596.01	0.224343	0.062975	3.56242	0.000367452	0.0128587
ENSBTAG00000012142	RAD18	277.594	0.413342	0.116043	3.56199	0.000368061	0.0128587
ENSBTAG00000012169	FAM118B	740.238	-0.240173	0.0674082	-3.56296	0.000366691	0.0128587
ENSBTAG00000019928	AQP11	10.6212	-1.34826	0.378539	-3.56175	0.000368391	0.0128587
ENSBTAG00000021303	RSAD1	192.227	0.386252	0.108503	3.55982	0.000371114	0.012923
ENSBTAG00000023523	GKAP1	438.605	-0.391918	0.110167	-3.55749	0.000374415	0.0130072
ENSBTAG00000021673	NDC80	246.258	0.540541	0.1521	3.55384	0.000379646	0.0131362
ENSBTAG00000039552	PLK4	377.482	0.414725	0.116704	3.55365	0.000379917	0.0131362
ENSBTAG00000050773	ENSBTAG00000050773	43.3825	0.640145	0.180233	3.55176	0.000382661	0.0132
ENSBTAG00000003804	SCCPDH	790.42	-0.332736	0.0936995	-3.55109	0.000383633	0.0132025
ENSBTAG00000006371	RMND5B	2159.77	0.183408	0.0516577	3.55044	0.000384582	0.0132043
ENSBTAG00000017418	RRP1B	1169.19	0.298606	0.0841296	3.54936	0.000386165	0.0132277
ENSBTAG00000045460	SCARNA11	33.0652	-1.14366	0.322413	-3.54718	0.000389378	0.0133068
ENSBTAG00000006305	AK1	32.7975	-1.13711	0.320805	-3.54454	0.000393292	0.0133783
ENSBTAG00000032021	RALB	3051.61	-0.354133	0.0998977	-3.54495	0.000392681	0.0133783
ENSBTAG00000005441	ZMAT2	3308.3	-0.197416	0.0557559	-3.54072	0.000399041	0.0135221
ENSBTAG00000014727	RFC4	531.478	0.315766	0.0891867	3.54051	0.000399361	0.0135221
ENSBTAG00000006780	NAPSA	8676	0.339716	0.0960324	3.53751	0.000403918	0.013645
ENSBTAG00000054578	COMMD6	859.347	-0.729062	0.206161	-3.53638	0.000405657	0.0136723
ENSBTAG00000002361	TMCC2	380.239	-1.16223	0.329594	-3.52624	0.00042151	0.0141741
ENSBTAG00000012497	KHDRBS1	4859.77	-0.197796	0.0561066	-3.52536	0.000422914	0.0141889
ENSBTAG00000027983	GTF2H2	928.39	-0.294722	0.0836289	-3.52416	0.000424828	0.0142206
ENSBTAG00000055077	MRPL33	414.543	-0.343246	0.0974509	-3.52225	0.000427905	0.0142911
ENSBTAG00000000295	CLHC1	875.877	-0.565609	0.160844	-3.51651	0.000437261	0.0143846
ENSBTAG00000001343	DEPDC1	46.9178	0.682657	0.194073	3.51753	0.000435581	0.0143846
ENSBTAG00000007020	ZNF502	178.694	-0.610837	0.173715	-3.51633	0.000437558	0.0143846
ENSBTAG00000007882	CACNA1B	107.679	-2.90923	0.827211	-3.51691	0.000436601	0.0143846
ENSBTAG00000008471	MX2	3307.16	-0.876714	0.249096	-3.51959	0.000432219	0.0143846
ENSBTAG00000012504	GAS2L1	416.668	-0.84993	0.241578	-3.51824	0.000434425	0.0143846
ENSBTAG00000054381	ENSBTAG00000054381	54.7115	0.894136	0.254236	3.51695	0.000436538	0.0143846
ENSBTAG00000038422	ENSBTAG00000038422	17.978	-0.768845	0.218939	-3.51169	0.000445271	0.0146055
ENSBTAG00000017863	SRGN	52281.2	-0.514879	0.146755	-3.50842	0.000450774	0.0147531
ENSBTAG00000013781	MIOS	1571.57	-0.374633	0.106982	-3.50183	0.000462083	0.0150561
ENSBTAG00000053696	ENSBTAG00000053696	91.3323	-0.707343	0.201977	-3.5021	0.000461606	0.0150561
ENSBTAG00000016131	NCAPG2	558.813	0.455562	0.130229	3.49817	0.000468468	0.0152304
ENSBTAG00000000191	SLC25A20	1972.59	0.37624	0.107587	3.49709	0.000470371	0.0152585
ENSBTAG00000011539	PCGF2	353.468	-0.382889	0.109641	-3.4922	0.000479066	0.0155063
ENSBTAG00000009737	LTC4S	204.308	-1.34172	0.384466	-3.48983	0.00048333	0.01561
ENSBTAG00000016290	MOB1B	1539.8	-0.676326	0.194001	-3.48621	0.000489921	0.0157881
ENSBTAG00000043086	Y_RNA	13.199	-1.53226	0.439731	-3.48454	0.000492987	0.0158522
ENSBTAG00000006507	ADAMTS3	5.7713	-1.72066	0.494101	-3.48241	0.000496921	0.0159438
ENSBTAG00000016332	ING3	726.128	0.400595	0.115081	3.48098	0.000499577	0.0159941
ENSBTAG00000007368	MAN2C1	1324.22	0.368069	0.105817	3.47834	0.00050452	0.0160823
ENSBTAG00000014272	MMUT	1799.33	-0.199887	0.0574578	-3.47884	0.000503591	0.0160823
ENSBTAG00000054259	ENSBTAG00000054259	941.975	-0.48659	0.139974	-3.47628	0.000508416	0.0161714
ENSBTAG00000005757	FUS	12266.5	-0.3742	0.107715	-3.47397	0.000512823	0.016239
ENSBTAG00000008703	EIF2AK2	822.369	-0.661922	0.190599	-3.47285	0.000514963	0.016239
ENSBTAG00000014051	ANGPT1	26.1904	-1.28836	0.370933	-3.47328	0.00051413	0.016239
ENSBTAG00000046552	GGACT	97.262	0.647151	0.186308	3.47356	0.000513594	0.016239
ENSBTAG00000002756	CDCA2	410.243	0.485519	0.13987	3.47121	0.000518126	0.0163038
ENSBTAG00000003393	CCDC157	16.3251	1.11817	0.322639	3.4657	0.000528845	0.0163264
ENSBTAG00000010943	SLC22A23	28.5802	-1.00358	0.289558	-3.46591	0.000528437	0.0163264
ENSBTAG00000016931	E2F7	66.1778	0.695119	0.200469	3.46746	0.000525399	0.0163264
ENSBTAG00000019054	EPSTI1	5989.61	-0.381661	0.110115	-3.46604	0.000528186	0.0163264
ENSBTAG00000030965	MCM7	5720.21	0.279924	0.0807384	3.46705	0.000526195	0.0163264
ENSBTAG00000032493	RETREG3	2686.39	0.193958	0.0559254	3.46816	0.000524042	0.0163264
ENSBTAG00000039050	P2RY2	39.3351	-1.31803	0.379993	-3.46857	0.000523235	0.0163264
ENSBTAG00000039682	MTUS1	117.527	2.45811	0.708555	3.46918	0.000522051	0.0163264
ENSBTAG00000054045	ENSBTAG00000054045	10.996	-1.2039	0.346933	-3.47013	0.000520209	0.0163264
ENSBTAG00000003936	PNKD	245.26	-0.679964	0.196306	-3.46379	0.000532618	0.0163461
ENSBTAG00000007013	TOM1L1	1212.7	-0.865491	0.24989	-3.46349	0.000533221	0.0163461
ENSBTAG00000010593	SRP72	2488.05	0.187892	0.0542719	3.46205	0.000536079	0.0163461
ENSBTAG00000013025	HAX1	1219.41	-0.287453	0.0830249	-3.46225	0.000535675	0.0163461
ENSBTAG00000015157	GRAP2	2558.85	-0.622428	0.179788	-3.46201	0.000536156	0.0163461
ENSBTAG00000022244	ACTN3	53.9952	0.744633	0.214927	3.46458	0.000531056	0.0163461
ENSBTAG00000032265	RTP4	452.353	-0.71753	0.20742	-3.45931	0.000541559	0.0164766
ENSBTAG00000008394	MYL3	6.4983	1.55304	0.449022	3.45873	0.000542734	0.0164783
ENSBTAG00000011239	SEC11A	2505.46	-0.219806	0.0635888	-3.45668	0.000546884	0.0165467
ENSBTAG00000050122	ENSBTAG00000050122	355.535	-0.323842	0.0936908	-3.4565	0.000547241	0.0165467
ENSBTAG00000021193	FBXO5	358.624	0.445583	0.128962	3.45514	0.000550013	0.0165964
ENSBTAG00000002719	ORC1	591.282	0.662736	0.191947	3.4527	0.000555013	0.0166263
ENSBTAG00000007860	ASPM	560.647	0.567852	0.164576	3.45039	0.000559772	0.0166263
ENSBTAG00000008251	SNRPN	1911.03	-0.207603	0.0601427	-3.45185	0.000556762	0.0166263
ENSBTAG00000008849	SORT1	399.896	-0.903665	0.261776	-3.45205	0.000556345	0.0166263
ENSBTAG00000013498	HTR2A	5.02059	-1.87897	0.54458	-3.45031	0.000559942	0.0166263
ENSBTAG00000021933	ALOX12	10.5357	-1.91124	0.553941	-3.45026	0.000560056	0.0166263
ENSBTAG00000054586	ENSBTAG00000054586	3.33882	3.6944	1.07019	3.45211	0.000556217	0.0166263
ENSBTAG00000054917	ENSBTAG00000054917	64.8652	0.880756	0.255246	3.45061	0.000559313	0.0166263
ENSBTAG00000026936	ZGRF1	575.478	0.332309	0.0963692	3.44829	0.000564146	0.016714
ENSBTAG00000012297	RIPOR3	57.4845	-1.13044	0.327933	-3.44717	0.000566484	0.0167495
ENSBTAG00000019327	NRAP	200.455	0.707425	0.205267	3.44637	0.00056817	0.0167656
ENSBTAG00000008142	IFIH1	2949.6	-0.382482	0.111042	-3.44448	0.000572167	0.0168497
ENSBTAG00000022294	FADS1	1745.39	-0.485338	0.140954	-3.44322	0.000574823	0.016894
ENSBTAG00000032558	TTC7A	7251.17	0.219453	0.063797	3.43986	0.000582012	0.0170712
ENSBTAG00000007966	ENSBTAG00000007966	857.463	0.534979	0.155559	3.43908	0.000583696	0.0170865
ENSBTAG00000015133	CCR7	2848.79	0.612107	0.178036	3.43812	0.000585777	0.0171133
ENSBTAG00000020540	TMEM198	14.3553	0.962129	0.280063	3.4354	0.000591686	0.0172516
ENSBTAG00000010293	PARD3B	29.5727	-1.24958	0.363901	-3.43385	0.000595077	0.0173162
ENSBTAG00000003882	EMC3	4069.51	-0.35882	0.104571	-3.43135	0.000600581	0.0174418
ENSBTAG00000001511	BCL6	1854.27	-0.587742	0.171313	-3.43081	0.000601774	0.0174419
ENSBTAG00000037527	OAS1Z	788.999	-0.886543	0.258507	-3.42947	0.000604753	0.0174938
ENSBTAG00000013368	ANKRD22	193.744	-1.26689	0.369588	-3.42786	0.000608366	0.0175637
ENSBTAG00000018653	NABP1	1558.61	-0.214553	0.0626379	-3.42529	0.000614152	0.017696
ENSBTAG00000016401	OPTN	1441.32	-0.490603	0.143268	-3.42437	0.000616225	0.017721
ENSBTAG00000017830	RBMS2	136.89	-0.369447	0.107973	-3.42165	0.000622419	0.0178293
ENSBTAG00000039462	PCLAF	785.998	0.501526	0.146553	3.42215	0.000621287	0.0178293
ENSBTAG00000019877	DOCK7	321.686	-0.534483	0.156251	-3.42067	0.000624667	0.0178589
ENSBTAG00000014628	OAS2	101.622	-1.51327	0.442962	-3.41624	0.000634912	0.0180465
ENSBTAG00000018216	SKA1	128.23	0.445719	0.13046	3.41651	0.000634299	0.0180465
ENSBTAG00000044184	TUBGCP3	1671	0.17439	0.0510422	3.41659	0.000634118	0.0180465
ENSBTAG00000017318	TMEM178A	12.0727	1.13055	0.331253	3.41295	0.00064264	0.0182309
ENSBTAG00000020107	DNASE1	543.643	0.402401	0.11794	3.4119	0.000645116	0.0182659
ENSBTAG00000002562	PRAF2	1436.52	-0.208086	0.0609997	-3.41126	0.000646636	0.0182737
ENSBTAG00000003443	USP46	825.591	-0.469507	0.137741	-3.40862	0.000652931	0.0182777
ENSBTAG00000003727	SH3KBP1	3705.78	0.195285	0.0572887	3.40878	0.000652545	0.0182777
ENSBTAG00000013825	BCAT1	391.286	0.361648	0.106115	3.40807	0.000654241	0.0182777
ENSBTAG00000025181	CCDC85C	72.7769	0.595099	0.174531	3.40971	0.000650311	0.0182777
ENSBTAG00000032453	H4C14	6.05427	-1.28012	0.375383	-3.41018	0.000649198	0.0182777
ENSBTAG00000035998	CKB	1283.01	-0.936454	0.27475	-3.40839	0.000653486	0.0182777
ENSBTAG00000013111	RRM1	3836	0.240405	0.0705892	3.40569	0.000659973	0.0184029
ENSBTAG00000009773	KREMEN1	22.7018	0.867345	0.254981	3.40161	0.000669905	0.0185391
ENSBTAG00000014011	TMOD2	16.4097	0.997652	0.293216	3.40245	0.000667849	0.0185391
ENSBTAG00000017976	ABL1	926.968	0.194301	0.0571117	3.40212	0.000668658	0.0185391
ENSBTAG00000054887	ZNF471	145.193	-0.291572	0.0857099	-3.40185	0.00066932	0.0185391
ENSBTAG00000005029	TAL1	5357.21	-0.532296	0.156609	-3.39888	0.000676615	0.0186896
ENSBTAG00000034885	RGCC	293.332	0.504472	0.148456	3.39812	0.000678513	0.0187068
ENSBTAG00000048302	ENSBTAG00000048302	56.9427	0.665064	0.195816	3.39636	0.000682874	0.0187918
ENSBTAG00000009786	SCIN	307.701	-0.994491	0.292915	-3.39515	0.000685913	0.0188402
ENSBTAG00000001717	AURKB	445.756	0.539311	0.158916	3.39369	0.00068958	0.0189056
ENSBTAG00000051104	CGREF1	88.179	0.382376	0.112794	3.39003	0.000698846	0.0191239
ENSBTAG00000005718	PLIN2	2191.97	-0.472395	0.139665	-3.38235	0.00071868	0.0193425
ENSBTAG00000008032	ACTR3B	672.153	0.323215	0.0954561	3.386	0.000709183	0.0193425
ENSBTAG00000011095	FAR2	225.836	-1.10522	0.326638	-3.38362	0.000715365	0.0193425
ENSBTAG00000014435	TCF19	449.388	0.562655	0.166306	3.38324	0.000716352	0.0193425
ENSBTAG00000015290	BAIAP2L2	23.2921	0.66635	0.196825	3.38549	0.0007105	0.0193425
ENSBTAG00000020260	SYN2	215.374	0.419186	0.12387	3.38407	0.000714193	0.0193425
ENSBTAG00000021272	ABCG1	834.303	-0.663359	0.196077	-3.38315	0.000716589	0.0193425
ENSBTAG00000038178	ZNF25	23.5781	-0.660432	0.19523	-3.38283	0.00071742	0.0193425
ENSBTAG00000053908	ENSBTAG00000053908	40.83	0.718729	0.212355	3.38456	0.000712925	0.0193425
ENSBTAG00000001906	FANCA	495.847	0.391773	0.115852	3.38167	0.000720478	0.0193474
ENSBTAG00000002479	PANK4	966.493	0.277942	0.0822003	3.38128	0.000721494	0.0193474
ENSBTAG00000003079	TIGD3	11.5017	1.20414	0.356221	3.38032	0.000724014	0.0193657
ENSBTAG00000006189	ACTG1	100528	-0.378853	0.112107	-3.37939	0.000726481	0.0193657
ENSBTAG00000015280	KIF2C	192.088	0.648028	0.19178	3.37902	0.00072745	0.0193657
ENSBTAG00000038051	ENSBTAG00000038051	513.831	0.30094	0.0890569	3.37919	0.000726995	0.0193657
ENSBTAG00000052347	ENSBTAG00000052347	452.594	0.273534	0.080982	3.37772	0.000730901	0.0194224
ENSBTAG00000015012	PTRHD1	390.29	0.296249	0.0878394	3.37262	0.000744572	0.01975
ENSBTAG00000020676	MMP9	12.1505	-1.44769	0.429655	-3.36943	0.000753238	0.0199438
ENSBTAG00000030557	LIN52	789.67	-0.318536	0.0946435	-3.36564	0.000763673	0.0201838
ENSBTAG00000017021	MCM4	1935.22	0.512918	0.152518	3.36299	0.000771018	0.0203413
ENSBTAG00000018705	ADCY3	94.738	0.908432	0.270198	3.3621	0.00077353	0.020371
ENSBTAG00000020547	BCAP31	3557.48	-0.214765	0.0639165	-3.36008	0.000779192	0.0204834
ENSBTAG00000007787	HIBCH	1168.29	-0.373784	0.111274	-3.35911	0.000781927	0.0204866
ENSBTAG00000017133	GINS4	164.761	0.480016	0.142923	3.35856	0.000783497	0.0204866
ENSBTAG00000017753	APP	1193.6	-0.544592	0.162131	-3.35896	0.000782364	0.0204866
ENSBTAG00000001807	AKAP8	2092.16	0.201922	0.0601406	3.35749	0.000786537	0.0205138
ENSBTAG00000011236	STX11	1174.63	-0.733699	0.218556	-3.35703	0.000787832	0.0205138
ENSBTAG00000012265	VWF	2953.39	-1.24111	0.369739	-3.35672	0.000788726	0.0205138
ENSBTAG00000035174	THOC3	529.572	0.272299	0.0811446	3.35573	0.000791563	0.0205513
ENSBTAG00000040387	ENSBTAG00000040387	20.0291	0.873819	0.260443	3.35512	0.000793292	0.0205598
ENSBTAG00000017994	MAX	868.388	0.216843	0.0646478	3.35423	0.000795871	0.0205904
ENSBTAG00000050242	ENSBTAG00000050242	312.069	-0.484678	0.144625	-3.35128	0.000804381	0.020774
ENSBTAG00000014465	SERPINE1	1636.99	-0.658318	0.196467	-3.35078	0.000805837	0.020775
ENSBTAG00000012317	PNP	14920.2	-0.486968	0.145368	-3.34991	0.000808391	0.0208044
ENSBTAG00000016709	NT5C3A	2130.8	-0.482905	0.144196	-3.34894	0.000811218	0.0208406
ENSBTAG00000005897	FNTB	273.598	0.289453	0.0864581	3.3479	0.000814251	0.0208821
ENSBTAG00000048552	ENSBTAG00000048552	74.092	0.410026	0.122568	3.3453	0.000821922	0.0210421
ENSBTAG00000005164	GZMK	119.46	1.04294	0.311906	3.34376	0.000826515	0.0210862
ENSBTAG00000006670	ERGIC3	4657.8	0.186487	0.055771	3.3438	0.000826394	0.0210862
ENSBTAG00000005527	GIPR	28.6778	0.629823	0.188537	3.34058	0.000836034	0.0212921
ENSBTAG00000007304	CLK3	2193.32	0.176636	0.0529255	3.33745	0.000845499	0.0214587
ENSBTAG00000052758	ENSBTAG00000052758	1191.5	-0.927678	0.27792	-3.33793	0.000844045	0.0214587
ENSBTAG00000055296	LGALSL	7282.7	-0.832506	0.24956	-3.3359	0.000850231	0.0215416
ENSBTAG00000012225	KPNA2	1890.74	0.294404	0.0882799	3.33489	0.00085332	0.0215827
ENSBTAG00000005825	NEIL3	90.1817	0.543767	0.163129	3.33336	0.00085804	0.021616
ENSBTAG00000016566	ITGA9	49.2981	-0.771929	0.2316	-3.33303	0.000859051	0.021616
ENSBTAG00000020638	TIMP3	437.856	-0.497431	0.149209	-3.33378	0.000856735	0.021616
ENSBTAG00000005668	SLC39A8	49.1109	-0.852817	0.256143	-3.32945	0.000870162	0.0217837
ENSBTAG00000012031	ATG9B	20.0141	0.769928	0.231226	3.32977	0.000869175	0.0217837
ENSBTAG00000044155	BSPRY	31.5638	0.613188	0.184137	3.33006	0.000868263	0.0217837
ENSBTAG00000011209	SYT11	802.372	0.684318	0.206078	3.32068	0.000897983	0.0224038
ENSBTAG00000015991	CDH1	67.7465	-0.782777	0.235712	-3.32091	0.000897257	0.0224038
ENSBTAG00000019390	CA12	22.924	0.795339	0.23968	3.31834	0.000905538	0.0225482
ENSBTAG00000021253	PRDM15	454.537	0.352215	0.106155	3.31794	0.000906838	0.0225482
ENSBTAG00000000585	LY6G6C	1870.01	-1.25811	0.37967	-3.31369	0.000920737	0.0225683
ENSBTAG00000004100	TTI1	1811.86	0.226463	0.0682729	3.31703	0.000909815	0.0225683
ENSBTAG00000010924	LETMD1	426.073	-0.289574	0.0873863	-3.31372	0.000920633	0.0225683
ENSBTAG00000013749	RHOQ	2132.75	-0.50485	0.152338	-3.31402	0.000919646	0.0225683
ENSBTAG00000015595	MCM5	1681.77	0.602574	0.181868	3.31324	0.000922222	0.0225683
ENSBTAG00000021181	BUB1	788.094	0.444017	0.133991	3.31379	0.0009204	0.0225683
ENSBTAG00000030172	PRPSAP1	1264.58	-0.232133	0.0700231	-3.31509	0.000916133	0.0225683
ENSBTAG00000033441	SHCBP1	406.077	0.525573	0.158531	3.31526	0.000915575	0.0225683
ENSBTAG00000043971	NOTCH3	379.613	-0.858808	0.259224	-3.313	0.000923003	0.0225683
ENSBTAG00000050806	ENSBTAG00000050806	19.1693	0.869758	0.26244	3.31412	0.000919309	0.0225683
ENSBTAG00000021501	ENSBTAG00000021501	37.0863	1.1155	0.337073	3.30938	0.000935037	0.0228245
ENSBTAG00000003971	E2F1	476.482	0.519884	0.157139	3.30843	0.000938194	0.0228636
ENSBTAG00000002620	DNA2	78.84	0.454782	0.137581	3.30555	0.0009479	0.0230221
ENSBTAG00000013545	MAVS	952.728	-0.275147	0.0832382	-3.30554	0.00094794	0.0230221
ENSBTAG00000038650	MS4A7	3839.45	-0.817814	0.247439	-3.30511	0.000949399	0.0230221
ENSBTAG00000009218	ANLN	171.104	0.444257	0.134613	3.30025	0.00096598	0.0233856
ENSBTAG00000013855	ORMDL3	6776.63	-0.2911	0.0882226	-3.29961	0.000968181	0.0234004
ENSBTAG00000001320	VPS16	2288.46	0.177227	0.0537586	3.29673	0.00097818	0.0235645
ENSBTAG00000024476	CKS1B	112.811	0.515413	0.156327	3.29702	0.00097716	0.0235645
ENSBTAG00000009517	DBI	3670.37	-0.265506	0.0805767	-3.29508	0.000983951	0.0236261
ENSBTAG00000013298	PLA2G4A	449.485	-0.6128	0.185968	-3.2952	0.000983512	0.0236261
ENSBTAG00000006185	SPC24	218.759	0.716779	0.21773	3.29206	0.00099456	0.0237643
ENSBTAG00000013562	SKP2	354.944	0.320628	0.0973857	3.29235	0.00099353	0.0237643
ENSBTAG00000026327	RPL8	46978.4	0.302086	0.0917499	3.2925	0.000993012	0.0237643
ENSBTAG00000007445	CD28	250.846	0.489177	0.148627	3.2913	0.00099724	0.0237897
ENSBTAG00000002444	MKI67	7873.94	0.627305	0.190746	3.28869	0.00100655	0.023934
ENSBTAG00000024482	ENSBTAG00000024482	1063.56	-0.625413	0.190164	-3.28881	0.00100612	0.023934
ENSBTAG00000005586	GATM	834.524	-0.829422	0.252433	-3.28571	0.00101725	0.0241494
ENSBTAG00000006443	PRDM11	429.427	0.334135	0.101718	3.28492	0.00102011	0.0241783
ENSBTAG00000006067	VMAC	423.78	0.225337	0.0686098	3.28433	0.00102225	0.02419
ENSBTAG00000014825	NLK	1234.38	-0.436841	0.133075	-3.28268	0.00102825	0.0242929
ENSBTAG00000008436	CDC25B	8543.35	0.321902	0.0980798	3.28204	0.00103059	0.024309
ENSBTAG00000017325	ATG13	2174.03	0.206638	0.0629995	3.27999	0.0010381	0.024447
ENSBTAG00000014417	ENSBTAG00000014417	177.393	0.373055	0.113782	3.27868	0.00104295	0.0245217
ENSBTAG00000002917	PRKAG2	1917.95	-0.599412	0.182857	-3.27804	0.0010453	0.0245378
ENSBTAG00000015535	NEK8	398.048	0.369879	0.112887	3.27655	0.00105083	0.0245892
ENSBTAG00000017875	ARHGAP30	18486.3	0.12834	0.0391645	3.27694	0.00104937	0.0245892
ENSBTAG00000011455	POLA2	522.325	0.321498	0.0981472	3.27567	0.00105411	0.0246267
ENSBTAG00000007111	STEAP3	994.514	-0.567292	0.173227	-3.27485	0.00105719	0.0246594
ENSBTAG00000021820	DDX39A	2496.96	0.286801	0.0875964	3.27412	0.00105992	0.0246838
ENSBTAG00000008963	CIT	176.761	0.545189	0.166628	3.27189	0.00106831	0.0248336
ENSBTAG00000030932	IFI44L	1871.11	-0.426106	0.130247	-3.27152	0.00106973	0.0248336
ENSBTAG00000010179	COL5A3	90.8863	1.86149	0.569231	3.27018	0.00107479	0.0248372
ENSBTAG00000010192	LYSMD4	189.78	-0.337604	0.103238	-3.27014	0.00107495	0.0248372
ENSBTAG00000031701	TAGAP	5340.37	0.270474	0.0826932	3.27081	0.00107239	0.0248372
ENSBTAG00000020141	FREM1	16.1696	-0.931056	0.284863	-3.26843	0.00108145	0.0249481
ENSBTAG00000015081	PAXX	709.587	0.610396	0.18685	3.26676	0.00108785	0.0250563
ENSBTAG00000008028	CHN1	14.5167	1.7616	0.539609	3.26458	0.00109627	0.0252005
ENSBTAG00000018650	HEPACAM	40.0672	0.585792	0.179457	3.26425	0.00109754	0.0252005
ENSBTAG00000000735	BCL2A1	2385.23	-0.352299	0.107951	-3.2635	0.00110045	0.0252278
ENSBTAG00000006882	IQGAP3	46.9189	0.756773	0.232161	3.2597	0.00111532	0.0253428
ENSBTAG00000008088	KIF18B	241.996	0.745059	0.22846	3.26122	0.00110933	0.0253428
ENSBTAG00000018065	YARS1	2754.81	-0.268866	0.0824548	-3.26077	0.00111109	0.0253428
ENSBTAG00000047954	ZNF75D	3192.3	-0.22693	0.0696196	-3.25957	0.00111581	0.0253428
ENSBTAG00000048597	ENSBTAG00000048597	71.8471	0.772687	0.237019	3.26002	0.00111404	0.0253428
ENSBTAG00000054738	ENSBTAG00000054738	52.5212	-1.32901	0.407525	-3.26118	0.00110951	0.0253428
ENSBTAG00000016042	TM6SF2	19.3236	-1.74501	0.535663	-3.25765	0.00112337	0.0254753
ENSBTAG00000000279	RAB26	20.3186	0.78055	0.23983	3.25459	0.00113555	0.0255965
ENSBTAG00000004943	CCNA2	445.779	0.430622	0.132295	3.25501	0.00113387	0.0255965
ENSBTAG00000014191	QSOX1	3942.17	-0.44246	0.135913	-3.25547	0.00113206	0.0255965
ENSBTAG00000048782	ENSBTAG00000048782	117311	-0.221358	0.0680147	-3.25456	0.00113569	0.0255965
ENSBTAG00000014326	CDCA8	343.418	0.569451	0.175056	3.25296	0.00114209	0.0257014
ENSBTAG00000011145	NDUFA4	5014.25	-0.301085	0.0926063	-3.25124	0.00114904	0.0258184
ENSBTAG00000003794	GNAO1	297.735	0.482508	0.148554	3.24803	0.00116209	0.0260716
ENSBTAG00000016406	MCM10	412.039	0.471659	0.145498	3.24169	0.00118824	0.026597
ENSBTAG00000031340	SLC6A20	14.402	0.800415	0.246929	3.24148	0.00118913	0.026597
ENSBTAG00000013100	SPAG5	595.643	0.559729	0.172856	3.23812	0.00120322	0.0268713
ENSBTAG00000038896	RPS26	37987.7	0.253941	0.0784647	3.23637	0.00121059	0.0269949
ENSBTAG00000002993	SFT2D1	4426.58	-0.305816	0.0945355	-3.23494	0.0012167	0.0270238
ENSBTAG00000006449	REXO5	418.858	0.211169	0.0652653	3.23555	0.00121409	0.0270238
ENSBTAG00000018523	TRIM38	2551.49	-0.303982	0.0939734	-3.23477	0.00121741	0.0270238
ENSBTAG00000008306	MKRN1	1898.35	-0.400306	0.123775	-3.23414	0.00122008	0.0270424
ENSBTAG00000024503	FCER1G	10620.9	-0.486391	0.150559	-3.23057	0.00123543	0.0273414
ENSBTAG00000039161	ALDH3A2	2428.07	0.140255	0.0434333	3.2292	0.00124137	0.0274315
ENSBTAG00000003061	LAMA5	7.9865	-1.49775	0.464101	-3.22721	0.00125004	0.0275817
ENSBTAG00000007127	ENSBTAG00000007127	14.5263	0.759274	0.235539	3.22356	0.00126609	0.0278647
ENSBTAG00000012885	ACAT1	1356.4	0.217833	0.0675782	3.22343	0.00126666	0.0278647
ENSBTAG00000021596	ICOS	903.771	0.37978	0.117913	3.22086	0.00127809	0.028074
ENSBTAG00000013287	SMO	10.4562	1.23294	0.383107	3.21827	0.00128964	0.0282855
ENSBTAG00000009911	HDC	7.43514	-0.956555	0.297341	-3.21703	0.00129526	0.0283665
ENSBTAG00000013185	TIMD4	7.70438	-1.58148	0.491751	-3.21603	0.00129979	0.0284232
ENSBTAG00000017273	LRRC25	1171.27	-0.627986	0.195306	-3.21539	0.00130267	0.028444
ENSBTAG00000000281	MND1	109.94	0.62313	0.193957	3.21273	0.00131479	0.0286659
ENSBTAG00000013213	OSR2	14.6517	0.926191	0.288327	3.2123	0.00131677	0.0286666
ENSBTAG00000055252	UBE2E1	2824.79	-0.459593	0.143128	-3.21105	0.0013225	0.0287487
ENSBTAG00000020580	TCN1	7.39857	-1.99602	0.621703	-3.21058	0.0013247	0.0287539
ENSBTAG00000004019	PMEL	19.1151	0.688448	0.214648	3.20734	0.0013397	0.0290367
ENSBTAG00000051466	ULK4	48.6491	-0.413954	0.129222	-3.20343	0.00135799	0.0293898
ENSBTAG00000012861	KIF4A	433.604	0.50269	0.15717	3.19839	0.00138199	0.0298653
ENSBTAG00000006716	PTGS1	108.739	-0.694376	0.217191	-3.19707	0.00138831	0.0299577
ENSBTAG00000014576	GUCY1A1	251.368	-0.820835	0.256917	-3.19494	0.00139861	0.0301283
ENSBTAG00000018784	CTSZ	6391.14	-0.493314	0.154422	-3.19459	0.00140032	0.0301283
ENSBTAG00000020510	EPHA10	5.35665	1.49479	0.468101	3.19331	0.00140653	0.0301737
ENSBTAG00000021582	NCAPG	1017.06	0.39793	0.124603	3.19359	0.00140517	0.0301737
ENSBTAG00000011495	DIP2A	478.671	0.369023	0.115607	3.19206	0.00141263	0.0302603
ENSBTAG00000015101	HMGB2	13059.5	0.188607	0.0591053	3.19103	0.00141765	0.0303238
ENSBTAG00000053664	ENSBTAG00000053664	12.9905	1.93668	0.607078	3.19016	0.00142192	0.0303709
ENSBTAG00000018928	QARS1	6695.84	0.250309	0.0785341	3.18726	0.00143627	0.0306327
ENSBTAG00000004472	ENSBTAG00000004472	8470.21	-0.825818	0.259198	-3.18605	0.00144228	0.030712
ENSBTAG00000007798	DGAT2L6	10.4689	-0.812414	0.255021	-3.18568	0.00144416	0.030712
ENSBTAG00000014238	ATP6V1E1	4410.61	-0.223057	0.070043	-3.18457	0.00144971	0.0307853
ENSBTAG00000008747	DCXR	379.026	-0.431277	0.135464	-3.18369	0.0014541	0.0307961
ENSBTAG00000036242	RFESD	113.894	-0.766894	0.240917	-3.18323	0.00145642	0.0307961
ENSBTAG00000053238	ENSBTAG00000053238	48.8637	0.524728	0.164842	3.18321	0.0014565	0.0307961
ENSBTAG00000016501	ARHGAP1	6166.27	0.372399	0.117021	3.18232	0.00146098	0.0308465
ENSBTAG00000009784	RAB32	1093.35	-0.329218	0.103538	-3.17969	0.00147434	0.0310838
ENSBTAG00000005609	ENSBTAG00000005609	24.2889	1.07325	0.337796	3.17721	0.001487	0.0313057
ENSBTAG00000007415	SLC7A8	20.3514	-1.04312	0.328711	-3.17337	0.00150678	0.0316456
ENSBTAG00000052040	ENSBTAG00000052040	135.62	-0.497628	0.15682	-3.17325	0.00150745	0.0316456
ENSBTAG00000010379	CRTC1	186.419	0.409568	0.129104	3.17238	0.00151196	0.0316498
ENSBTAG00000021791	PARP9	4209.37	-0.369918	0.116597	-3.17263	0.00151063	0.0316498
ENSBTAG00000031837	IMPDH2	2258.91	0.226513	0.0714598	3.1698	0.00152546	0.0318871
ENSBTAG00000008181	CHAF1A	702.458	0.52597	0.166061	3.16733	0.00153845	0.0320674
ENSBTAG00000019314	USP25	2902.07	-0.294631	0.0930121	-3.16766	0.0015367	0.0320674
ENSBTAG00000045957	SAMM50	2401.79	0.203253	0.06422	3.16494	0.00155113	0.0322859
ENSBTAG00000005352	CRYBA1	11.5668	-2.24021	0.708303	-3.16279	0.00156264	0.0324796
ENSBTAG00000005503	PRMT2	1055.91	0.246322	0.0779177	3.16131	0.0015706	0.0325069
ENSBTAG00000009726	KLHL12	1051.8	0.219976	0.0695805	3.16145	0.00156983	0.0325069
ENSBTAG00000047426	LYPD6	13.9451	-1.16658	0.368983	-3.16161	0.00156899	0.0325069
ENSBTAG00000006958	C23H6orf136	796.497	0.392574	0.124386	3.15609	0.00159901	0.0330021
ENSBTAG00000046752	ENSBTAG00000046752	689.859	0.383243	0.121421	3.15632	0.00159773	0.0330021
ENSBTAG00000033278	F2RL3	84.4896	-1.06282	0.336982	-3.15394	0.00161083	0.0331993
ENSBTAG00000001786	HYKK	68.6845	0.503911	0.159814	3.1531	0.00161544	0.0332012
ENSBTAG00000020872	C5AR1	513.578	-0.81534	0.258556	-3.15343	0.00161362	0.0332012
ENSBTAG00000015875	FOXM1	195.522	0.694768	0.220444	3.15167	0.00162339	0.0333181
ENSBTAG00000018438	RRAGD	56.1154	0.756609	0.240262	3.1491	0.00163776	0.033566
ENSBTAG00000002639	ZDHHC7	3720.48	-0.273536	0.0869226	-3.1469	0.00165014	0.033754
ENSBTAG00000009661	RNASEH2A	3473.75	0.381358	0.121195	3.14665	0.00165152	0.033754
ENSBTAG00000004553	TPM4	5478.78	-0.360325	0.114546	-3.14567	0.00165709	0.0338054
ENSBTAG00000016445	YME1L1	4622.37	-0.191514	0.0608945	-3.14502	0.00166075	0.0338054
ENSBTAG00000018942	SSX2IP	1085.36	-0.562411	0.178828	-3.14499	0.00166094	0.0338054
ENSBTAG00000008016	STX17	345.218	-0.260024	0.0827266	-3.14317	0.00167129	0.0339689
ENSBTAG00000035081	SERINC2	1639.87	-0.727991	0.231715	-3.14175	0.00167941	0.0340869
ENSBTAG00000010859	HYLS1	233.025	0.314274	0.100069	3.14058	0.00168613	0.0341761
ENSBTAG00000001112	SMOX	424.723	-0.850512	0.270907	-3.1395	0.00169235	0.034181
ENSBTAG00000005499	ZPBP	10.8447	1.00687	0.320728	3.13933	0.00169335	0.034181
ENSBTAG00000030897	XRCC2	127.928	0.417595	0.133006	3.13967	0.00169138	0.034181
ENSBTAG00000032829	GHITM	4634.61	-0.183801	0.0585594	-3.13872	0.0016969	0.0342057
ENSBTAG00000012925	NCAPH	723.797	0.367473	0.117173	3.13615	0.0017118	0.0344115
ENSBTAG00000046218	KLF11	504.094	0.987068	0.314702	3.13652	0.00170968	0.0344115
ENSBTAG00000047510	SMIM6	3.55836	-1.86815	0.595769	-3.13569	0.00171453	0.0344195
ENSBTAG00000001877	HMGN5	271.879	0.373755	0.119229	3.13475	0.00172	0.0344821
ENSBTAG00000014130	MGC148714	4678.13	-0.234167	0.0747391	-3.13313	0.00172954	0.0346119
ENSBTAG00000045862	FERMT3	15252.4	-0.346149	0.11049	-3.13285	0.00173118	0.0346119
ENSBTAG00000006610	XRRA1	70.1211	0.528248	0.168692	3.13144	0.00173953	0.0347304
ENSBTAG00000011820	DAPK2	984.899	-0.81163	0.25922	-3.13105	0.00174184	0.0347304
ENSBTAG00000053701	ENSBTAG00000053701	30.6446	0.686357	0.21925	3.13048	0.00174523	0.0347509
ENSBTAG00000020166	ZNFX1	7724.9	-0.446552	0.142718	-3.12891	0.00175455	0.0348892
ENSBTAG00000003781	MPL	99.9649	-1.09331	0.349539	-3.12787	0.00176079	0.0349105
ENSBTAG00000004310	UBR7	2512.92	0.181529	0.0580413	3.12758	0.00176251	0.0349105
ENSBTAG00000012112	SLC7A6	2619.5	0.329301	0.105291	3.12754	0.00176275	0.0349105
ENSBTAG00000008126	NPHP4	202.181	0.368395	0.117844	3.12614	0.00177118	0.0349915
ENSBTAG00000017685	JUP	26.5635	-1.12049	0.358434	-3.12607	0.0017716	0.0349915
ENSBTAG00000001631	KIFC1	1189.82	0.518158	0.165782	3.12554	0.00177477	0.0350071
ENSBTAG00000000546	TOB1	1061.57	0.309292	0.0989864	3.12459	0.00178052	0.0350734
ENSBTAG00000013305	ENSBTAG00000013305	4.66267	2.29632	0.735077	3.12391	0.00178465	0.0351076
ENSBTAG00000033015	FAHD1	623.908	-0.258612	0.0828042	-3.12318	0.00178909	0.035148
ENSBTAG00000033032	FAM50A	3269.39	-0.220755	0.0707023	-3.12231	0.00179438	0.0352049
ENSBTAG00000018469	ALDH6A1	1560.56	-0.343413	0.110035	-3.12094	0.00180277	0.0353222
ENSBTAG00000007470	TRIM58	142.918	-0.840881	0.269505	-3.12009	0.00180793	0.0353762
ENSBTAG00000009558	TRBV30	114.273	0.490576	0.157343	3.11788	0.00182156	0.0355955
ENSBTAG00000004987	NUP210L	144.738	-0.477618	0.15331	-3.11538	0.0018371	0.0358311
ENSBTAG00000016302	SLC25A27	97.5552	-0.590173	0.189467	-3.11491	0.00184001	0.0358311
ENSBTAG00000019181	BAIAP2L1	22.4142	-0.814305	0.261434	-3.11476	0.00184093	0.0358311
ENSBTAG00000018172	OGFOD3	339.129	0.303361	0.0974244	3.11381	0.00184691	0.0358999
ENSBTAG00000014466	VTCN1	84.1233	-0.924445	0.296991	-3.1127	0.00185384	0.0359645
ENSBTAG00000050514	ELOC	1732.2	-0.291354	0.0936077	-3.1125	0.00185513	0.0359645
ENSBTAG00000006685	IL10	60.8792	-1.05535	0.339192	-3.11138	0.00186218	0.0360537
ENSBTAG00000006342	ATP5IF1	4826.01	-0.455856	0.146539	-3.11083	0.00186565	0.0360732
ENSBTAG00000017329	GMNN	667.549	0.397568	0.127987	3.10632	0.00189431	0.0365793
ENSBTAG00000001066	PILRA	10022.3	-0.581915	0.187524	-3.10315	0.00191472	0.0369249
ENSBTAG00000008216	RRM2	2617.51	0.530796	0.171219	3.1001	0.00193453	0.0372203
ENSBTAG00000012768	HMGXB3	1871.64	0.155006	0.0500017	3.10002	0.0019351	0.0372203
ENSBTAG00000015296	PTPRB	47.0005	-0.824789	0.266235	-3.09797	0.00194853	0.0374295
ENSBTAG00000009458	METTL2A	1228.88	0.237814	0.0767946	3.09676	0.00195649	0.0375335
ENSBTAG00000002189	ALG1	687.203	0.200105	0.0646462	3.09539	0.00196557	0.0376585
ENSBTAG00000001842	GSTM3	69.556	-1.84594	0.596727	-3.09344	0.00197852	0.037759
ENSBTAG00000048228	ENSBTAG00000048228	627.377	0.313689	0.1014	3.09358	0.00197757	0.037759
ENSBTAG00000053545	ENSBTAG00000053545	15.1974	-2.60961	0.843582	-3.09348	0.00197821	0.037759
ENSBTAG00000014239	CCNB1	495.983	0.500989	0.162043	3.09171	0.00199005	0.0379002
ENSBTAG00000016952	PSMD5	1674.58	0.211417	0.0683852	3.09156	0.00199108	0.0379002
ENSBTAG00000000806	ATAD1	3614.74	-0.322204	0.104299	-3.08922	0.00200685	0.0381509
ENSBTAG00000005198	FGF1	13.6797	-1.37635	0.445673	-3.08826	0.00201331	0.0382243
ENSBTAG00000000524	CSTB	2052.02	-0.379255	0.122874	-3.08654	0.00202501	0.038298
ENSBTAG00000024520	C16H1orf174	535.099	0.272426	0.0882564	3.08676	0.00202353	0.038298
ENSBTAG00000031814	SDS	492.826	-1.65605	0.536449	-3.08705	0.00202151	0.038298
ENSBTAG00000052822	C3H1orf162	124.342	-0.886859	0.287421	-3.08558	0.00203158	0.0383728
ENSBTAG00000007777	OGG1	499.978	0.389603	0.126377	3.08285	0.00205028	0.0386764
ENSBTAG00000008419	PDE2A	252.601	0.753865	0.244687	3.08093	0.00206356	0.038877
ENSBTAG00000016619	MIS18A	95.613	0.41925	0.136147	3.07939	0.00207426	0.0390285
ENSBTAG00000009586	CDC25A	317.077	0.530661	0.172398	3.07812	0.00208311	0.0391448
ENSBTAG00000008513	RHEX	1079.14	-0.635917	0.206744	-3.07587	0.00209889	0.0392426
ENSBTAG00000009618	NEK2	172.569	0.519854	0.169011	3.07586	0.00209899	0.0392426
ENSBTAG00000034193	BCO2	63.2055	-0.734959	0.23894	-3.07591	0.00209858	0.0392426
ENSBTAG00000054540	ENSBTAG00000054540	9.6939	-1.09343	0.355422	-3.07642	0.00209499	0.0392426
ENSBTAG00000003961	SNX20	1430.23	0.208645	0.0679217	3.07185	0.00212737	0.0397171
ENSBTAG00000012102	TCF25	4756.1	0.254049	0.0827113	3.07151	0.00212978	0.0397171
ENSBTAG00000040333	QDPR	1726.54	0.18626	0.0606488	3.07112	0.00213256	0.0397186
ENSBTAG00000003077	DPF2	6815.26	-0.169015	0.0551015	-3.06734	0.00215976	0.0400248
ENSBTAG00000012697	PGAM1	16683.5	-0.3189	0.10395	-3.06783	0.00215616	0.0400248
ENSBTAG00000015132	RXFP2	12.8182	-0.913287	0.297748	-3.06732	0.00215989	0.0400248
ENSBTAG00000030974	TUBA4A	12133.2	-0.656425	0.214001	-3.0674	0.00215932	0.0400248
ENSBTAG00000040399	VWA5B2	10.8337	0.896982	0.292622	3.06533	0.00217428	0.0402406
ENSBTAG00000002655	ZWINT	756.535	0.755198	0.246428	3.06457	0.0021798	0.0402921
ENSBTAG00000010069	EGR1	565.442	-1.66201	0.542601	-3.06304	0.00219103	0.0404486
ENSBTAG00000012330	B2M	160043	-0.248448	0.0812457	-3.05798	0.00222834	0.0410858
ENSBTAG00000010789	ANKRD54	698.633	0.210968	0.0690913	3.05347	0.00226212	0.0416126
ENSBTAG00000018360	MRPL1	681.045	-0.228871	0.074956	-3.05341	0.00226257	0.0416126
ENSBTAG00000000157	CCDC138	174.066	0.367651	0.120461	3.05204	0.00227294	0.0417371
ENSBTAG00000004318	ARL3	175.021	-0.262184	0.0859123	-3.05176	0.00227502	0.0417371
ENSBTAG00000019822	TPPP3	687.743	0.652303	0.213789	3.05115	0.00227968	0.0417705
ENSBTAG00000003454	RGS20	1812.17	-0.790198	0.259233	-3.04822	0.00230205	0.0420754
ENSBTAG00000017195	FANCC	604.021	0.238703	0.0783032	3.04845	0.00230025	0.0420754
ENSBTAG00000024449	CENPF	1600.53	0.446231	0.146446	3.04707	0.00231082	0.0421833
ENSBTAG00000011706	TNR	17.8835	-1.30469	0.428324	-3.04604	0.00231877	0.0422758
ENSBTAG00000039601	SAP25	1076.47	0.38888	0.127712	3.04496	0.0023271	0.0423751
ENSBTAG00000001922	AKIP1	711.928	-0.27098	0.0890307	-3.04366	0.00233717	0.0424724
ENSBTAG00000015615	THEMIS	573.343	0.463205	0.152194	3.04353	0.00233822	0.0424724
ENSBTAG00000005278	WEE1	915.077	0.265079	0.0871633	3.04118	0.00235656	0.0427122
ENSBTAG00000038696	RAB8A	4285.25	-0.248546	0.0817292	-3.04109	0.00235724	0.0427122
ENSBTAG00000034827	PDGFD	341.621	-0.521124	0.171386	-3.04065	0.00236072	0.0427225
ENSBTAG00000047694	SERF2	4778.62	-0.35714	0.117532	-3.03866	0.00237633	0.0428995
ENSBTAG00000051386	AP3S1	1502.94	-0.420526	0.138389	-3.03873	0.00237577	0.0428995
ENSBTAG00000004877	TRAIP	78.1453	0.544718	0.179359	3.03703	0.00238919	0.0430787
ENSBTAG00000006709	NPPA	59.7995	-1.33133	0.438822	-3.03388	0.0024143	0.0434782
ENSBTAG00000003719	TDRD7	1266.41	-0.372861	0.122951	-3.03261	0.00242451	0.0436085
ENSBTAG00000008340	ATOX1	481.148	-0.415712	0.137166	-3.03072	0.00243971	0.0438283
ENSBTAG00000052851	ENSBTAG00000052851	35.0419	0.683779	0.225732	3.02917	0.00245229	0.0440005
ENSBTAG00000014995	THAP8	210.946	0.331692	0.109534	3.02821	0.00246004	0.0440857
ENSBTAG00000012380	HK1	3558.24	-0.257802	0.0852144	-3.02533	0.00248359	0.0442917
ENSBTAG00000014237	CYTH4	6252.28	-0.253883	0.083919	-3.02534	0.00248355	0.0442917
ENSBTAG00000014991	PARD3	18.1529	1.26787	0.419069	3.02546	0.00248257	0.0442917
ENSBTAG00000019698	TMCO2	12.9209	-0.812367	0.268464	-3.02598	0.0024783	0.0442917
ENSBTAG00000006514	ENSBTAG00000006514	6.52437	1.14951	0.380092	3.02428	0.00249226	0.0443387
ENSBTAG00000015820	UXT	1889.44	0.225952	0.0747065	3.02453	0.00249017	0.0443387
ENSBTAG00000047262	KRT42	12.8893	1.06067	0.350788	3.02367	0.00249726	0.0443739
ENSBTAG00000017239	GABBR1	641.107	0.46772	0.154914	3.01922	0.00253427	0.0449771
ENSBTAG00000012505	ARHGEF17	23.2497	-1.05649	0.350018	-3.0184	0.00254112	0.0450443
ENSBTAG00000001164	ACAD10	664.151	0.1736	0.0575483	3.01659	0.00255631	0.045259
ENSBTAG00000005795	DHX32	949.472	0.252804	0.0838535	3.01483	0.00257122	0.0454135
ENSBTAG00000007776	BRPF1	2516.33	0.203046	0.0673439	3.01506	0.00256926	0.0454135
ENSBTAG00000006615	CASP7	546.582	-0.318572	0.105701	-3.0139	0.00257911	0.0454857
ENSBTAG00000010458	ENSBTAG00000010458	659.4	-0.351716	0.116709	-3.01362	0.0025815	0.0454857
ENSBTAG00000027049	SDHAF4	198.678	0.292229	0.0970011	3.01263	0.00258993	0.0455796
ENSBTAG00000020536	HERC6	1734.8	-0.576792	0.191713	-3.00862	0.00262439	0.0461309
ENSBTAG00000006984	CD55	20121.3	-0.451369	0.150067	-3.00779	0.00263156	0.0462016
ENSBTAG00000039206	SLFN14	192.901	-0.572347	0.190405	-3.00595	0.00264753	0.0464265
ENSBTAG00000017223	MEST	25.1847	0.643519	0.214245	3.00366	0.00266754	0.0467217
ENSBTAG00000012408	RAB27A	14573.1	-0.683456	0.227681	-3.00181	0.00268382	0.0468617
ENSBTAG00000021672	RGS1	296.998	-0.54583	0.181843	-3.00166	0.0026851	0.0468617
ENSBTAG00000046172	ENSBTAG00000046172	1086.52	-0.499681	0.166436	-3.00225	0.00267993	0.0468617
ENSBTAG00000044129	ST6GALNAC6	355.543	-0.395817	0.131999	-2.99864	0.00271184	0.0472723
ENSBTAG00000020590	FZD2	6.40687	-1.48098	0.494163	-2.99696	0.00272689	0.0474783
ENSBTAG00000018715	MPLKIP	441.77	-0.308945	0.10312	-2.99598	0.00273568	0.047575
ENSBTAG00000039738	TMIGD3	126.722	-0.719255	0.240117	-2.99544	0.00274051	0.0476026
ENSBTAG00000007148	F2	16.3801	-0.872688	0.291384	-2.99498	0.00274463	0.0476112
ENSBTAG00000013263	HOXA1	5.01142	-1.57879	0.5272	-2.99466	0.00274748	0.0476112
ENSBTAG00000020905	RPL11	37017.6	0.255506	0.0853341	2.99418	0.00275181	0.04763
ENSBTAG00000000696	ILK	7459.39	-0.453107	0.151357	-2.99362	0.00275687	0.0476615
ENSBTAG00000008492	ZMYM3	2647.04	-0.192809	0.0644432	-2.99192	0.00277226	0.0478712
ENSBTAG00000006404	CENPT	303.062	0.537277	0.17965	2.99069	0.00278346	0.0479047
ENSBTAG00000011667	PM20D2	30.4727	0.699637	0.233923	2.99088	0.00278174	0.0479047
ENSBTAG00000046383	ENSBTAG00000046383	35.5047	-0.99095	0.331351	-2.99064	0.00278398	0.0479047
ENSBTAG00000000898	F2RL2	286.26	-0.568191	0.190139	-2.98829	0.00280544	0.048002
ENSBTAG00000003242	ACAD9	712.529	0.395348	0.132258	2.98923	0.0027968	0.048002
ENSBTAG00000005761	DEDD2	1555.22	0.264822	0.0885851	2.98946	0.00279468	0.048002
ENSBTAG00000013730	CD5	4622.08	0.321246	0.107482	2.98883	0.00280049	0.048002
ENSBTAG00000021786	AUNIP	30.8012	0.652063	0.21821	2.98823	0.00280597	0.048002
ENSBTAG00000018704	BTG3	470.565	-0.317809	0.106394	-2.9871	0.0028164	0.0481244
ENSBTAG00000013292	SIDT1	363.607	0.470046	0.157446	2.98544	0.00283167	0.0483291
ENSBTAG00000018849	AICDA	4.85913	1.41049	0.473082	2.98149	0.00286851	0.0489011
ENSBTAG00000033136	COX20	401.224	-0.285561	0.0957925	-2.98103	0.00287278	0.0489172
ENSBTAG00000013980	SOD3	10.0862	-2.00055	0.67119	-2.9806	0.00287686	0.0489299
ENSBTAG00000018857	RAB4A	847.446	-0.363357	0.121969	-2.9791	0.00289097	0.0491131
ENSBTAG00000002094	ATP5MF	2898.38	-0.267858	0.089926	-2.97865	0.00289524	0.0491287
ENSBTAG00000008124	GK	616.879	-0.520233	0.174715	-2.97761	0.00290504	0.0492346
ENSBTAG00000050650	ENSBTAG00000050650	13.0075	1.18579	0.398279	2.97728	0.00290818	0.0492346
ENSBTAG00000016109	DHRS12	181.498	0.354978	0.119282	2.97597	0.00292067	0.0493893
ENSBTAG00000004256	ODC1	8070.21	-0.430559	0.144703	-2.97547	0.00292544	0.049413
ENSBTAG00000013178	ALAS2	982.28	1.3525	0.454682	2.97461	0.00293359	0.0494938
ENSBTAG00000008868	CAPN3	29.7284	0.721745	0.242701	2.9738	0.00294133	0.0495674
ENSBTAG00000022027	DDT	393.606	0.369403	0.124269	2.97262	0.00295271	0.0496454
ENSBTAG00000024497	CTRC	5.03779	1.16157	0.390752	2.97265	0.00295245	0.0496454
ENSBTAG00000051950	ENSBTAG00000051950	8.29265	-0.822364	0.276777	-2.97121	0.00296631	0.049817
ENSBTAG00000010383	YTHDF1	633.473	0.166096	0.0559154	2.97049	0.00297328	0.0498771
ENSBTAG00000013046	MPP1	4653.56	-0.441779	0.148789	-2.96916	0.00298618	0.0499426
ENSBTAG00000021433	ENSBTAG00000021433	50.239	-1.51213	0.509184	-2.96971	0.00298076	0.0499426
ENSBTAG00000031707	FRMD6	330.856	0.576296	0.194102	2.96903	0.00298738	0.0499426
ENSBTAG00000021681	PRR11	49.4943	0.603646	0.20337	2.96821	0.00299539	0.0500196
ENSBTAG00000015599	PRKD2	7993.1	0.256611	0.086562	2.96448	0.00303194	0.0505725
ENSBTAG00000002643	VPS52	3800.09	-0.188606	0.0636468	-2.96332	0.00304337	0.0506482
ENSBTAG00000013141	ACTRT3	69.5586	-0.486838	0.164277	-2.96352	0.00304144	0.0506482
ENSBTAG00000010681	NR1H3	1368.78	-0.671318	0.226609	-2.96245	0.00305198	0.0507339
ENSBTAG00000005193	CRTAM	341.096	0.386367	0.13049	2.96089	0.00306756	0.0509353
ENSBTAG00000011921	TIGIT	934.002	0.339547	0.114733	2.95946	0.00308179	0.0510563
ENSBTAG00000031750	PLAC8B	33624.4	-0.376202	0.127111	-2.95964	0.00308002	0.0510563
ENSBTAG00000009507	PHETA2	267.511	-0.318794	0.107755	-2.9585	0.00309143	0.0511583
ENSBTAG00000001468	SAMD4A	109.23	-0.641827	0.217003	-2.95769	0.00309951	0.0512343
ENSBTAG00000017305	ENSBTAG00000017305	287.479	1.54669	0.523011	2.95729	0.00310358	0.0512439
ENSBTAG00000020179	AAAS	739.882	0.294563	0.0996329	2.95648	0.00311174	0.0513211
ENSBTAG00000000030	RDM1	59.9646	0.477703	0.161657	2.95504	0.00312628	0.051503
ENSBTAG00000050726	CD300H	347.819	-0.91778	0.31063	-2.95457	0.00313102	0.0515234
ENSBTAG00000002081	BMPR1B	6.59323	1.68913	0.57195	2.95329	0.0031441	0.0516806
ENSBTAG00000019777	CDCA3	265.631	0.606923	0.205571	2.95238	0.00315331	0.0517164
ENSBTAG00000052511	ENSBTAG00000052511	73.1703	-1.41568	0.47949	-2.95247	0.00315244	0.0517164
ENSBTAG00000030951	ZNF655	2246.3	-0.216931	0.0734853	-2.95203	0.00315691	0.0517177
ENSBTAG00000017731	ZFAT	220.691	0.277911	0.094166	2.95129	0.00316451	0.0517846
ENSBTAG00000012695	LCK	5638.09	0.303105	0.102745	2.95008	0.00317687	0.0519289
ENSBTAG00000007247	NUF2	354.718	0.42304	0.143427	2.94951	0.00318283	0.0519685
ENSBTAG00000012106	ADCK1	273.261	0.448648	0.15223	2.94717	0.00320693	0.052246
ENSBTAG00000050696	KLHDC3	1962.91	0.166398	0.0564569	2.94735	0.00320514	0.052246
ENSBTAG00000001471	POC1A	582.469	0.316229	0.107345	2.9459	0.00322015	0.0523322
ENSBTAG00000014001	MAP1A	45.0495	0.728988	0.247424	2.94632	0.00321583	0.0523322
ENSBTAG00000054585	ENSBTAG00000054585	28.2398	0.61912	0.210182	2.94564	0.00322291	0.0523322
ENSBTAG00000002331	DLGAP5	440.825	0.40044	0.136014	2.94411	0.00323888	0.0525179
ENSBTAG00000011127	NUP205	1974.32	0.189362	0.0643243	2.94386	0.00324149	0.0525179
ENSBTAG00000001814	PLXND1	666.828	-0.922633	0.313498	-2.94303	0.00325018	0.0526006
ENSBTAG00000014418	FHIT	41.3095	0.508131	0.172692	2.94241	0.00325668	0.0526331
ENSBTAG00000020563	DDX59	384.388	0.356063	0.121035	2.94182	0.00326293	0.0526331
ENSBTAG00000023648	ENSBTAG00000023648	392.601	-1.18209	0.40179	-2.94206	0.00326042	0.0526331
ENSBTAG00000008218	NPTN	3192.44	-0.286821	0.097524	-2.94103	0.00327121	0.0527088
ENSBTAG00000014006	TOR3A	1584.23	0.221137	0.0751993	2.94068	0.0032749	0.0527105
ENSBTAG00000004349	DAZAP2	22057.6	-0.228202	0.0776179	-2.94007	0.00328143	0.0527578
ENSBTAG00000039968	PIP4P2	48.9704	-0.951027	0.323549	-2.93936	0.00328891	0.0528203
ENSBTAG00000002117	KIF18A	168.388	0.360851	0.122785	2.93889	0.00329385	0.0528419
ENSBTAG00000014069	PDK4	1102.87	0.716121	0.243764	2.93776	0.0033059	0.0529195
ENSBTAG00000021725	PCID2	1506.21	0.144119	0.0490538	2.93798	0.00330361	0.0529195
ENSBTAG00000005483	ESYT2	4219.98	-0.258103	0.0878785	-2.93704	0.00331359	0.0529273
ENSBTAG00000020648	SCFD2	1079.46	-0.282707	0.0962472	-2.9373	0.00331086	0.0529273
ENSBTAG00000000267	SMG6	2396.65	0.147626	0.0502802	2.93607	0.00332395	0.0529778
ENSBTAG00000015327	SPTAN1	29964.7	0.237022	0.0807198	2.93635	0.00332098	0.0529778
ENSBTAG00000006523	SOD2	2722.3	-0.635985	0.216639	-2.93569	0.00332811	0.0529866
ENSBTAG00000003209	BLCAP	4233.64	-0.205696	0.0700841	-2.93499	0.00333556	0.053024
ENSBTAG00000015392	TTF2	1294.84	0.173855	0.059246	2.93446	0.00334129	0.053024
ENSBTAG00000016061	RSAD2	372.686	-0.777426	0.264909	-2.93469	0.00333882	0.053024
ENSBTAG00000000285	GUF1	756.714	-0.353592	0.120537	-2.93348	0.00335181	0.0530907
ENSBTAG00000002224	UHRF1	742.792	0.556777	0.189806	2.9334	0.00335272	0.0530907
ENSBTAG00000040473	PCDHGA3	13.5907	0.710048	0.24219	2.93178	0.00337021	0.0532529
ENSBTAG00000053682	ENSBTAG00000053682	47.5259	0.55123	0.188003	2.93203	0.00336753	0.0532529
ENSBTAG00000040161	ENSBTAG00000040161	34.6222	-0.979395	0.334218	-2.93041	0.00338519	0.0534321
ENSBTAG00000011626	ATP2C1	3609.63	-0.262198	0.0895262	-2.92872	0.00340356	0.0536494
ENSBTAG00000014610	GPAA1	1791.83	0.378635	0.129311	2.92809	0.00341056	0.0536494
ENSBTAG00000016770	GAPT	1466.31	-0.509004	0.173851	-2.92781	0.00341356	0.0536494
ENSBTAG00000046286	CCNB3	121.888	0.464834	0.158757	2.92796	0.00341191	0.0536494
ENSBTAG00000003651	OTOP1	42.5773	0.487366	0.166507	2.927	0.00342245	0.0537318
ENSBTAG00000002418	TICRR	167.345	0.568929	0.194521	2.92477	0.00344715	0.0539466
ENSBTAG00000017389	RPLP0	81209	0.187989	0.0642705	2.92497	0.00344491	0.0539466
ENSBTAG00000048577	ENSBTAG00000048577	3.78242	-1.65515	0.565832	-2.92517	0.00344271	0.0539466
ENSBTAG00000033690	BARD1	216.692	0.385969	0.132112	2.92153	0.00348322	0.054453
ENSBTAG00000000905	RAB6B	6.83572	-1.39795	0.478674	-2.92046	0.00349511	0.0544991
ENSBTAG00000015654	PON1	2.5947	4.20473	1.43984	2.92027	0.00349729	0.0544991
ENSBTAG00000019869	DGCR8	2769.78	0.197531	0.0676374	2.92044	0.00349535	0.0544991
ENSBTAG00000022382	TMEM218	534.937	-0.24367	0.0834747	-2.91909	0.00351056	0.0545902
ENSBTAG00000022715	ENSBTAG00000022715	198.268	-2.03592	0.697437	-2.91915	0.00350992	0.0545902
ENSBTAG00000010111	TCF7L1	10.1595	0.782709	0.26831	2.91718	0.00353211	0.0548672
ENSBTAG00000020858	UPF3A	498.904	0.28946	0.0992622	2.91612	0.00354418	0.0549965
ENSBTAG00000007749	TONSL	983.048	0.506149	0.173605	2.91553	0.00355089	0.0550426
ENSBTAG00000003746	SCP2	6205.11	-0.338239	0.116045	-2.91472	0.00356006	0.0550701
ENSBTAG00000047632	ENSBTAG00000047632	1780.57	0.890917	0.305662	2.91471	0.00356016	0.0550701
ENSBTAG00000031171	SH3GLB1	2291.22	-0.246004	0.0845398	-2.90991	0.00361527	0.0558638
ENSBTAG00000012919	MMP15	24.5208	1.52067	0.523346	2.90567	0.00366468	0.0565677
ENSBTAG00000003997	UBE2D4	840.513	0.250924	0.0864099	2.90388	0.00368565	0.0568318
ENSBTAG00000010156	TPT1	270906	-0.219034	0.075466	-2.90242	0.0037029	0.0569185
ENSBTAG00000013256	LGR5	5.20815	-2.89378	0.996975	-2.90256	0.00370121	0.0569185
ENSBTAG00000013472	COL1A2	4.57482	-4.27958	1.4743	-2.90279	0.00369856	0.0569185
ENSBTAG00000008180	SPDL1	182.389	0.403881	0.1393	2.89936	0.00373922	0.0574168
ENSBTAG00000032534	RHOF	3126.6	0.208904	0.0720768	2.89836	0.0037512	0.0575406
ENSBTAG00000017752	DYNLRB2	57.7172	-0.650424	0.224533	-2.89679	0.00377006	0.0577695
ENSBTAG00000007096	GAS8	175.001	0.43116	0.148865	2.89633	0.00377559	0.057794
ENSBTAG00000034998	SIMC1	105.036	0.337562	0.116583	2.89547	0.00378587	0.0578734
ENSBTAG00000053097	ENSBTAG00000053097	58.5328	-0.578572	0.199835	-2.89524	0.00378865	0.0578734
ENSBTAG00000009293	EVL	11193.4	0.306572	0.10591	2.89463	0.00379605	0.0579132
ENSBTAG00000014453	PLK1	730.703	0.366131	0.126511	2.89407	0.00380286	0.0579132
ENSBTAG00000021780	SCO1	2527.7	-0.176993	0.0611644	-2.89372	0.00380702	0.0579132
ENSBTAG00000040607	SLA2	2501.95	-0.49049	0.169484	-2.89401	0.00380357	0.0579132
ENSBTAG00000019106	EIF1B	7261.03	-0.712747	0.246366	-2.89305	0.00381525	0.0579185
ENSBTAG00000050061	INCENP	713.3	0.415118	0.143488	2.89305	0.00381521	0.0579185
ENSBTAG00000015731	TXNL1	2132.82	-0.178038	0.0615542	-2.89237	0.0038235	0.057924
ENSBTAG00000017051	ACP6	385.882	0.251106	0.086811	2.89256	0.00382116	0.057924
ENSBTAG00000008428	UPP1	85.59	-1.24503	0.430617	-2.89127	0.00383694	0.0580525
ENSBTAG00000008923	GPR83	23.6561	0.686733	0.237541	2.891	0.00384015	0.0580525
ENSBTAG00000048775	TRBV15	85.1605	0.72432	0.250569	2.8907	0.00384383	0.0580525
ENSBTAG00000010235	NOP9	931.7	0.218085	0.0754998	2.88855	0.00387017	0.0583902
ENSBTAG00000009658	PLEK	5107.4	-0.207872	0.0720014	-2.88705	0.00388869	0.0586096
ENSBTAG00000003928	ATG16L1	1482.91	0.2228	0.0771816	2.88669	0.00389312	0.0586161
ENSBTAG00000017056	PKLR	117.493	-0.638753	0.221585	-2.88265	0.00394342	0.0593127
ENSBTAG00000008897	BIN2	12433.3	-0.145327	0.0504431	-2.88101	0.00396401	0.0595614
ENSBTAG00000007455	DNASE1L1	3712.05	-0.403233	0.14004	-2.87941	0.00398416	0.0598032
ENSBTAG00000016649	CCND2	960.078	0.268517	0.0933421	2.8767	0.00401861	0.0602586
ENSBTAG00000021319	MFF	4083.66	-0.312277	0.108586	-2.87584	0.00402959	0.0603618
ENSBTAG00000003504	GSS	474.062	-0.240066	0.0835435	-2.87354	0.00405902	0.0606171
ENSBTAG00000005408	CLK1	10522.4	0.380261	0.132325	2.87369	0.00405709	0.0606171
ENSBTAG00000013793	NEDD4	569.77	-0.478596	0.166529	-2.87395	0.00405377	0.0606171
ENSBTAG00000011563	TNFSF13B	511.099	-0.793608	0.276316	-2.8721	0.0040775	0.0607697
ENSBTAG00000050992	CNIH2	8.3439	0.931418	0.32428	2.87227	0.0040754	0.0607697
ENSBTAG00000019790	MSH5	67.5639	-0.545151	0.189889	-2.87089	0.00409313	0.0609408
ENSBTAG00000008841	DCAF15	1683.37	0.29532	0.102952	2.86851	0.00412411	0.0612957
ENSBTAG00000051981	ENSBTAG00000051981	2332.29	-0.692622	0.241467	-2.86839	0.00412564	0.0612957
ENSBTAG00000052729	ENSBTAG00000052729	27.5842	0.696467	0.242833	2.8681	0.00412948	0.0612957
ENSBTAG00000022580	INKA2	25.3989	0.780468	0.272158	2.8677	0.00413465	0.0613105
ENSBTAG00000026266	MYL12B	2243.84	-0.241278	0.0841612	-2.86685	0.00414579	0.0614138
ENSBTAG00000046155	RGN	28.715	0.554775	0.193564	2.86611	0.00415554	0.0614962
ENSBTAG00000015044	CARD10	171.189	-0.781764	0.27284	-2.86529	0.00416632	0.0615936
ENSBTAG00000004272	ISG12(B)	18.5771	-2.70116	0.942885	-2.86478	0.00417301	0.0616305
ENSBTAG00000051191	ENSBTAG00000051191	4289.99	0.362236	0.126472	2.86416	0.00418118	0.0616892
ENSBTAG00000019120	WDHD1	662.588	0.264983	0.092532	2.86369	0.00418735	0.0617182
ENSBTAG00000011583	APEH	2188.41	-0.156274	0.0546271	-2.86075	0.00422645	0.0622321
ENSBTAG00000009987	ITGB3	15501.8	-0.756056	0.264387	-2.85966	0.00424093	0.0623829
ENSBTAG00000014730	NCAPD2	2669.66	0.179989	0.0629487	2.8593	0.00424578	0.0623918
ENSBTAG00000004448	CKAP5	3911.75	0.192197	0.067228	2.85888	0.00425134	0.062411
ENSBTAG00000001616	ZNF592	1972.1	0.229785	0.0804057	2.85782	0.00426568	0.0624967
ENSBTAG00000026848	ENSBTAG00000026848	129.711	-0.59346	0.20765	-2.85798	0.00426347	0.0624967
ENSBTAG00000003966	DUSP3	155.858	0.377881	0.132254	2.85723	0.00427354	0.0625495
ENSBTAG00000034069	MAB21L1	114.416	0.478994	0.167716	2.85598	0.00429043	0.0626799
ENSBTAG00000054698	ENSBTAG00000054698	29.3467	0.603194	0.211207	2.85594	0.00429098	0.0626799
ENSBTAG00000039325	GYPA	6.32945	-1.6222	0.568155	-2.85521	0.00430078	0.0627606
ENSBTAG00000009374	PARP2	551.95	0.282427	0.0989458	2.85436	0.00431234	0.0628669
ENSBTAG00000012507	PDZD3	16.136	-0.720121	0.252463	-2.85238	0.00433937	0.0631357
ENSBTAG00000021316	COL4A3	19.5924	-0.99819	0.349935	-2.8525	0.00433773	0.0631357
ENSBTAG00000000026	VPS33B	2234.62	0.166456	0.0583806	2.85123	0.00435509	0.0633017
ENSBTAG00000000660	FAM83D	49.9957	0.627377	0.220088	2.85057	0.00436404	0.0633691
ENSBTAG00000007842	GCLM	298.879	-0.333693	0.11717	-2.84793	0.00440051	0.0636471
ENSBTAG00000016546	PARP12	4182.7	-0.237559	0.0833968	-2.84854	0.00439198	0.0636471
ENSBTAG00000017856	TSTD1	246.515	-0.315424	0.110754	-2.84797	0.00439986	0.0636471
ENSBTAG00000046512	XIRP1	3.83153	-2.31461	0.812487	-2.8488	0.00438843	0.0636471
ENSBTAG00000016277	MTARC2	500.034	-0.499177	0.175382	-2.84623	0.00442399	0.0639238
ENSBTAG00000011098	TTLL8	9.89006	1.23053	0.432636	2.84427	0.00445136	0.0642561
ENSBTAG00000004997	CTNNAL1	701.535	-0.698294	0.245584	-2.8434	0.00446345	0.0643674
ENSBTAG00000025424	NOTCH4	350.403	-0.269033	0.0946481	-2.84246	0.00447674	0.0644957
ENSBTAG00000008938	SRC	77.5535	-0.582847	0.20508	-2.84205	0.00448241	0.0645143
ENSBTAG00000003160	LRCH4	5931.54	0.303363	0.106756	2.84165	0.00448811	0.0645331
ENSBTAG00000009383	KIF11	689.233	0.428953	0.151002	2.84071	0.00450137	0.0646604
ENSBTAG00000007142	CPPED1	172.475	0.412088	0.145153	2.839	0.00452557	0.0649446
ENSBTAG00000009139	LDLRAD4	247.721	0.430446	0.151711	2.83727	0.00455006	0.0652323
ENSBTAG00000003557	CCDC117	1324.94	0.301324	0.10623	2.83653	0.00456061	0.0653199
ENSBTAG00000000590	POLE	686.203	0.400979	0.141386	2.83606	0.00456744	0.0653453
ENSBTAG00000014189	RGS6	44.2398	-1.26054	0.444512	-2.83579	0.00457128	0.0653453
ENSBTAG00000016847	ARL4D	27.9338	-0.879933	0.310378	-2.83504	0.00458199	0.0653657
ENSBTAG00000017746	SLIT3	31.1006	-0.976364	0.344351	-2.83537	0.00457727	0.0653657
ENSBTAG00000038490	CLEC4A	734.612	-0.843253	0.297502	-2.83445	0.0045905	0.0653657
ENSBTAG00000046176	SPEG	32.8962	0.703928	0.248334	2.8346	0.00458826	0.0653657
ENSBTAG00000052606	TRIM5	2387.71	-0.266492	0.094033	-2.83403	0.00459656	0.0653887
ENSBTAG00000016315	COTL1	84355.5	-0.499697	0.176368	-2.83326	0.00460752	0.0654811
ENSBTAG00000010763	DUSP16	146.367	-0.543821	0.191974	-2.83278	0.00461448	0.0655167
ENSBTAG00000017624	RAB17	70.4905	0.62425	0.220403	2.83231	0.00462132	0.0655505
ENSBTAG00000006083	KLF1	74.4366	-0.491551	0.173599	-2.83152	0.00463269	0.0656483
ENSBTAG00000012426	INO80C	889.588	0.236817	0.0836561	2.83084	0.00464262	0.0656624
ENSBTAG00000051371	ENSBTAG00000051371	20.0534	0.664346	0.234666	2.83103	0.00463988	0.0656624
ENSBTAG00000011007	TTYH2	664.748	-0.541327	0.191288	-2.8299	0.00465621	0.0657913
ENSBTAG00000052192	SPATA33	20.0922	-0.745311	0.263639	-2.82701	0.00469847	0.0663248
ENSBTAG00000050380	KCTD1	122.416	-0.395667	0.139993	-2.82632	0.00470857	0.0664035
ENSBTAG00000002881	AP4M1	1252.45	0.216341	0.0766727	2.82162	0.00477816	0.0673203
ENSBTAG00000009035	CENPE	522.466	0.421544	0.149419	2.82123	0.00478401	0.0673381
ENSBTAG00000048471	ENSBTAG00000048471	11.7062	-0.674149	0.238985	-2.82089	0.00478909	0.0673452
ENSBTAG00000003255	CD4	8219.48	0.388729	0.137848	2.81999	0.00480256	0.0673675
ENSBTAG00000008909	PNPT1	1166.4	-0.210529	0.0746627	-2.81973	0.00480644	0.0673675
ENSBTAG00000016208	TGM2	2217.04	-0.932886	0.330863	-2.81956	0.00480902	0.0673675
ENSBTAG00000019953	CYBB	22015.1	-0.41599	0.147516	-2.81997	0.00480277	0.0673675
ENSBTAG00000008257	ENSBTAG00000008257	22.1377	-0.54478	0.19325	-2.81904	0.00481668	0.0674107
ENSBTAG00000003280	MGC137055	16.6758	-0.649482	0.230493	-2.81779	0.00483551	0.0674117
ENSBTAG00000010805	POMT1	666.976	0.289997	0.10291	2.81796	0.00483304	0.0674117
ENSBTAG00000019716	CXCL8	1143.29	-1.08329	0.384484	-2.81751	0.00483969	0.0674117
ENSBTAG00000050467	BBS10	127.632	-0.494937	0.175589	-2.81872	0.00482156	0.0674117
ENSBTAG00000054833	ENSBTAG00000054833	104.339	0.537402	0.190693	2.81816	0.00482996	0.0674117
ENSBTAG00000037980	TSEN2	410.112	-0.222308	0.0789397	-2.81618	0.00485991	0.0676291
ENSBTAG00000010279	DUSP14	171.94	0.308763	0.109671	2.81536	0.00487225	0.0677367
ENSBTAG00000012355	RNF220	5253.52	0.133766	0.0475208	2.8149	0.00487925	0.06777
ENSBTAG00000003711	EPAS1	288.864	0.367093	0.130537	2.81218	0.00492074	0.0682173
ENSBTAG00000021421	SSR4	7523.21	0.257218	0.0914616	2.8123	0.00491884	0.0682173
ENSBTAG00000039246	TRIM11	1528.84	0.222502	0.0791406	2.81148	0.00493143	0.068301
ENSBTAG00000014874	FYTTD1	994.957	-0.266589	0.0948433	-2.81083	0.00494136	0.0683741
ENSBTAG00000011324	EMILIN1	76.546	-0.839141	0.298815	-2.80823	0.00498148	0.0688644
ENSBTAG00000019202	EAF1	1522.79	-0.226884	0.0808462	-2.80637	0.00501038	0.0690169
ENSBTAG00000021874	KIF14	141.125	0.498744	0.177722	2.80631	0.00501128	0.0690169
ENSBTAG00000027327	OCSTAMP	8.3315	-1.1612	0.413698	-2.80687	0.00500258	0.0690169
ENSBTAG00000050733	ATP6AP1L	30.9778	-0.759912	0.270787	-2.80631	0.0050113	0.0690169
ENSBTAG00000019517	ELN	914.983	-0.843794	0.300749	-2.80564	0.00502166	0.0690948
ENSBTAG00000001153	TLE2	74.5859	-0.554627	0.197726	-2.80502	0.00503129	0.0691389
ENSBTAG00000044006	GINS2	269.272	0.535007	0.190745	2.80483	0.00503427	0.0691389
ENSBTAG00000005477	LAPTM5	103965	-0.16088	0.0573928	-2.80314	0.00506071	0.069437
ENSBTAG00000015177	PRSS23	53.2049	0.883177	0.315204	2.80193	0.00507987	0.0696349
ENSBTAG00000047107	TNIP3	51.6936	-0.870126	0.310648	-2.801	0.00509439	0.0697689
ENSBTAG00000007360	TMEM43	1638.81	0.171243	0.0611867	2.7987	0.00513086	0.070203
ENSBTAG00000004887	DCTN1	6001.93	0.150265	0.0537068	2.79788	0.00514389	0.0703158
ENSBTAG00000049014	ZNF696	399.664	0.251473	0.0898962	2.79737	0.00515208	0.0703622
ENSBTAG00000008303	FKBP1A	6730.03	-0.189512	0.0677544	-2.79704	0.00515731	0.0703683
ENSBTAG00000000641	SKAP1	2945.62	0.225924	0.0808136	2.79562	0.00518004	0.0705803
ENSBTAG00000050991	ENSBTAG00000050991	12.2086	-0.726327	0.259823	-2.79547	0.00518245	0.0705803
ENSBTAG00000053044	CDC42EP4	339.269	-0.509951	0.182447	-2.79506	0.00518897	0.0706036
ENSBTAG00000014798	CXCR3	569.643	0.380527	0.136199	2.79391	0.00520749	0.0707901
ENSBTAG00000010048	SPC25	107.853	0.398498	0.142679	2.79297	0.00522266	0.0708565
ENSBTAG00000016621	NCBP3	1819.22	0.137159	0.0491111	2.79283	0.00522494	0.0708565
ENSBTAG00000047229	CRIP1	7046.36	0.326203	0.116805	2.79271	0.00522684	0.0708565
ENSBTAG00000008964	DTD1	1201.39	0.165282	0.0592272	2.79064	0.00526041	0.0709191
ENSBTAG00000017695	CCDC150	358.533	0.421574	0.15105	2.79095	0.00525529	0.0709191
ENSBTAG00000017939	ENSBTAG00000017939	674.101	0.246831	0.0884268	2.79136	0.00524875	0.0709191
ENSBTAG00000021097	PELI3	85.1364	0.70138	0.251321	2.79077	0.00525824	0.0709191
ENSBTAG00000023845	ENSBTAG00000023845	185.743	0.220845	0.0791074	2.79171	0.00524309	0.0709191
ENSBTAG00000052115	ENSBTAG00000052115	22.6946	0.873932	0.313087	2.79134	0.00524909	0.0709191
ENSBTAG00000013108	HK2	608.945	-0.595618	0.213494	-2.78986	0.00527306	0.0710245
ENSBTAG00000017367	IFIT5	2036.32	-0.593102	0.212674	-2.78879	0.00529058	0.0711951
ENSBTAG00000000111	UGP2	4214.85	-0.156994	0.0563207	-2.7875	0.00531162	0.0714129
ENSBTAG00000015005	FANCG	2208.55	0.184814	0.066322	2.78662	0.00532614	0.0715268
ENSBTAG00000048206	ENSBTAG00000048206	32.122	-1.01654	0.364821	-2.78639	0.00532983	0.0715268
ENSBTAG00000021287	SLC16A7	16.9536	-1.01724	0.365217	-2.78531	0.00534763	0.0717003
ENSBTAG00000017010	SLX9	414.019	0.610386	0.219169	2.785	0.00535269	0.0717027
ENSBTAG00000001721	GYG1	3076.88	-0.176175	0.0633215	-2.78223	0.00539863	0.0717241
ENSBTAG00000005300	TMEM51	360.646	-0.771025	0.277151	-2.78196	0.0054031	0.0717241
ENSBTAG00000008389	HTRA1	75.8319	-1.34076	0.481861	-2.78246	0.00539491	0.0717241
ENSBTAG00000009435	SMG5	3310.66	0.183691	0.0659965	2.78335	0.00538014	0.0717241
ENSBTAG00000010821	ACER2	62.5561	-0.720818	0.258963	-2.78347	0.00537801	0.0717241
ENSBTAG00000015083	FBXO9	6917.77	-0.253774	0.0911492	-2.78416	0.00536666	0.0717241
ENSBTAG00000019417	ARMCX2	803.851	-0.368772	0.132515	-2.78287	0.00538812	0.0717241
ENSBTAG00000049452	UBL5	3583.32	-0.200064	0.0719108	-2.78212	0.00540058	0.0717241
ENSBTAG00000050219	ENSBTAG00000050219	455.707	-0.274899	0.0987669	-2.78331	0.00538077	0.0717241
ENSBTAG00000053785	ENSBTAG00000053785	144.611	0.495527	0.178074	2.7827	0.00539083	0.0717241
ENSBTAG00000023938	CENPA	562.968	0.37845	0.136063	2.78143	0.00541205	0.071778
ENSBTAG00000011001	ERG	37.2678	0.636271	0.229078	2.77753	0.00547738	0.072579
ENSBTAG00000000389	ZNF212	840.163	0.251341	0.0905367	2.77613	0.0055011	0.0726313
ENSBTAG00000003843	SMARCAL1	1913.28	0.160006	0.0576235	2.77675	0.00549061	0.0726313
ENSBTAG00000007530	TRIM10	200.647	0.575436	0.207245	2.77659	0.00549316	0.0726313
ENSBTAG00000050824	HS6ST1	2285.87	-0.524491	0.188925	-2.77619	0.00550005	0.0726313
ENSBTAG00000003474	RAB15	2.87739	1.96541	0.708194	2.77524	0.00551602	0.0726977
ENSBTAG00000011112	KCNK5	433.044	0.383357	0.13813	2.77533	0.0055145	0.0726977
ENSBTAG00000025191	SKP1	18102.8	-0.559123	0.201603	-2.77339	0.00554761	0.0730485
ENSBTAG00000011473	MYL9	8312.46	-0.778553	0.280835	-2.77228	0.00556646	0.0732311
ENSBTAG00000031041	NHEJ1	452.141	0.229635	0.0828516	2.77164	0.00557742	0.0733096
ENSBTAG00000012060	LPIN2	1288.07	-0.296868	0.107187	-2.76962	0.00561218	0.0736349
ENSBTAG00000015142	MAPKBP1	658.756	0.210499	0.0759993	2.76975	0.00560993	0.0736349
ENSBTAG00000050386	MGMT	362.979	0.282869	0.10215	2.76916	0.00562003	0.073672
ENSBTAG00000055237	ENSBTAG00000055237	11.5443	0.859389	0.310375	2.76887	0.00562509	0.0736727
ENSBTAG00000013724	ATG4A	249.37	0.282882	0.102228	2.76716	0.00565474	0.073995
ENSBTAG00000007431	CEMIP	160.097	-0.913893	0.330314	-2.76674	0.00566198	0.0740239
ENSBTAG00000014179	SLC12A5	20.6757	0.639163	0.231407	2.76207	0.00574361	0.0750243
ENSBTAG00000002125	GNAL	410.988	-0.499848	0.181047	-2.76087	0.00576472	0.0751458
ENSBTAG00000019628	EDAR	3.7652	1.6766	0.607315	2.76067	0.00576826	0.0751458
ENSBTAG00000051483	ENSBTAG00000051483	69.1609	0.82171	0.297632	2.76083	0.0057655	0.0751458
ENSBTAG00000016855	BUD13	1429.73	0.168784	0.0611471	2.76029	0.00577494	0.0751663
ENSBTAG00000013578	CHI3L2	69.683	1.14086	0.413484	2.75913	0.00579547	0.0753668
ENSBTAG00000002290	ENSBTAG00000002290	265.39	-0.816504	0.296186	-2.75672	0.00583836	0.0757904
ENSBTAG00000011584	CHST2	301.892	0.544496	0.197498	2.75697	0.00583405	0.0757904
ENSBTAG00000008348	NOL4L	1279.68	-0.377401	0.136955	-2.75566	0.00585746	0.0759712
ENSBTAG00000013879	DGKH	4.71641	-1.03361	0.37568	-2.75131	0.00593566	0.0768498
ENSBTAG00000021614	TASP1	333.182	0.214551	0.077979	2.7514	0.00593412	0.0768498
ENSBTAG00000012784	RACGAP1	772.999	0.325863	0.118458	2.75088	0.00594356	0.0768529
ENSBTAG00000045708	MYPOP	49.8944	0.571534	0.207776	2.75072	0.00594636	0.0768529
ENSBTAG00000000202	SLC25A19	2265.47	-0.400004	0.145463	-2.74986	0.00596205	0.0769204
ENSBTAG00000002209	JPT2	3236.58	0.154793	0.0562875	2.75004	0.00595871	0.0769204
ENSBTAG00000010739	BLOC1S2	1424.8	-0.233593	0.0849762	-2.74892	0.00597915	0.0770733
ENSBTAG00000009504	REEP4	659.979	0.325416	0.118431	2.74772	0.0060011	0.0772885
ENSBTAG00000050334	CD83	1472.87	-0.276251	0.100662	-2.74434	0.00606336	0.078022
ENSBTAG00000004380	STAT2	4844.84	-0.344477	0.125571	-2.74329	0.00608273	0.0780539
ENSBTAG00000013009	AURKA	264.331	0.425393	0.155057	2.74345	0.00607965	0.0780539
ENSBTAG00000049597	ENSBTAG00000049597	11.6669	-0.927465	0.3381	-2.74317	0.00608494	0.0780539
ENSBTAG00000052580	ENSBTAG00000052580	14.9034	0.77103	0.281085	2.74305	0.00608709	0.0780539
ENSBTAG00000013636	DGKZ	5269.74	0.343181	0.125299	2.7389	0.0061646	0.0789788
ENSBTAG00000021003	GALR1	9.57428	-0.868467	0.317253	-2.73746	0.00619158	0.0792555
ENSBTAG00000002743	OSGEP	1500.22	-0.311346	0.113891	-2.73372	0.00626229	0.0800909
ENSBTAG00000008554	NINJ2	17.8287	-1.38533	0.506812	-2.73343	0.00626784	0.0800921
ENSBTAG00000001945	ARG2	228.883	-0.738056	0.270078	-2.73275	0.00628087	0.0801192
ENSBTAG00000017026	DEPDC1B	67.9685	0.461112	0.168723	2.73296	0.00627689	0.0801192
ENSBTAG00000008098	DCLK2	14.8993	-0.896454	0.328129	-2.73201	0.00629484	0.0802145
ENSBTAG00000015466	NSUN2	2012.55	0.135631	0.0496539	2.73153	0.00630417	0.0802145
ENSBTAG00000038756	GLB1L3	93.3626	0.713994	0.261393	2.7315	0.00630471	0.0802145
ENSBTAG00000001415	THOC6	562.338	0.299479	0.109655	2.7311	0.00631235	0.0802422
ENSBTAG00000011518	RARB	34.6611	0.702519	0.257375	2.72956	0.00634196	0.0805489
ENSBTAG00000003616	DCLRE1B	110.677	-0.278776	0.102148	-2.72912	0.00635027	0.0805849
ENSBTAG00000005207	COPS7B	1528.7	0.153936	0.0564496	2.72697	0.00639197	0.0806959
ENSBTAG00000009097	FANCI	439.167	0.420942	0.154349	2.72722	0.00638714	0.0806959
ENSBTAG00000010170	MBTPS1	3488.94	0.116759	0.0428147	2.72707	0.0063899	0.0806959
ENSBTAG00000017584	PLCG1	3312.28	0.339042	0.124302	2.72757	0.00638024	0.0806959
ENSBTAG00000026375	RMI2	194.991	0.395989	0.145191	2.72736	0.00638433	0.0806959
ENSBTAG00000049996	ENSBTAG00000049996	16.1187	0.744674	0.27299	2.72784	0.00637507	0.0806959
ENSBTAG00000003152	IFI27	397.832	-1.48523	0.544991	-2.72523	0.0064256	0.0809119
ENSBTAG00000003975	LMAN2L	588.155	-0.299005	0.109703	-2.72558	0.0064188	0.0809119
ENSBTAG00000008638	FAM110A	437.378	0.342327	0.125602	2.72549	0.00642053	0.0809119
ENSBTAG00000008220	C15H11orf71	78.1221	-0.487103	0.178833	-2.72379	0.00645366	0.0811537
ENSBTAG00000020570	PRDM8	83.5158	-0.375094	0.137716	-2.72368	0.00645585	0.0811537
ENSBTAG00000006026	BEX3	34.7893	-0.747596	0.274558	-2.72291	0.00647097	0.0812743
ENSBTAG00000049285	TNFRSF17	82.2603	0.788913	0.289843	2.72187	0.00649139	0.0814611
ENSBTAG00000005058	PHAF1	633.603	0.151819	0.0558058	2.72049	0.0065185	0.0817315
ENSBTAG00000003835	BMP4	109.391	0.522732	0.192374	2.71727	0.0065823	0.0823742
ENSBTAG00000005356	DENND2B	114.03	-0.542566	0.199696	-2.71696	0.00658836	0.0823742
ENSBTAG00000005534	ENO3	1746.24	-0.731032	0.269058	-2.71701	0.00658755	0.0823742
ENSBTAG00000022044	RAB35	3766.52	0.170499	0.0627579	2.71677	0.00659218	0.0823742
ENSBTAG00000014697	SMARCC2	7732.78	0.13189	0.0485598	2.71603	0.00660701	0.0824894
ENSBTAG00000005828	MERTK	318.047	-1.13198	0.416962	-2.71482	0.00663115	0.0827205
ENSBTAG00000010238	LTB4R	118.279	-0.53951	0.198812	-2.71367	0.00665423	0.082938
ENSBTAG00000011344	TMEM110	154.105	0.280005	0.103197	2.7133	0.00666177	0.0829617
ENSBTAG00000017122	HSPG2	51.1388	0.843123	0.31077	2.71301	0.00666742	0.0829617
ENSBTAG00000007895	SLC20A1	4928.67	0.165419	0.0609808	2.71264	0.00667498	0.0829855
ENSBTAG00000017733	CA2	283.831	-0.700675	0.258339	-2.71224	0.00668309	0.0830161
ENSBTAG00000014561	KIFBP	929.747	0.151704	0.0559703	2.71045	0.00671927	0.083395
ENSBTAG00000011787	ISCU	2504.72	-0.262655	0.0969504	-2.70917	0.00674513	0.0836453
ENSBTAG00000039313	ZNF341	671.305	0.270888	0.100013	2.70854	0.00675805	0.0837348
ENSBTAG00000005832	GRK2	13104.9	0.182379	0.0674003	2.70591	0.00681169	0.0841668
ENSBTAG00000014297	MOV10	4561.93	-0.240927	0.0890438	-2.70571	0.00681582	0.0841668
ENSBTAG00000014872	CAPNS1	16964.4	-0.214164	0.0791415	-2.70609	0.00680797	0.0841668
ENSBTAG00000021943	NFYC	2053.25	0.21512	0.0794905	2.70624	0.00680508	0.0841668
ENSBTAG00000005427	NRDE2	1282.19	0.261598	0.0967112	2.70493	0.0068318	0.0842098
ENSBTAG00000006002	DIDO1	2747.54	0.186931	0.0691131	2.70471	0.00683649	0.0842098
ENSBTAG00000017291	GPR108	2321.11	-0.260406	0.096265	-2.70509	0.00682856	0.0842098
ENSBTAG00000051553	ENSBTAG00000051553	3.30674	-1.37988	0.510568	-2.70263	0.00687923	0.0846652
ENSBTAG00000007039	FBXO25	1314.67	0.131923	0.0488251	2.70195	0.00689339	0.0847685
ENSBTAG00000021219	SEPTIN1	5073.2	0.228605	0.0846683	2.70001	0.00693372	0.0851932
ENSBTAG00000011102	TPCN1	799.048	-0.237255	0.0878873	-2.69954	0.00694354	0.085233
ENSBTAG00000052267	ENSBTAG00000052267	77.3266	0.469533	0.173946	2.6993	0.00694856	0.085233
ENSBTAG00000014396	KLF10	1986.42	0.391189	0.14508	2.69636	0.00701015	0.0859167
ENSBTAG00000001068	ZCWPW1	133.261	0.386389	0.143355	2.69533	0.00703193	0.0859685
ENSBTAG00000013915	DSN1	607.158	0.217595	0.0807209	2.69564	0.00702532	0.0859685
ENSBTAG00000019001	PRDM10	708.38	0.250701	0.0930044	2.69559	0.00702648	0.0859685
ENSBTAG00000006021	CEP250	2360.65	0.335338	0.124469	2.69414	0.00705705	0.0861324
ENSBTAG00000031160	ENSBTAG00000031160	306.615	0.64517	0.239452	2.69436	0.00705233	0.0861324
ENSBTAG00000003516	TM2D2	701.275	-0.209092	0.0776265	-2.69357	0.00706922	0.0861378
ENSBTAG00000033010	TTC27	2510.75	-0.325916	0.120995	-2.69362	0.00706803	0.0861378
ENSBTAG00000004975	CCDC191	86.3349	0.341212	0.126759	2.69182	0.00710624	0.0863533
ENSBTAG00000007237	BUB1B	478.582	0.363855	0.13518	2.69163	0.00711041	0.0863533
ENSBTAG00000012564	KANSL1	2972.3	0.156156	0.058	2.69234	0.00709516	0.0863533
ENSBTAG00000017422	TAOK2	2641.24	0.192363	0.0714632	2.69177	0.00710737	0.0863533
ENSBTAG00000021663	SMIM8	211.574	-0.311908	0.1159	-2.69118	0.00711991	0.0863972
ENSBTAG00000013976	AGBL3	12.3552	-0.934273	0.347477	-2.68873	0.00717243	0.0868911
ENSBTAG00000019743	CHTF18	142.267	0.705985	0.262564	2.68881	0.00717076	0.0868911
ENSBTAG00000009363	GINS3	504.033	0.268926	0.100036	2.68829	0.00718199	0.0869352
ENSBTAG00000016158	ACAN	4.78759	2.49638	0.928993	2.68719	0.00720554	0.0871485
ENSBTAG00000009596	C8H9orf43	22.9551	0.755121	0.281408	2.68336	0.00728854	0.0880263
ENSBTAG00000021435	MAFF	118.869	-0.784675	0.29243	-2.68329	0.0072901	0.0880263
ENSBTAG00000008448	MEIS1	196.958	-0.717006	0.267256	-2.68284	0.0073	0.0880735
ENSBTAG00000051023	ENSBTAG00000051023	11.8813	1.52412	0.568353	2.68164	0.00732629	0.0883181
ENSBTAG00000005039	ARAF	4863.97	-0.220815	0.0823712	-2.68073	0.00734619	0.0884828
ENSBTAG00000051786	ENSBTAG00000051786	58.5113	0.495431	0.18483	2.68047	0.00735199	0.0884828
ENSBTAG00000048030	ENSBTAG00000048030	3042.67	0.670471	0.250192	2.67983	0.00736597	0.0885785
ENSBTAG00000003340	HDDC2	433.878	0.239106	0.0892919	2.6778	0.00741064	0.0890428
ENSBTAG00000013301	GGT7	247.867	0.322885	0.120631	2.67664	0.00743636	0.0892789
ENSBTAG00000054376	CFAP99	2.65506	-1.45027	0.541913	-2.67621	0.00744609	0.0893227
ENSBTAG00000011444	HINT2	697.582	-0.251559	0.0940368	-2.67511	0.00747045	0.0895419
ENSBTAG00000013110	FARP2	144.615	-0.252208	0.0942939	-2.6747	0.00747962	0.0895786
ENSBTAG00000007638	PIF1	30.6345	0.678679	0.253903	2.67298	0.00751801	0.0899651
ENSBTAG00000014880	ENSBTAG00000014880	953.353	-0.377963	0.141531	-2.67054	0.00757302	0.0905497
ENSBTAG00000024974	HEXIM2	261.995	-0.653156	0.244696	-2.66925	0.00760209	0.0908233
ENSBTAG00000004322	FOS	989.026	-0.852105	0.319352	-2.66823	0.00762516	0.090951
ENSBTAG00000027059	ARPIN	141.216	-0.659293	0.24707	-2.66844	0.00762036	0.090951
ENSBTAG00000015955	ERGIC1	2154.45	-0.277144	0.103886	-2.66777	0.00763555	0.0910012
ENSBTAG00000009024	KCND1	612.774	0.202163	0.0757902	2.6674	0.00764395	0.0910275
ENSBTAG00000002321	AMT	2314.74	0.287387	0.107805	2.6658	0.00768052	0.0913888
ENSBTAG00000014230	VRK1	1151.35	0.200246	0.0751613	2.66422	0.00771682	0.0917465
ENSBTAG00000037634	ENSBTAG00000037634	2107.68	-0.674116	0.253157	-2.66283	0.00774855	0.0920493
ENSBTAG00000051609	PLPPR3	2.70698	-1.43448	0.538903	-2.66186	0.00777103	0.0922418
ENSBTAG00000054948	ENSBTAG00000054948	22.6029	-0.990973	0.372386	-2.66115	0.00778754	0.0923631
ENSBTAG00000009983	KIF23	540.986	0.341721	0.128431	2.66074	0.00779702	0.092401
ENSBTAG00000049125	GPIHBP1	11.6207	-0.953368	0.358369	-2.66029	0.00780726	0.0924478
ENSBTAG00000009396	EXO1	151.845	0.453279	0.170446	2.65937	0.00782872	0.0926273
ENSBTAG00000004772	THEM4	199.911	-0.195683	0.0736015	-2.65868	0.00784468	0.0927414
ENSBTAG00000000758	PACC1	1195.61	0.231141	0.0869868	2.6572	0.00787926	0.0927904
ENSBTAG00000018417	PSMF1	1774.03	-0.206096	0.0775487	-2.65763	0.00786927	0.0927904
ENSBTAG00000021192	NOP53	7092.98	0.263714	0.0992296	2.65761	0.0078696	0.0927904
ENSBTAG00000048308	ICMT	476.65	0.145966	0.0549166	2.65795	0.00786165	0.0927904
ENSBTAG00000053486	ENSBTAG00000053486	24.2176	-0.671716	0.252795	-2.65715	0.0078804	0.0927904
ENSBTAG00000024091	MALL	4.92389	-1.21628	0.457789	-2.65685	0.00788746	0.0927992
ENSBTAG00000047768	COX7B	5438.32	-0.215218	0.0810227	-2.65627	0.007901	0.0928099
ENSBTAG00000050943	ENSBTAG00000050943	7.71617	-0.897697	0.337952	-2.65628	0.00790072	0.0928099
ENSBTAG00000003390	SF3A1	4360.38	0.163879	0.0617019	2.65598	0.00790792	0.092817
ENSBTAG00000007970	C1H3orf38	1399.15	-0.20079	0.0756174	-2.65534	0.0079229	0.0929186
ENSBTAG00000007763	SLC1A4	1665.58	0.409897	0.154419	2.65445	0.00794373	0.0930886
ENSBTAG00000015099	RPL26L1	812.248	0.198276	0.0747066	2.65406	0.00795296	0.0931225
ENSBTAG00000013363	CAP1	32561.1	-0.140127	0.052839	-2.65196	0.00800261	0.0936292
ENSBTAG00000007114	POC5	594.175	0.217068	0.0818607	2.65168	0.00800928	0.0936327
ENSBTAG00000007102	GTSE1	273.712	0.426674	0.160941	2.65112	0.00802259	0.0937138
ENSBTAG00000020227	FAM72A	81.8417	0.475919	0.179539	2.65079	0.00803043	0.0937308
ENSBTAG00000008634	WBP2	4371.59	-0.223665	0.0844143	-2.64962	0.00805832	0.0939818
ENSBTAG00000052105	ENSBTAG00000052105	7.11289	-1.01421	0.382816	-2.64934	0.00806485	0.0939833
ENSBTAG00000038042	CXCR2	42.9921	-0.809748	0.305726	-2.6486	0.00808251	0.0941145
ENSBTAG00000015831	RPL18A	30128.5	0.265798	0.100371	2.64815	0.00809339	0.0941666
ENSBTAG00000011936	ATP8B4	560.476	-0.692536	0.261556	-2.64775	0.00810293	0.094203
ENSBTAG00000000510	ATG101	1493.74	0.296341	0.111939	2.64736	0.00811236	0.094238
ENSBTAG00000010828	ENSBTAG00000010828	417.541	1.50361	0.568286	2.64587	0.00814817	0.0944508
ENSBTAG00000011249	MOB2	812.431	0.24493	0.0925735	2.64579	0.00814995	0.0944508
ENSBTAG00000018643	PRC1	342.512	0.378891	0.143201	2.64587	0.00814811	0.0944508
ENSBTAG00000002826	CLSPN	353.787	0.381193	0.144121	2.64495	0.00817019	0.0946107
ENSBTAG00000003397	CTBP2	1288.71	-0.445	0.168286	-2.64431	0.00818569	0.0947155
ENSBTAG00000011815	SMG9	779.348	0.268521	0.101568	2.64376	0.00819909	0.0947214
ENSBTAG00000018238	ABTB1	4408.45	0.602941	0.228062	2.64376	0.00819903	0.0947214
ENSBTAG00000019460	MOXD1	22.9812	0.929103	0.351502	2.64324	0.0082117	0.0947856
ENSBTAG00000048664	CDK14	150.068	-0.60438	0.228672	-2.643	0.00821755	0.0947856
ENSBTAG00000015516	CCDC28A	315.914	0.234108	0.0885894	2.64261	0.00822692	0.0948193
ENSBTAG00000005751	CDAN1	665.508	0.253273	0.0959391	2.63994	0.00829214	0.095417
ENSBTAG00000006821	PECR	471.243	-0.225486	0.0854285	-2.63947	0.00830352	0.095417
ENSBTAG00000014580	FCRLB	6.64669	-0.973431	0.368829	-2.63925	0.00830905	0.095417
ENSBTAG00000014824	MMP14	80.9429	-0.952476	0.360935	-2.63892	0.00831716	0.095417
ENSBTAG00000019238	TRMO	518.533	0.21808	0.0826344	2.6391	0.00831262	0.095417
ENSBTAG00000021158	SATB1	2548.45	0.300962	0.114049	2.63889	0.00831774	0.095417
ENSBTAG00000009777	NUP35	329.428	0.249673	0.0946861	2.63685	0.0083679	0.0959176
ENSBTAG00000012443	DIAPH3	102.136	0.429828	0.163039	2.63634	0.00838045	0.0959865
ENSBTAG00000017258	ACSL3	1043.16	-0.313773	0.119034	-2.63599	0.00838929	0.0960129
ENSBTAG00000051082	ENSBTAG00000051082	131.295	0.679165	0.257716	2.63532	0.00840569	0.0961258
ENSBTAG00000008567	DLEC1	164.083	0.342317	0.129912	2.635	0.00841382	0.0961439
ENSBTAG00000005964	PIGG	318.751	0.254934	0.0967684	2.63447	0.00842676	0.096217
ENSBTAG00000020700	CLCN6	1054.91	0.162696	0.0617737	2.63374	0.00844501	0.0962847
ENSBTAG00000048747	ENSBTAG00000048747	106.897	-0.501668	0.19048	-2.63371	0.0084458	0.0962847
ENSBTAG00000006673	TMEM179	24.0354	0.642883	0.244127	2.6334	0.00845357	0.0962986
ENSBTAG00000011349	CDH24	105.104	0.382448	0.145347	2.63127	0.00850661	0.0967528
ENSBTAG00000030820	NT5M	73.7497	0.348843	0.132565	2.63149	0.00850115	0.0967528
ENSBTAG00000055124	ENSBTAG00000055124	11.7468	-0.683026	0.259655	-2.63051	0.00852559	0.0968937
ENSBTAG00000002411	CTNND1	1126.72	-0.579528	0.220423	-2.62917	0.00855948	0.0969792
ENSBTAG00000008947	TKTL2	13.0078	1.08785	0.413726	2.62939	0.00855381	0.0969792
ENSBTAG00000013798	PTPRN	35.2529	-0.529252	0.201252	-2.6298	0.00854353	0.0969792
ENSBTAG00000054224	ENSBTAG00000054224	82.1257	0.559775	0.21291	2.62916	0.00855951	0.0969792
ENSBTAG00000008758	KIF20A	316.902	0.459806	0.174928	2.62854	0.00857523	0.0970825
ENSBTAG00000023453	C18H19orf54	497.028	-0.273768	0.104185	-2.62771	0.00859611	0.0972439
ENSBTAG00000030567	ODF2	2163.93	0.216425	0.0823965	2.62663	0.00862347	0.0974784
ENSBTAG00000008008	TLR2	4551.56	-0.323014	0.123006	-2.626	0.0086395	0.0975845
ENSBTAG00000002194	MYZAP	11.6333	-1.86844	0.711806	-2.62493	0.00866671	0.0977566
ENSBTAG00000004278	APMAP	1402.1	0.209546	0.079831	2.62488	0.00866804	0.0977566
ENSBTAG00000001981	SLC6A17	204.26	0.562138	0.214223	2.62408	0.0086883	0.0979099
ENSBTAG00000020554	AIF1	7478.97	-0.517555	0.197265	-2.62366	0.0086991	0.0979565
ENSBTAG00000016441	ZNF622	1229.82	0.164847	0.0628545	2.62268	0.00872413	0.0980881
ENSBTAG00000052673	ENSBTAG00000052673	72.2885	-0.460194	0.175465	-2.62272	0.00872319	0.0980881
ENSBTAG00000014015	PLA2G6	393.246	0.347784	0.132649	2.62184	0.00874567	0.0982551
ENSBTAG00000001450	APBB3	839.365	0.213942	0.0816349	2.62072	0.00877451	0.0985038
ENSBTAG00000016045	TRIB2	2424.66	0.445124	0.16995	2.61915	0.00881492	0.0986639
ENSBTAG00000020608	ATG9A	2299.05	0.227666	0.0869068	2.61966	0.00880169	0.0986639
ENSBTAG00000021240	DCSTAMP	47.0894	-1.25722	0.480017	-2.61912	0.00881563	0.0986639
ENSBTAG00000049622	ENSBTAG00000049622	64.2572	0.557053	0.212679	2.61922	0.00881298	0.0986639
ENSBTAG00000004024	UBE2Q2	1425.3	-0.380011	0.145127	-2.61848	0.00883235	0.0987068
ENSBTAG00000019150	PLD3	630.967	0.350846	0.13399	2.61845	0.0088329	0.0987068
ENSBTAG00000010587	SH3BGRL	6693.6	-0.757467	0.289365	-2.61769	0.00885275	0.0988535
ENSBTAG00000009673	SLC9B1	5.96473	0.977987	0.373797	2.61636	0.00888735	0.0991586
ENSBTAG00000012607	NCAPH2	1792.32	0.363629	0.138997	2.6161	0.00889401	0.0991586
ENSBTAG00000040427	ENSBTAG00000040427	481.554	0.237576	0.0908213	2.61586	0.00890032	0.0991586
ENSBTAG00000016334	SATB2	3.11605	-1.44102	0.551176	-2.61444	0.00893735	0.0994957
ENSBTAG00000009049	ENSBTAG00000009049	244.234	-0.447424	0.171171	-2.61391	0.00895138	0.0995765
ENSBTAG00000006815	ENSBTAG00000006815	47.4248	-0.375694	0.143744	-2.61364	0.0089583	0.0995781
ENSBTAG00000006262	LIMS2	27.3946	0.876591	0.335463	2.61308	0.00897313	0.0996675
ENSBTAG00000011435	NPEPPS	3272.92	-0.177962	0.068116	-2.61263	0.00898485	0.0997223
ENSBTAG00000008021	ENSBTAG00000008021	45.0149	-0.729865	0.279396	-2.6123	0.00899359	0.099744
ENSBTAG00000012278	MTMR12	1064.3	0.216459	0.0828828	2.61163	0.00901124	0.0997891
ENSBTAG00000013669	KIF22	787.121	0.479963	0.183764	2.61184	0.00900556	0.0997891
ENSBTAG00000047904	ENSBTAG00000047904	48.0249	-0.981139	0.375864	-2.61036	0.00904472	0.100084
ENSBTAG00000030667	ODAD1	63.2032	0.410412	0.15727	2.6096	0.00906475	0.100231
ENSBTAG00000007136	ADAM22	4.45551	1.39713	0.535596	2.60855	0.00909263	0.100312
ENSBTAG00000010227	CPSF2	2510.03	-0.195657	0.0749929	-2.609	0.0090806	0.100312
ENSBTAG00000016999	RYK	611.664	-0.175426	0.0672481	-2.60865	0.00909012	0.100312
ENSBTAG00000044071	HRH2	296.479	-0.446618	0.171266	-2.60775	0.00911386	0.100471
ENSBTAG00000001700	CDC42	17898.2	-0.169563	0.0650454	-2.60684	0.0091382	0.100492
ENSBTAG00000003312	CHST15	971.433	0.264333	0.101427	2.60615	0.00915676	0.100492
ENSBTAG00000018330	RAD9B	57.1958	-0.387449	0.148616	-2.60705	0.0091327	0.100492
ENSBTAG00000018464	ZDHHC14	838.137	-0.260542	0.0999375	-2.60705	0.00913251	0.100492
ENSBTAG00000049000	ENSBTAG00000049000	25.1877	-0.853209	0.327381	-2.60617	0.00915611	0.100492
ENSBTAG00000051502	ENSBTAG00000051502	8.73839	-2.45535	0.942038	-2.60642	0.00914937	0.100492
ENSBTAG00000026254	MED30	328.896	0.210836	0.0809281	2.60523	0.00918128	0.100686
ENSBTAG00000018951	TBC1D9	1272.9	-0.686274	0.263466	-2.60479	0.00919293	0.100738
ENSBTAG00000049916	Metazoa_SRP	47.3302	-0.987583	0.379275	-2.60387	0.0092178	0.100936
ENSBTAG00000022167	DERA	1991.36	-0.287278	0.110383	-2.60255	0.00925341	0.10125
ENSBTAG00000049248	FCHSD1	1316.65	0.212766	0.0817708	2.60198	0.00926872	0.101342
ENSBTAG00000006168	RBM45	3259.32	-0.157484	0.0605596	-2.60048	0.0093094	0.101711
ENSBTAG00000016355	UVRAG	1499	-0.317584	0.122207	-2.59875	0.00935647	0.10215
ENSBTAG00000018548	INTS7	2545.88	0.213582	0.0822149	2.59785	0.00938099	0.102341
ENSBTAG00000003184	GATA1	176.153	-0.946251	0.364377	-2.5969	0.00940697	0.102549
ENSBTAG00000051901	ENSBTAG00000051901	38.7315	0.771634	0.297312	2.59537	0.00944886	0.102929
ENSBTAG00000045086	7SK	29.1294	-0.535853	0.206513	-2.59476	0.00946565	0.103035
ENSBTAG00000007456	TAFAZZIN	763.878	-0.285923	0.110233	-2.5938	0.00949225	0.103248
ENSBTAG00000011442	SPAG8	118.086	-0.305844	0.117938	-2.59326	0.00950702	0.103256
ENSBTAG00000050953	ENSBTAG00000050953	1498.47	-0.682944	0.263347	-2.59333	0.00950525	0.103256
ENSBTAG00000003329	FST	42.1418	0.840011	0.324004	2.59259	0.00952552	0.103381
ENSBTAG00000001927	ATP6V1C2	20.3339	0.56876	0.219413	2.59219	0.00953663	0.103425
ENSBTAG00000008621	PRKAR1A	4083.56	-0.20252	0.0781965	-2.58988	0.00960088	0.104045
ENSBTAG00000013167	SIGLEC1	216.711	-1.0265	0.396565	-2.58849	0.00963985	0.10439
ENSBTAG00000003653	LYAR	859.191	0.216109	0.0835263	2.58732	0.00967249	0.104411
ENSBTAG00000007783	MYBL2	771.826	0.63923	0.247016	2.5878	0.00965897	0.104411
ENSBTAG00000011748	SGMS1	1989.83	-0.211972	0.0819048	-2.58803	0.00965272	0.104411
ENSBTAG00000020890	TRIM66	19.6112	0.684813	0.264671	2.58742	0.00966983	0.104411
ENSBTAG00000030340	IFFO2	241.283	0.348786	0.134815	2.58715	0.00967726	0.104411
ENSBTAG00000054329	ENSBTAG00000054329	1261.89	0.247735	0.0957723	2.58671	0.00968966	0.104468
ENSBTAG00000004018	DGKA	5843.03	0.16359	0.0632632	2.58587	0.00971345	0.104571
ENSBTAG00000012592	ANKLE1	745.691	0.221436	0.0856315	2.58592	0.00971205	0.104571
ENSBTAG00000010109	CDK1	365.65	0.346978	0.134217	2.58521	0.00973205	0.104694
ENSBTAG00000002374	ARMC5	196.695	0.393776	0.15257	2.58095	0.0098528	0.105625
ENSBTAG00000017452	RCAN3	933.927	0.392007	0.151857	2.58142	0.00983943	0.105625
ENSBTAG00000017456	NYAP1	5.93718	1.13299	0.438992	2.58089	0.00985447	0.105625
ENSBTAG00000038544	ENSBTAG00000038544	56.0262	0.621706	0.240879	2.58099	0.00985164	0.105625
ENSBTAG00000050454	ENSBTAG00000050454	2.6231	-1.50388	0.582543	-2.58158	0.00983482	0.105625
ENSBTAG00000025644	CALM1	13667.4	0.10511	0.0407461	2.57964	0.00989032	0.105932
ENSBTAG00000016606	PCGF1	450.625	0.267051	0.103543	2.57913	0.00990499	0.105979
ENSBTAG00000019133	ZNF326	2237.27	0.246783	0.0956902	2.57898	0.00990917	0.105979
ENSBTAG00000016548	TEX12	108.026	-0.544454	0.21116	-2.57839	0.00992608	0.106083
ENSBTAG00000010704	LRRC4	4.73858	1.33339	0.517356	2.57731	0.00995712	0.106319
ENSBTAG00000018364	TMEM132A	149.519	0.545879	0.211817	2.57712	0.0099627	0.106319
ENSBTAG00000048852	TRBV3-1	52.1081	0.487254	0.189146	2.57607	0.00999313	0.106567
ENSBTAG00000048904	ENSBTAG00000048904	16.4659	0.751347	0.291731	2.57548	0.0100101	0.10667
ENSBTAG00000017661	RFX2	123.034	0.468088	0.181855	2.57396	0.0100541	0.106984
ENSBTAG00000050995	ENSBTAG00000050995	14.2845	1.04419	0.405655	2.57409	0.0100503	0.106984
ENSBTAG00000015707	TREML2	4095.64	-0.39724	0.154373	-2.57325	0.0100747	0.107013
ENSBTAG00000030282	ZBED8	97.2854	0.422606	0.164236	2.57316	0.0100775	0.107013
ENSBTAG00000038477	GGCX	1534.3	-0.209497	0.0814177	-2.57312	0.0100787	0.107013
ENSBTAG00000008733	MAGED1	1973.45	0.144599	0.0562015	2.57286	0.0100862	0.107015
ENSBTAG00000048874	ENSBTAG00000048874	19.0244	0.786121	0.305589	2.57248	0.0100973	0.107056
ENSBTAG00000001564	PDE4DIP	1370.92	0.244122	0.094933	2.57152	0.0101254	0.107276
ENSBTAG00000009258	NEK11	16.8461	0.663668	0.258246	2.56991	0.0101726	0.107699
ENSBTAG00000038992	STK11IP	2002.02	0.251888	0.0980487	2.56901	0.010199	0.1079
ENSBTAG00000016263	SLC25A14	211.756	0.238685	0.0929397	2.56817	0.0102237	0.108084
ENSBTAG00000016568	LUC7L	2364.9	0.242279	0.094388	2.56684	0.0102629	0.10842
ENSBTAG00000015205	NCK2	345.854	-0.441851	0.1722	-2.56592	0.0102903	0.108632
ENSBTAG00000018004	SH3GL3	114.408	-0.819558	0.319831	-2.56247	0.010393	0.109638
ENSBTAG00000011367	LIN7A	6.69016	1.15478	0.450701	2.56219	0.0104016	0.109649
ENSBTAG00000038415	SLC6A12	32.9373	0.694689	0.271233	2.56123	0.0104303	0.109874
ENSBTAG00000003110	TAFA4	3.11636	-1.3613	0.53158	-2.56086	0.0104414	0.109911
ENSBTAG00000007353	DLX4	3.34358	-1.22691	0.479148	-2.5606	0.0104492	0.109915
ENSBTAG00000002440	KIF7	60.4806	0.712778	0.278512	2.55923	0.0104904	0.110245
ENSBTAG00000020480	SPTLC2	3190.09	-0.284719	0.111259	-2.55906	0.0104955	0.110245
ENSBTAG00000017528	SNAI3	76.6252	0.471403	0.184239	2.55865	0.0105079	0.110295
ENSBTAG00000016656	PARP14	6103.45	-0.336685	0.131617	-2.55806	0.0105257	0.110404
ENSBTAG00000001920	POLQ	193.152	0.329495	0.128912	2.55596	0.0105895	0.110599
ENSBTAG00000012788	COX6A1	5350.82	-0.221261	0.0865666	-2.55596	0.0105895	0.110599
ENSBTAG00000013231	C8H9orf40	49.3196	0.413272	0.161654	2.55652	0.0105726	0.110599
ENSBTAG00000019163	CYB561D2	441.103	0.278245	0.108818	2.55699	0.0105583	0.110599
ENSBTAG00000021216	HECW1	13.8929	0.960478	0.375742	2.55621	0.0105818	0.110599
ENSBTAG00000021717	BDKRB2	8.28636	-2.37448	0.928854	-2.55636	0.0105775	0.110599
ENSBTAG00000000381	S1PR4	476.914	0.529457	0.207273	2.5544	0.0106371	0.110639
ENSBTAG00000002083	AUTS2	63.9308	0.662565	0.259338	2.55483	0.0106241	0.110639
ENSBTAG00000007330	STXBP3	2124.47	-0.268739	0.105198	-2.5546	0.010631	0.110639
ENSBTAG00000008956	CD8B	1085.24	0.497483	0.19469	2.55526	0.010611	0.110639
ENSBTAG00000012159	CNBP	12269.4	-0.172625	0.067565	-2.55495	0.0106202	0.110639
ENSBTAG00000032369	NMI	4485.3	-0.201385	0.0788399	-2.55435	0.0106385	0.110639
ENSBTAG00000010790	EIF3L	5809.34	0.140175	0.0548941	2.55356	0.0106629	0.110814
ENSBTAG00000012121	NOXA1	185.445	0.601629	0.235668	2.55287	0.0106839	0.110954
ENSBTAG00000040065	RAD51AP1	619.104	0.265035	0.103874	2.55151	0.0107257	0.111231
ENSBTAG00000048125	ENTPD2	243.234	0.42747	0.167533	2.55155	0.0107245	0.111231
ENSBTAG00000001609	MAP2K6	274.272	0.203308	0.0797425	2.54955	0.0107861	0.111744
ENSBTAG00000002921	RMDN3	495.344	-0.186237	0.0730508	-2.54942	0.0107904	0.111744
ENSBTAG00000003502	SPOCK1	4.49035	1.96885	0.773115	2.54665	0.0108762	0.112554
ENSBTAG00000009359	ENSBTAG00000009359	114.806	-0.360795	0.141719	-2.54585	0.0109013	0.112734
ENSBTAG00000011810	ANGPTL2	4.60964	-1.50038	0.589641	-2.54457	0.0109413	0.113068
ENSBTAG00000005083	TULP4	222.933	-0.360973	0.141968	-2.54264	0.0110018	0.11354
ENSBTAG00000011243	TOE1	678.041	0.265082	0.10426	2.54251	0.0110059	0.11354
ENSBTAG00000011872	EML3	4106.26	0.188501	0.0741435	2.54238	0.0110102	0.11354
ENSBTAG00000048982	ENSBTAG00000048982	389.484	0.238375	0.0937985	2.54135	0.0110424	0.113792
ENSBTAG00000013670	SLC46A2	2472.82	-0.67079	0.263986	-2.54101	0.0110534	0.113826
ENSBTAG00000017812	ALS2CL	10.4986	-0.842214	0.331586	-2.53995	0.0110868	0.114073
ENSBTAG00000019810	AARS1	4695.57	-0.177956	0.0700682	-2.53976	0.0110929	0.114073
ENSBTAG00000000527	ZFAND3	2346.26	-0.129869	0.0511454	-2.5392	0.0111105	0.114094
ENSBTAG00000032068	PLA2G4F	17.6989	-0.712835	0.28073	-2.53922	0.0111101	0.114094
ENSBTAG00000009715	PDCD11	2536.73	0.142851	0.0562909	2.53772	0.0111576	0.114498
ENSBTAG00000051523	ENSBTAG00000051523	37.9888	0.543469	0.214194	2.53727	0.011172	0.114566
ENSBTAG00000021956	ISCA2	314.637	-0.232333	0.0915828	-2.53687	0.0111849	0.114618
ENSBTAG00000004906	CCNE2	210.936	0.424369	0.167404	2.53499	0.0112449	0.115008
ENSBTAG00000016595	CYSTM1	2951.09	-0.253731	0.100121	-2.53424	0.0112692	0.115008
ENSBTAG00000021002	ACP2	1014.79	-0.51993	0.205164	-2.53422	0.0112699	0.115008
ENSBTAG00000039658	PDCD7	1009.11	0.155456	0.0613213	2.53511	0.0112413	0.115008
ENSBTAG00000047424	TRIP10	71.9241	-0.554413	0.218755	-2.5344	0.011264	0.115008
ENSBTAG00000049808	IL3RA	62.7005	-0.773946	0.305368	-2.53447	0.0112618	0.115008
ENSBTAG00000016269	ME2	5113.44	-0.196759	0.0776636	-2.53348	0.0112935	0.115089
ENSBTAG00000034689	ZNRF1	1652.21	0.21391	0.0844287	2.53361	0.0112893	0.115089
ENSBTAG00000010766	OIP5	93.9447	0.421272	0.166318	2.53293	0.0113113	0.115191
ENSBTAG00000031332	RBKS	197.633	-0.365793	0.144447	-2.53237	0.0113295	0.115296
ENSBTAG00000051772	ENSBTAG00000051772	4.21252	-1.15296	0.45534	-2.53208	0.0113389	0.115312
ENSBTAG00000002226	FBXO31	665.417	0.237807	0.0939415	2.53143	0.0113597	0.115444
ENSBTAG00000001852	BREH1	72.7407	0.542166	0.214271	2.53029	0.0113969	0.115741
ENSBTAG00000013226	HUS1	429.371	0.181654	0.071834	2.5288	0.0114454	0.116153
ENSBTAG00000015156	NDUFB1	896.255	-0.311209	0.123132	-2.52744	0.0114896	0.116522
ENSBTAG00000005650	SKAP2	5106.87	-0.59263	0.234539	-2.52679	0.0115111	0.116579
ENSBTAG00000031238	SHCBP1L	132.01	-0.796592	0.315241	-2.52693	0.0115065	0.116579
ENSBTAG00000006731	SLC7A5	2226.06	0.299482	0.118537	2.52648	0.0115212	0.116588
ENSBTAG00000014906	VCAN	5231.35	-0.653244	0.258605	-2.52603	0.0115358	0.116588
ENSBTAG00000020346	CCDC92	52.9385	0.509645	0.201756	2.52604	0.0115355	0.116588
ENSBTAG00000009942	PLCL2	6278.75	0.137037	0.0542779	2.52472	0.0115789	0.116863
ENSBTAG00000038368	ENSBTAG00000038368	3.24118	-2.92492	1.15849	-2.52476	0.0115776	0.116863
ENSBTAG00000021735	GALNT14	8.98056	1.07416	0.42555	2.52417	0.0115971	0.116966
ENSBTAG00000013278	MAGIX	22.9536	-0.787569	0.312073	-2.52367	0.0116136	0.117052
ENSBTAG00000027024	ARHGAP5	131.565	-0.649088	0.257244	-2.52323	0.0116281	0.117118
ENSBTAG00000000638	CDT1	233.651	0.598351	0.237188	2.52268	0.0116463	0.117136
ENSBTAG00000038674	ZNF677	130.035	-0.368019	0.145897	-2.52246	0.0116538	0.117136
ENSBTAG00000048817	SSX5	6.56377	2.16031	0.856271	2.52292	0.0116384	0.117136
ENSBTAG00000004021	CDK2	905.621	0.187706	0.0744453	2.5214	0.011689	0.117381
ENSBTAG00000017676	TPK1	382.219	0.243567	0.0966154	2.521	0.0117022	0.117381
ENSBTAG00000047572	ZNF789	208.902	-0.235329	0.0933407	-2.52119	0.011696	0.117381
ENSBTAG00000021307	BNIP3L	3438.55	-0.293823	0.11657	-2.52058	0.0117161	0.117441
ENSBTAG00000015592	GPR84	48.9442	-0.554975	0.22026	-2.51963	0.0117477	0.117677
ENSBTAG00000004552	PBXIP1	10879.1	0.177479	0.0704561	2.519	0.011769	0.11781
ENSBTAG00000049112	ENSBTAG00000049112	4.98453	-1.06873	0.424398	-2.51824	0.0117944	0.117984
ENSBTAG00000013928	WFDC2	6.58338	-1.0717	0.42567	-2.51767	0.0118132	0.118012
ENSBTAG00000037565	ENSBTAG00000037565	138.471	0.464011	0.184299	2.51771	0.0118119	0.118012
ENSBTAG00000053482	SAMD13	85.1113	-0.355396	0.141193	-2.5171	0.0118325	0.118124
ENSBTAG00000020031	PKD2	36.8753	-0.550462	0.218803	-2.51579	0.0118767	0.118485
ENSBTAG00000051244	ENSBTAG00000051244	5.46777	-1.10932	0.441089	-2.51496	0.0119045	0.118681
ENSBTAG00000035247	MCEE	194.386	-0.259729	0.103284	-2.51472	0.0119127	0.118683
ENSBTAG00000030369	IFFO1	1162.02	-0.323166	0.128564	-2.51366	0.0119487	0.118961
ENSBTAG00000010368	TPST2	3255.01	0.225329	0.0896625	2.51308	0.0119682	0.118994
ENSBTAG00000050348	ENSBTAG00000050348	6.57305	-1.00855	0.401317	-2.5131	0.0119677	0.118994
ENSBTAG00000000894	PGK1	13930.6	-0.27427	0.109236	-2.51081	0.0120456	0.119159
ENSBTAG00000002810	ZNF777	510.678	0.314653	0.125307	2.51106	0.0120369	0.119159
ENSBTAG00000002995	GMPPA	1497.89	0.286426	0.114083	2.51069	0.0120494	0.119159
ENSBTAG00000006031	ADGRV1	32.9136	-1.02375	0.40761	-2.5116	0.0120185	0.119159
ENSBTAG00000006320	DBT	1201.57	-0.277986	0.110732	-2.51045	0.0120578	0.119159
ENSBTAG00000007079	LCP1	66852.7	-0.189215	0.0753675	-2.51057	0.0120536	0.119159
ENSBTAG00000009042	ATXN7L2	219.086	0.355167	0.141466	2.51062	0.0120519	0.119159
ENSBTAG00000016883	SGF29	618.85	0.253796	0.101092	2.51054	0.0120545	0.119159
ENSBTAG00000032247	PPP1R11	2374.26	0.156522	0.0623299	2.51118	0.0120328	0.119159
ENSBTAG00000005296	RPL13A	63521.6	0.205708	0.0819671	2.50964	0.0120853	0.11935
ENSBTAG00000018362	TMEM109	2856.4	0.199147	0.0793671	2.50919	0.0121007	0.119423
ENSBTAG00000002392	ENSBTAG00000002392	12.5099	-0.665677	0.265337	-2.5088	0.0121143	0.119459
ENSBTAG00000013624	LMNB2	1551.63	0.230232	0.0917767	2.50861	0.0121207	0.119459
ENSBTAG00000005745	HPSE	1652.71	-0.538098	0.214568	-2.50782	0.0121478	0.119646
ENSBTAG00000046900	GGT1	48.2002	0.719448	0.286924	2.50745	0.0121604	0.11969
ENSBTAG00000006441	ATP5PB	6583.29	-0.158603	0.0632647	-2.50697	0.012177	0.119699
ENSBTAG00000051330	WC-7	233.365	-0.65668	0.261943	-2.50696	0.0121776	0.119699
ENSBTAG00000001374	METTL27	5.26399	1.23569	0.492973	2.50662	0.0121892	0.119733
ENSBTAG00000001093	KLHL23	14.5578	0.657041	0.262255	2.50535	0.0122331	0.120084
ENSBTAG00000001035	SF1	12102.6	0.148685	0.0593687	2.50444	0.0122645	0.120112
ENSBTAG00000002718	TINF2	2977.74	0.171224	0.0683844	2.50385	0.0122851	0.120112
ENSBTAG00000008600	TRAF3IP2	1043.55	0.219812	0.0877891	2.50386	0.0122845	0.120112
ENSBTAG00000017770	ENSBTAG00000017770	1735.75	0.18157	0.0725088	2.50411	0.012276	0.120112
ENSBTAG00000022777	CDC42BPA	85.921	-0.55024	0.21972	-2.50428	0.0122701	0.120112
ENSBTAG00000023177	CFH	4.75581	1.47589	0.589397	2.50407	0.0122774	0.120112
ENSBTAG00000003212	NNAT	46.4798	-1.18751	0.474511	-2.5026	0.0123285	0.120418
ENSBTAG00000011732	PGAP3	2496.07	0.279781	0.111801	2.50248	0.0123327	0.120418
ENSBTAG00000012636	IKZF4	45.7954	0.42632	0.170386	2.50208	0.0123466	0.120473
ENSBTAG00000004723	TEX2	984.847	-0.321188	0.128381	-2.50183	0.0123554	0.12048
ENSBTAG00000006963	RPL12	26504.5	0.313754	0.12544	2.50123	0.0123764	0.120515
ENSBTAG00000015314	ASL	640.9	0.247347	0.0988986	2.50102	0.0123837	0.120515
ENSBTAG00000050618	ENSBTAG00000050618	6.35927	-1.74525	0.69776	-2.50122	0.0123765	0.120515
ENSBTAG00000016603	ENSBTAG00000016603	18.2603	0.642252	0.256823	2.50076	0.0123927	0.120524
ENSBTAG00000046773	MCOLN2	755.527	0.281521	0.112624	2.49965	0.0124316	0.120821
ENSBTAG00000020431	DERL2	1573.72	-0.123138	0.04928	-2.49873	0.0124638	0.121055
ENSBTAG00000001565	MESD	2139.96	-0.144133	0.0576942	-2.49822	0.0124819	0.121064
ENSBTAG00000002278	FBN1	232.007	1.56987	0.62839	2.49824	0.0124813	0.121064
ENSBTAG00000018397	HHLA2	4.79303	-1.11078	0.444669	-2.498	0.0124895	0.121064
ENSBTAG00000037510	ENSBTAG00000037510	1749.04	0.446001	0.178617	2.49697	0.0125261	0.121339
ENSBTAG00000046014	GPR146	134.384	-0.815582	0.326675	-2.49662	0.0125384	0.121378
ENSBTAG00000000439	SFSWAP	1738.62	0.160084	0.0641473	2.49556	0.0125758	0.12158
ENSBTAG00000020613	STK16	1124.79	0.158195	0.0633878	2.49567	0.0125721	0.12158
ENSBTAG00000006069	CAPS	272.49	0.342441	0.137312	2.49388	0.0126354	0.122075
ENSBTAG00000013930	ATP5F1C	5919.59	-0.210305	0.0843502	-2.49323	0.0126585	0.122138
ENSBTAG00000048916	LIPG	10.0433	1.26243	0.506319	2.49334	0.0126547	0.122138
ENSBTAG00000016169	ID1	51.0302	-1.35604	0.543943	-2.49299	0.0126674	0.122144
ENSBTAG00000004231	GPM6A	43.9564	1.06752	0.42838	2.49199	0.0127029	0.122246
ENSBTAG00000005263	KLHL2	2411.68	0.173239	0.0695133	2.49217	0.0126967	0.122246
ENSBTAG00000054130	ENSBTAG00000054130	13.7722	1.10048	0.441603	2.492	0.0127026	0.122246
ENSBTAG00000019093	AMY2B	58.1648	0.521659	0.209413	2.49105	0.0127366	0.122489
ENSBTAG00000000355	OXLD1	304.686	-0.162803	0.0653854	-2.4899	0.0127781	0.122808
ENSBTAG00000004541	LPAR5	124.906	-0.541576	0.217634	-2.48847	0.0128293	0.123158
ENSBTAG00000009098	POLG	1685.47	0.28718	0.11541	2.48836	0.0128336	0.123158
ENSBTAG00000043951	IMPA2	1211.28	0.222301	0.0893426	2.48819	0.0128396	0.123158
ENSBTAG00000002458	NUP155	1267.09	0.202593	0.081465	2.48687	0.0128873	0.123535
ENSBTAG00000052736	ENSBTAG00000052736	4.99741	-1.42224	0.572001	-2.48644	0.0129029	0.123604
ENSBTAG00000045877	TSC22D3	21023.6	-0.338534	0.136299	-2.48376	0.0130004	0.124456
ENSBTAG00000003579	FBXW4	1565.09	-0.20924	0.0842877	-2.48245	0.0130481	0.12479
ENSBTAG00000009830	PLEKHB1	82.3911	-1.01978	0.410813	-2.48234	0.0130522	0.12479
ENSBTAG00000045784	CENPB	610.145	-0.357708	0.144184	-2.48092	0.0131045	0.125209
ENSBTAG00000014312	ATL1	3.43716	-1.42043	0.572632	-2.48052	0.013119	0.125265
ENSBTAG00000020848	PIK3CG	1933.34	-0.377786	0.152397	-2.47897	0.0131764	0.125732
ENSBTAG00000010653	MIGA2	906.487	0.294712	0.118956	2.47748	0.0132312	0.126097
ENSBTAG00000018598	HSPB6	62.1474	-0.520287	0.210008	-2.47747	0.0132318	0.126097
ENSBTAG00000021128	ADD1	8013.05	0.135994	0.0548983	2.4772	0.0132417	0.126109
ENSBTAG00000014415	ZNF653	367.16	0.40225	0.162457	2.47603	0.0132851	0.126195
ENSBTAG00000014595	LIG1	1725.32	0.317892	0.12838	2.47618	0.0132796	0.126195
ENSBTAG00000020927	HSD17B8	834.677	-0.220385	0.0890036	-2.47613	0.0132814	0.126195
ENSBTAG00000050373	ENSBTAG00000050373	8536.78	0.666971	0.269318	2.47652	0.0132669	0.126195
ENSBTAG00000003409	FKBP1B	12.018	0.645577	0.260854	2.47486	0.0133289	0.126379
ENSBTAG00000010057	GZMB	251.065	1.69284	0.683968	2.47502	0.0133227	0.126379
ENSBTAG00000011343	XAF1	1611.87	-0.344304	0.139123	-2.47482	0.0133305	0.126379
ENSBTAG00000016661	USP18	1228.17	-0.317714	0.128392	-2.47456	0.0133399	0.126379
ENSBTAG00000048784	TRAV2	8.50827	0.809604	0.327197	2.47436	0.0133474	0.126379
ENSBTAG00000020671	TRIM62	344.65	0.181236	0.0732795	2.47322	0.0133901	0.126702
ENSBTAG00000022489	ENSBTAG00000022489	11743.6	-0.409329	0.165527	-2.47288	0.0134028	0.12674
ENSBTAG00000052011	ENSBTAG00000052011	18.9972	0.757104	0.306211	2.47249	0.0134175	0.126797
ENSBTAG00000009969	RNPS1	5356.96	0.145367	0.0588184	2.47145	0.0134568	0.12703
ENSBTAG00000048257	ENSBTAG00000048257	14.2889	0.748885	0.303023	2.47138	0.0134594	0.12703
ENSBTAG00000019086	TELO2	1005.21	0.363828	0.147238	2.47101	0.0134731	0.127078
ENSBTAG00000001521	UQCRB	2114.09	-0.215792	0.0873581	-2.4702	0.0135037	0.127122
ENSBTAG00000018321	PAOX	1708.72	0.311413	0.126059	2.47037	0.0134973	0.127122
ENSBTAG00000049772	ENSBTAG00000049772	177.48	0.338468	0.137014	2.47032	0.0134991	0.127122
ENSBTAG00000011635	CENPN	301.492	0.341247	0.138168	2.46979	0.0135192	0.127186
ENSBTAG00000002052	PLOD1	1083.64	-0.409147	0.165728	-2.46878	0.0135573	0.127463
ENSBTAG00000006844	LEF1	3571.1	0.418167	0.169416	2.46829	0.013576	0.127557
ENSBTAG00000037488	JRKL	818.756	-0.282645	0.11453	-2.46787	0.0135921	0.127627
ENSBTAG00000019718	RPS15	25518.3	0.223784	0.0906948	2.46744	0.0136083	0.127698
ENSBTAG00000008279	FRMD4A	78.5766	-0.621968	0.252125	-2.46691	0.0136286	0.127806
ENSBTAG00000004588	KCNN4	3237.13	0.467218	0.189473	2.46589	0.0136674	0.128088
ENSBTAG00000020074	NKPD1	7.88504	0.92928	0.376913	2.46551	0.013682	0.128143
ENSBTAG00000014695	NAA38	362.496	0.295216	0.119767	2.46491	0.0137047	0.128192
ENSBTAG00000053443	RUM1	60.8673	-0.476762	0.193417	-2.46494	0.0137035	0.128192
ENSBTAG00000015493	ENSBTAG00000015493	4.38999	1.40929	0.571849	2.46445	0.0137223	0.128217
ENSBTAG00000019315	PLA2G7	2630.65	-0.3949	0.160242	-2.46439	0.0137247	0.128217
ENSBTAG00000042662	SNORD17	4.11945	-1.08674	0.441025	-2.46412	0.0137352	0.128233
ENSBTAG00000000240	AKAP7	270.263	-0.363304	0.147485	-2.46333	0.0137652	0.128412
ENSBTAG00000002075	MME	39.9261	-0.812769	0.32997	-2.46316	0.0137718	0.128412
ENSBTAG00000012044	RPL13	33783.8	0.280813	0.114034	2.46253	0.0137962	0.12844
ENSBTAG00000015591	SQSTM1	16594.6	-0.295909	0.120163	-2.46257	0.0137945	0.12844
ENSBTAG00000052681	SMIM10L1	93.555	-0.529489	0.21503	-2.4624	0.0138011	0.12844
ENSBTAG00000047214	TRAPPC1	1056.81	-0.156556	0.063622	-2.46072	0.0138659	0.128962
ENSBTAG00000014777	FBXO6	338.844	0.222941	0.0906125	2.46038	0.013879	0.129002
ENSBTAG00000012383	CHMP5	1551.45	-0.226298	0.0919876	-2.46009	0.0138902	0.129024
ENSBTAG00000009486	TMEM179B	621.387	-0.202073	0.0821493	-2.45983	0.0139005	0.129038
ENSBTAG00000005183	MVK	918.091	0.30951	0.125963	2.45715	0.0140045	0.129785
ENSBTAG00000008854	RFX1	1120.89	0.279976	0.113957	2.45685	0.0140163	0.129785
ENSBTAG00000016857	ADAMTS15	29.5489	0.901341	0.366771	2.4575	0.0139907	0.129785
ENSBTAG00000046744	PALM3	183.176	0.583245	0.237387	2.45694	0.0140126	0.129785
ENSBTAG00000018859	C18H19orf47	128.258	0.304987	0.124204	2.45553	0.0140676	0.130096
ENSBTAG00000019336	DVL3	1003.52	0.185026	0.0753502	2.45554	0.0140672	0.130096
ENSBTAG00000005028	HIRIP3	420.845	0.318789	0.129845	2.45515	0.0140826	0.130153
ENSBTAG00000014479	TUBGCP4	883.414	0.150269	0.0612436	2.45363	0.0141423	0.130623
ENSBTAG00000005127	PSMA7	5621.37	-0.130241	0.0531071	-2.45242	0.0141899	0.13098
ENSBTAG00000000928	SPECC1	124.367	-0.4566	0.186238	-2.4517	0.0142181	0.131159
ENSBTAG00000005367	VRK3	1197.92	0.255424	0.104197	2.45134	0.0142325	0.131208
ENSBTAG00000008631	CORO1A	39977.4	0.232509	0.0948708	2.4508	0.014254	0.131324
ENSBTAG00000005533	PPP2R5D	2044.38	0.150042	0.0612422	2.44997	0.0142866	0.131543
ENSBTAG00000037981	ENSBTAG00000037981	195.558	0.256719	0.104846	2.44853	0.0143441	0.131907
ENSBTAG00000054263	ENSBTAG00000054263	7.51946	-1.22757	0.501334	-2.44861	0.0143408	0.131907
ENSBTAG00000020356	GON4L	3246.42	0.181597	0.0741785	2.4481	0.014361	0.131979
ENSBTAG00000010977	FRZB	50.3005	1.04275	0.426028	2.44761	0.0143809	0.132079
ENSBTAG00000022058	ACACB	2055.36	-0.40931	0.167333	-2.44609	0.0144415	0.132554
ENSBTAG00000004286	CDC45	465.155	0.353144	0.144414	2.44535	0.0144711	0.132715
ENSBTAG00000006969	TUBB	10932.6	0.154272	0.0630919	2.4452	0.0144772	0.132715
ENSBTAG00000019497	ILDR2	32.9395	-0.460634	0.188423	-2.44468	0.014498	0.13274
ENSBTAG00000050459	FAM222A	51.8524	0.397664	0.162655	2.44483	0.014492	0.13274
ENSBTAG00000002808	PSMA3	4004.4	-0.164999	0.0675008	-2.4444	0.0145093	0.132761
ENSBTAG00000000422	TSHZ1	417.073	0.235051	0.0961797	2.44387	0.0145307	0.132821
ENSBTAG00000053939	ENSBTAG00000053939	3.07124	-1.29483	0.529847	-2.44379	0.014534	0.132821
ENSBTAG00000037735	C5AR2	207.127	-0.631818	0.258598	-2.44325	0.0145558	0.132938
ENSBTAG00000004652	LPAR2	124.189	-0.410333	0.167971	-2.44287	0.0145708	0.132993
ENSBTAG00000006688	RPS6KL1	481.383	0.34094	0.139584	2.44255	0.014584	0.133031
ENSBTAG00000000082	KCNJ14	5.08246	-1.12965	0.462651	-2.44168	0.014619	0.133249
ENSBTAG00000010664	PRKCQ	4894.25	0.208268	0.085303	2.44151	0.0146261	0.133249
ENSBTAG00000009803	SNCB	84.4718	-0.669765	0.27436	-2.44119	0.0146389	0.133283
ENSBTAG00000000260	ZNRF2	1141.46	-0.191796	0.0785749	-2.44093	0.0146493	0.133295
ENSBTAG00000000851	CYP20A1	809.147	0.225599	0.0924675	2.43976	0.0146969	0.133645
ENSBTAG00000030423	CLEC1B	34.5492	-1.17373	0.481472	-2.4378	0.014777	0.134291
ENSBTAG00000027245	OR2H1	6.98412	1.14949	0.471697	2.43692	0.0148129	0.134533
ENSBTAG00000052902	ENSBTAG00000052902	14.214	0.662943	0.272156	2.4359	0.014855	0.134833
ENSBTAG00000015463	TTI2	560.826	-0.127809	0.0525131	-2.43384	0.0149395	0.135516
ENSBTAG00000017162	STK39	223.73	0.266668	0.10961	2.43288	0.0149791	0.135791
ENSBTAG00000012050	ORAI2	241.632	-0.408304	0.167865	-2.43234	0.0150016	0.135912
ENSBTAG00000003297	OASL	276.874	0.645282	0.265356	2.43176	0.0150257	0.136046
ENSBTAG00000015582	HMOX1	2257.96	-0.522758	0.215023	-2.43117	0.0150502	0.1361
ENSBTAG00000046263	ADAMTSL5	226.206	-0.512304	0.210706	-2.43136	0.0150422	0.1361
ENSBTAG00000001999	NKAPD1	516.004	-0.164788	0.0678144	-2.42998	0.0150996	0.136449
ENSBTAG00000005269	CCNB2	338.987	0.391648	0.161198	2.4296	0.0151154	0.136449
ENSBTAG00000011479	INPP5K	3971.32	0.155381	0.0639539	2.42957	0.0151166	0.136449
ENSBTAG00000003965	LIPT1	172.819	-0.275844	0.113566	-2.42893	0.0151435	0.136608
ENSBTAG00000018085	GTSF1	3.36404	-1.30446	0.53718	-2.42834	0.0151679	0.136744
ENSBTAG00000046750	B3GNT3	709.037	-0.421827	0.173726	-2.42811	0.0151776	0.136748
ENSBTAG00000012774	RAB7B	725.672	-0.772156	0.318274	-2.42607	0.0152634	0.13742
ENSBTAG00000014211	FOXP4	611.28	0.257499	0.106151	2.42579	0.0152752	0.13742
ENSBTAG00000051801	ENSBTAG00000051801	13.0945	-1.35033	0.556683	-2.42566	0.0152804	0.13742
ENSBTAG00000013641	BAG3	970.516	-0.398459	0.164296	-2.42524	0.0152982	0.137497
ENSBTAG00000001002	TCF7	7898.04	0.277149	0.114317	2.4244	0.0153338	0.137699
ENSBTAG00000018800	RPS4X	62640	0.209673	0.0864892	2.42426	0.0153394	0.137699
ENSBTAG00000002907	C2CD3	1558.03	0.197582	0.0815376	2.4232	0.0153845	0.138019
ENSBTAG00000003425	MGME1	462.764	0.243743	0.100655	2.42157	0.0154537	0.138471
ENSBTAG00000016338	SPPL3	878.268	0.146972	0.0606895	2.42171	0.0154477	0.138471
ENSBTAG00000000977	CADM1	256.106	-0.550412	0.22737	-2.42078	0.0154873	0.138671
ENSBTAG00000005311	POLR3H	71.5525	0.429149	0.17729	2.4206	0.0154949	0.138671
ENSBTAG00000004881	MTHFD2	1466.94	-0.212687	0.0878737	-2.42037	0.0155048	0.138675
ENSBTAG00000038397	ENSBTAG00000038397	1315.48	-0.451493	0.186566	-2.42002	0.0155195	0.138722
ENSBTAG00000053602	ENSBTAG00000053602	5.38254	-0.921603	0.380938	-2.4193	0.0155504	0.138914
ENSBTAG00000004257	TAF4B	373.29	0.205679	0.0850259	2.41901	0.0155626	0.138938
ENSBTAG00000014579	MRPL34	1006.39	-0.164939	0.0682173	-2.41785	0.0156125	0.13913
ENSBTAG00000049294	ENSBTAG00000049294	702.123	-0.139033	0.0575002	-2.41796	0.0156078	0.13913
ENSBTAG00000050811	ENSBTAG00000050811	21.6547	0.643064	0.265944	2.41804	0.0156044	0.13913
ENSBTAG00000025830	R3HCC1	677.498	0.282116	0.116709	2.41725	0.0156381	0.139224
ENSBTAG00000032933	TTC23L	29.3266	0.511698	0.211694	2.41716	0.015642	0.139224
ENSBTAG00000000392	ASCC1	1398.62	0.237446	0.0982466	2.41684	0.0156561	0.139265
ENSBTAG00000010303	ICAM1	294.788	-0.404019	0.167186	-2.41658	0.0156671	0.139279
ENSBTAG00000011143	KPNA1	2143.66	-0.203889	0.0843961	-2.41586	0.0156982	0.139471
ENSBTAG00000013475	TRAF3	1715.12	0.108002	0.0447282	2.41463	0.0157512	0.139857
ENSBTAG00000009768	IFIT3	1379.52	-0.662803	0.274577	-2.4139	0.0157826	0.140052
ENSBTAG00000006140	PEX11A	37.1517	-0.545294	0.225925	-2.4136	0.0157957	0.140083
ENSBTAG00000034220	ENSBTAG00000034220	101.393	0.442809	0.183541	2.41259	0.0158397	0.140389
ENSBTAG00000016105	MACROH2A1	4033.75	-0.102472	0.0424781	-2.41234	0.0158504	0.140398
ENSBTAG00000000212	NADK	8645.34	-0.143414	0.059474	-2.41137	0.0158929	0.14069
ENSBTAG00000005972	ENSBTAG00000005972	27.9577	0.486953	0.202036	2.41024	0.0159422	0.140957
ENSBTAG00000011772	PPP1R12B	286.057	0.449465	0.186465	2.41045	0.0159328	0.140957
ENSBTAG00000017174	SCN11A	43.375	1.04392	0.433365	2.40887	0.016002	0.141316
ENSBTAG00000053177	ENSBTAG00000053177	24.95	-1.56882	0.651239	-2.40898	0.015997	0.141316
ENSBTAG00000003632	CYP39A1	9.85226	-0.966164	0.401258	-2.40784	0.0160472	0.141571
ENSBTAG00000020213	NIPAL4	196.559	0.324	0.134564	2.40777	0.0160501	0.141571
ENSBTAG00000012772	GFI1B	47.0728	-0.848101	0.352284	-2.40744	0.0160649	0.141574
ENSBTAG00000014916	GJC2	40.6308	0.404086	0.167857	2.40733	0.0160697	0.141574
ENSBTAG00000014729	MRPL51	2300.94	-0.138473	0.0575281	-2.40705	0.0160819	0.141595
ENSBTAG00000009416	GPALPP1	1101.94	0.191612	0.0796537	2.40557	0.0161475	0.142086
ENSBTAG00000054062	CNGA3	6.33935	-1.01385	0.421497	-2.40535	0.0161569	0.142086
ENSBTAG00000001152	TLE6	11.4338	0.740332	0.30783	2.40501	0.0161722	0.142136
ENSBTAG00000014692	CREB3L4	49.0185	-0.332238	0.13827	-2.40281	0.0162695	0.142905
ENSBTAG00000009434	PAQR6	139.476	0.327394	0.136268	2.40257	0.0162803	0.142914
ENSBTAG00000005812	TP73	343.172	0.400793	0.167005	2.39989	0.0163998	0.143878
ENSBTAG00000003983	TOM1L2	275.41	0.314068	0.130991	2.39762	0.0165018	0.144427
ENSBTAG00000012595	RIDA	5698.54	-0.492289	0.205288	-2.39804	0.0164831	0.144427
ENSBTAG00000018636	CCNK	1819.74	0.120998	0.050457	2.39804	0.0164829	0.144427
ENSBTAG00000053833	ENSBTAG00000053833	25.3445	-0.897145	0.374148	-2.39783	0.0164923	0.144427
ENSBTAG00000002352	GGA2	4191.19	-0.212916	0.088825	-2.39703	0.0165288	0.144546
ENSBTAG00000009819	CDC20	496.881	0.543041	0.226561	2.39689	0.016535	0.144546
ENSBTAG00000006870	RASGEF1A	71.4183	0.549403	0.22927	2.39632	0.0165607	0.144598
ENSBTAG00000019281	MCRS1	1420.1	0.188155	0.0785123	2.3965	0.0165525	0.144598
ENSBTAG00000001806	IQCD	138.671	-0.606246	0.253079	-2.39548	0.0165987	0.144845
ENSBTAG00000044441	SCARNA1	43.462	-0.56862	0.23743	-2.39489	0.0166253	0.144991
ENSBTAG00000053153	ENSBTAG00000053153	200.172	0.337351	0.140898	2.39429	0.0166524	0.14514
ENSBTAG00000001519	METTL25B	636.83	0.205281	0.0858031	2.39246	0.0167357	0.145204
ENSBTAG00000006117	FLYWCH1	172.092	0.432274	0.180592	2.39364	0.016682	0.145204
ENSBTAG00000008202	PRKCSH	4128.96	0.204134	0.0852876	2.39348	0.0166893	0.145204
ENSBTAG00000009123	ING5	1291.96	0.218734	0.091394	2.39331	0.0166973	0.145204
ENSBTAG00000011931	CD63	2771.32	-0.368423	0.153984	-2.3926	0.0167296	0.145204
ENSBTAG00000015677	KARS1	9336.3	0.157842	0.0659811	2.39223	0.0167466	0.145204
ENSBTAG00000019338	IL13RA1	6420.81	-0.467894	0.195534	-2.39291	0.0167155	0.145204
ENSBTAG00000043077	SNORA51	6.31666	-1.02861	0.429898	-2.3927	0.0167251	0.145204
ENSBTAG00000054451	ENSBTAG00000054451	23.6772	0.467642	0.195488	2.39218	0.0167486	0.145204
ENSBTAG00000006056	HEXIM1	1778.03	0.135458	0.0566383	2.39163	0.0167739	0.145225
ENSBTAG00000010416	RIN3	6846.09	0.197695	0.0826663	2.39148	0.0167806	0.145225
ENSBTAG00000020539	CHPF	234.447	0.523427	0.218852	2.39169	0.0167708	0.145225
ENSBTAG00000007901	ADGRE1	1412.45	-0.998966	0.417883	-2.39054	0.0168235	0.14551
ENSBTAG00000002773	ENSBTAG00000002773	473.394	-1.29307	0.540961	-2.39032	0.0168338	0.145513
ENSBTAG00000010328	KCNK17	181.429	-0.493822	0.206614	-2.39007	0.016845	0.145524
ENSBTAG00000002098	CDC34	2026.05	0.21699	0.0908213	2.3892	0.0168853	0.145787
ENSBTAG00000010910	COPS9	1589.79	-0.260329	0.109032	-2.38763	0.0169572	0.14626
ENSBTAG00000013753	DDRGK1	938.861	0.192223	0.0805097	2.38758	0.0169599	0.14626
ENSBTAG00000023365	ENSBTAG00000023365	121.942	-0.367925	0.154183	-2.38629	0.0170192	0.146685
ENSBTAG00000004851	NCKAP5L	691.909	0.325221	0.136355	2.38511	0.0170742	0.147073
ENSBTAG00000010758	SMIM5	26.263	-0.734754	0.3081	-2.38479	0.0170888	0.147112
ENSBTAG00000002640	KALRN	5.05044	0.911863	0.382403	2.38456	0.0170996	0.147119
ENSBTAG00000021291	STXBP6	28.5932	-0.872705	0.3662	-2.38314	0.0171658	0.147515
ENSBTAG00000021636	GPR155	227.357	-0.309171	0.129722	-2.38333	0.0171568	0.147515
ENSBTAG00000008683	LDHA	13060	-0.316067	0.132653	-2.38266	0.017188	0.14762
ENSBTAG00000000507	NR4A1	392.917	-0.584186	0.245343	-2.3811	0.017261	0.148027
ENSBTAG00000002763	KMT2B	4683.3	0.203988	0.0856704	2.38108	0.017262	0.148027
ENSBTAG00000008654	HOOK2	175.88	-0.330392	0.138762	-2.381	0.0172656	0.148027
ENSBTAG00000000275	PARP11	2326.54	-0.140215	0.0589359	-2.37912	0.0173541	0.148119
ENSBTAG00000001328	SLBP	2907.63	0.186052	0.0782168	2.37867	0.0173753	0.148119
ENSBTAG00000002738	S1PR2	114.446	-0.362715	0.152396	-2.38008	0.017309	0.148119
ENSBTAG00000005766	IL4I1	58.9643	-0.448861	0.188691	-2.37882	0.0173683	0.148119
ENSBTAG00000005862	SMC4	2766.69	0.263101	0.110599	2.37886	0.0173661	0.148119
ENSBTAG00000005999	FSD1	20.6403	-0.848817	0.356883	-2.37842	0.0173872	0.148119
ENSBTAG00000008977	TOMM6	2488.76	-0.157877	0.0663343	-2.38002	0.0173118	0.148119
ENSBTAG00000011224	CITED2	1997.14	0.278358	0.11694	2.38036	0.0172959	0.148119
ENSBTAG00000011291	DLG3	194.693	-0.215654	0.0906695	-2.37846	0.0173851	0.148119
ENSBTAG00000026704	CENPW	90.216	0.474253	0.199297	2.37962	0.0173304	0.148119
ENSBTAG00000053303	C5H12orf4	652.637	0.147154	0.0618567	2.37895	0.0173621	0.148119
ENSBTAG00000007058	ATG2A	2066.47	0.363419	0.152857	2.37751	0.01743	0.148297
ENSBTAG00000009770	GPD2	326.76	-0.34654	0.145768	-2.37733	0.0174384	0.148297
ENSBTAG00000017019	PRKDC	1699.97	0.201906	0.0849211	2.37757	0.0174272	0.148297
ENSBTAG00000011405	CEP72	100.953	0.387702	0.163275	2.37453	0.0175714	0.149206
ENSBTAG00000011689	LENG8	12861.6	0.286972	0.120859	2.37444	0.0175757	0.149206
ENSBTAG00000016299	ZNF784	356.974	0.275546	0.116046	2.37446	0.0175746	0.149206
ENSBTAG00000019486	CLDN12	89.1483	-0.526655	0.221861	-2.3738	0.0176059	0.149376
ENSBTAG00000010359	THG1L	1574.22	0.214026	0.0901833	2.37323	0.0176333	0.149435
ENSBTAG00000030933	ZNF576	531.666	0.335163	0.141218	2.37337	0.0176266	0.149435
ENSBTAG00000052992	ENSBTAG00000052992	5.18474	1.17746	0.49619	2.373	0.0176443	0.149442
ENSBTAG00000003552	MED17	1242.67	-0.179141	0.0755454	-2.3713	0.0177256	0.149795
ENSBTAG00000006139	TRPM4	27.3815	0.71978	0.303513	2.3715	0.0177161	0.149795
ENSBTAG00000007721	DPM1	1977.08	-0.184888	0.0779836	-2.37086	0.0177469	0.149795
ENSBTAG00000013316	BRPF3	2191.19	0.230873	0.0973765	2.37093	0.0177433	0.149795
ENSBTAG00000013689	MCTP2	385.5	-0.264855	0.111723	-2.37064	0.0177573	0.149795
ENSBTAG00000014461	ANAPC13	826.032	-0.226039	0.0953485	-2.37066	0.0177565	0.149795
ENSBTAG00000020394	TNFAIP8L2	2493.58	0.169319	0.0713894	2.37177	0.0177033	0.149795
ENSBTAG00000005442	DNAI4	111.178	-0.405461	0.171098	-2.36975	0.0178	0.149983
ENSBTAG00000042559	SNORA80E	5.67149	-0.853141	0.359996	-2.36987	0.0177945	0.149983
ENSBTAG00000005141	PELI2	60.6929	-0.571432	0.24121	-2.36902	0.0178353	0.150195
ENSBTAG00000007755	APOBEC3H	1656.38	0.340965	0.143979	2.36817	0.0178765	0.15037
ENSBTAG00000023814	ECT2	449.554	0.323982	0.136801	2.36827	0.0178714	0.15037
ENSBTAG00000014353	SRP14	3133.46	-0.170437	0.0719896	-2.36752	0.0179079	0.150547
ENSBTAG00000022632	TCTA	977.057	-0.187688	0.0793103	-2.3665	0.0179571	0.150874
ENSBTAG00000050056	ENSBTAG00000050056	32.9592	-0.405583	0.171421	-2.36601	0.0179807	0.150987
ENSBTAG00000000040	MAFG	447.204	-0.379665	0.160492	-2.36563	0.0179993	0.151056
ENSBTAG00000045779	UBE2A	1968.43	-0.167573	0.0708464	-2.3653	0.0180156	0.151078
ENSBTAG00000050136	ENSBTAG00000050136	5822.64	0.607731	0.256952	2.36516	0.0180225	0.151078
ENSBTAG00000016251	TMEM101	838.682	0.169792	0.0718311	2.36377	0.01809	0.151558
ENSBTAG00000003842	RABGEF1	2350.57	-0.182157	0.0770848	-2.36308	0.0181239	0.151755
ENSBTAG00000015267	SGSH	1962.24	0.264991	0.112156	2.36271	0.0181421	0.151821
ENSBTAG00000012086	CNOT8	1555.03	-0.152668	0.0647136	-2.35913	0.018318	0.153206
ENSBTAG00000008783	HTR7	48.3948	-0.523895	0.222189	-2.35788	0.0183795	0.153301
ENSBTAG00000011304	XRN2	5237.96	-0.170883	0.0724809	-2.35763	0.0183919	0.153301
ENSBTAG00000013563	TSG101	1958.15	-0.141499	0.0600014	-2.35826	0.0183609	0.153301
ENSBTAG00000014092	CELF6	142.719	-0.263316	0.111687	-2.35764	0.0183918	0.153301
ENSBTAG00000016771	PLK2	68.8225	0.409761	0.17373	2.35861	0.0183437	0.153301
ENSBTAG00000051448	TMEM9	669.088	0.31564	0.133859	2.35801	0.018373	0.153301
ENSBTAG00000012778	CAPN2	8624.11	-0.262493	0.111368	-2.35698	0.0184242	0.153483
ENSBTAG00000016763	MEPCE	2959.83	0.188703	0.0800688	2.35677	0.0184348	0.153484
ENSBTAG00000010546	LIN54	1021.28	0.248644	0.105519	2.35638	0.018454	0.153501
ENSBTAG00000051481	FAM200A	126.89	-0.509396	0.216184	-2.35631	0.0184577	0.153501
ENSBTAG00000009581	UBXN11	74.2138	-0.304442	0.129251	-2.35543	0.0185013	0.153672
ENSBTAG00000012544	IFNGR1	9207.56	-0.28324	0.120268	-2.35507	0.0185194	0.153672
ENSBTAG00000038605	ENSBTAG00000038605	65.0328	0.501917	0.213124	2.35505	0.0185201	0.153672
ENSBTAG00000046090	ENSBTAG00000046090	34.4398	0.696857	0.295894	2.35509	0.0185181	0.153672
ENSBTAG00000017567	ACACA	1177.51	-0.185814	0.0789086	-2.3548	0.0185328	0.15369
ENSBTAG00000014471	PALM2	1121.18	-0.517527	0.219803	-2.3545	0.0185474	0.153725
ENSBTAG00000039292	ADRA2A	1609.41	0.326432	0.138668	2.35405	0.01857	0.153825
ENSBTAG00000010481	UBXN1	3742.82	0.205762	0.0874473	2.35299	0.0186233	0.15418
ENSBTAG00000003296	TWNK	974.325	-0.191005	0.0811897	-2.35257	0.018644	0.154264
ENSBTAG00000001074	SAYSD1	128.92	0.385747	0.16412	2.3504	0.0187534	0.154669
ENSBTAG00000008934	ESPL1	654.952	0.482452	0.205269	2.35034	0.0187561	0.154669
ENSBTAG00000010672	PCCA	806.237	-0.231184	0.0983502	-2.35062	0.0187423	0.154669
ENSBTAG00000014891	SRSF7	6858.3	0.178829	0.0760611	2.35113	0.0187165	0.154669
ENSBTAG00000015989	RPS5	22508.9	0.225291	0.0958254	2.35105	0.0187204	0.154669
ENSBTAG00000016854	AK7	129.803	-0.468055	0.199104	-2.3508	0.0187329	0.154669
ENSBTAG00000020301	BLM	636.771	0.240199	0.102257	2.34897	0.0188254	0.155067
ENSBTAG00000053856	ENSBTAG00000053856	208.464	-0.304813	0.129755	-2.34915	0.0188164	0.155067
ENSBTAG00000012984	ENSBTAG00000012984	24.1146	-0.514742	0.219163	-2.34867	0.0188408	0.155107
ENSBTAG00000015016	CALCOCO1	12817.8	0.258522	0.110122	2.3476	0.018895	0.155466
ENSBTAG00000007084	MAP3K14	4375.37	0.20376	0.0868146	2.34707	0.0189219	0.1556
ENSBTAG00000025458	DPF3	24.7732	-0.628938	0.268031	-2.34651	0.0189499	0.155743
ENSBTAG00000024960	ENSBTAG00000024960	8447.71	-0.35523	0.151425	-2.34592	0.0189804	0.155907
ENSBTAG00000018401	APLF	212.452	-0.261233	0.111422	-2.34454	0.0190506	0.156396
ENSBTAG00000020538	HERC5	1638.77	-0.328854	0.140304	-2.34386	0.0190852	0.156592
ENSBTAG00000020611	GLB1L	152.336	-0.437646	0.186758	-2.34338	0.0191099	0.156707
ENSBTAG00000010130	ZNF335	1662.46	0.281972	0.120373	2.34249	0.0191555	0.156994
ENSBTAG00000031774	H1-12	151.391	-0.28942	0.123616	-2.34128	0.0192178	0.157416
ENSBTAG00000053807	OAS1X	3065.79	-0.804114	0.343596	-2.34029	0.0192686	0.157745
ENSBTAG00000005096	COX7A2	3065.66	-0.206587	0.0883092	-2.33936	0.0193169	0.158052
ENSBTAG00000013651	DNAJB12	741.12	0.143454	0.0613374	2.33877	0.0193472	0.158212
ENSBTAG00000006072	LRRC59	1013.22	0.296022	0.126608	2.33809	0.0193824	0.158343
ENSBTAG00000033190	PGM5	151.831	0.26015	0.111268	2.33805	0.0193848	0.158343
ENSBTAG00000009006	PRR14L	2490.64	-0.203527	0.0871055	-2.33656	0.019462	0.158886
ENSBTAG00000014284	ALPK2	246.532	-0.403751	0.172893	-2.33526	0.0195298	0.15935
ENSBTAG00000015666	ENSBTAG00000015666	15.4241	0.884516	0.378892	2.33448	0.0195706	0.15959
ENSBTAG00000024561	H3-3A	31240.3	-0.23326	0.099928	-2.33428	0.0195808	0.15959
ENSBTAG00000002568	GPKOW	1001.27	0.187614	0.0804368	2.33244	0.0196778	0.160113
ENSBTAG00000015628	SMPD1	576.991	0.243265	0.10429	2.33257	0.0196707	0.160113
ENSBTAG00000020457	TGFB1	6787.44	-0.22236	0.0953269	-2.3326	0.019669	0.160113
ENSBTAG00000008845	INTS9	1126.35	0.122168	0.0523902	2.33188	0.0197068	0.160261
ENSBTAG00000049623	ENSBTAG00000049623	89.8589	0.316344	0.135796	2.32955	0.01983	0.161173
ENSBTAG00000005012	HSPH1	2025.14	0.342698	0.147221	2.32779	0.0199234	0.161753
ENSBTAG00000030744	NFYB	1173.71	0.215883	0.0927403	2.32782	0.0199216	0.161753
ENSBTAG00000019203	S100A4	19546.7	-0.312109	0.134113	-2.32721	0.0199541	0.161824
ENSBTAG00000021343	ARHGEF12	701.482	-0.300227	0.129006	-2.32723	0.019953	0.161824
ENSBTAG00000019658	ASB16	11.9283	0.78305	0.336555	2.32667	0.019983	0.161969
ENSBTAG00000010009	TMCO1	1742.01	-0.159415	0.0685408	-2.32584	0.020027	0.162236
ENSBTAG00000004645	ADAMTSL3	18.946	-0.960791	0.413247	-2.32498	0.0200731	0.162454
ENSBTAG00000016741	TOX2	63.7148	0.382292	0.164432	2.32493	0.0200759	0.162454
ENSBTAG00000040392	MGC139164	5816.28	0.27377	0.11777	2.32462	0.0200921	0.162495
ENSBTAG00000010639	MAP2K7	1631.6	0.209006	0.0899503	2.32357	0.0201486	0.162788
ENSBTAG00000013421	PRMT3	644.561	-0.204048	0.087818	-2.32353	0.0201505	0.162788
ENSBTAG00000006036	ERP27	172.64	0.343079	0.147741	2.32217	0.0202236	0.163289
ENSBTAG00000004135	LMTK2	1621.3	0.136142	0.0586567	2.32099	0.0202872	0.163486
ENSBTAG00000010478	AIP	1728	0.218361	0.0940704	2.32125	0.0202735	0.163486
ENSBTAG00000010799	MYL6	34161.3	-0.213033	0.0917966	-2.32071	0.0203025	0.163486
ENSBTAG00000027159	ZBTB8OS	571.698	-0.101977	0.0439392	-2.32085	0.0202947	0.163486
ENSBTAG00000031135	CTXN3	2.92909	1.31114	0.564977	2.32069	0.0203036	0.163486
ENSBTAG00000006650	ZNF668	163.453	0.311821	0.134439	2.31942	0.0203725	0.163526
ENSBTAG00000011803	MYH3	24.0565	-0.519559	0.223975	-2.31972	0.020356	0.163526
ENSBTAG00000018185	ASB4	2.9025	-2.4026	1.03568	-2.31982	0.0203506	0.163526
ENSBTAG00000040206	ZNF770	211.666	-0.363569	0.156701	-2.32014	0.0203331	0.163526
ENSBTAG00000048678	ENSBTAG00000048678	2.75412	-1.44684	0.623589	-2.32018	0.0203312	0.163526
ENSBTAG00000052314	ENSBTAG00000052314	46.1896	0.415433	0.179115	2.31936	0.0203753	0.163526
ENSBTAG00000007268	F13A1	62374.8	-0.491244	0.211822	-2.31913	0.0203879	0.163537
ENSBTAG00000014316	HNRNPH3	8025.36	-0.156425	0.0674633	-2.31867	0.0204127	0.16355
ENSBTAG00000030973	TUBA1D	60.7867	-0.773671	0.333696	-2.31849	0.0204229	0.16355
ENSBTAG00000055220	ENSBTAG00000055220	32.8341	-0.617579	0.266326	-2.31889	0.0204012	0.16355
ENSBTAG00000009535	RPS2	83535.7	0.178456	0.0770006	2.31759	0.0204717	0.163762
ENSBTAG00000025434	ZFP36L1	11575.2	-0.284346	0.122685	-2.31769	0.020466	0.163762
ENSBTAG00000012387	PAM	5609.65	-0.583139	0.251782	-2.31604	0.0205558	0.164087
ENSBTAG00000020853	SLC16A13	25.2148	-0.490539	0.211794	-2.31611	0.0205523	0.164087
ENSBTAG00000027694	TTC30A	146.273	-0.279021	0.120445	-2.31659	0.0205263	0.164087
ENSBTAG00000032281	ENSBTAG00000032281	4.52082	-0.844776	0.36477	-2.31591	0.0205631	0.164087
ENSBTAG00000050713	ENSBTAG00000050713	6.57178	-0.864867	0.37346	-2.31582	0.0205681	0.164087
ENSBTAG00000000936	SLC39A2	63.3597	-0.607712	0.262443	-2.3156	0.0205804	0.164096
ENSBTAG00000009055	RNF144B	1011.98	-0.409825	0.177028	-2.31504	0.0206109	0.164161
ENSBTAG00000018978	KAT14	1704.61	0.133219	0.0575446	2.31505	0.0206101	0.164161
ENSBTAG00000048842	ENSBTAG00000048842	64.7427	-0.544264	0.235184	-2.31421	0.0206563	0.164433
ENSBTAG00000039090	MAGEH1	571.771	0.169865	0.073473	2.31194	0.0207811	0.165338
ENSBTAG00000042475	SNORA63	17.3148	-0.641365	0.277496	-2.31126	0.0208185	0.165545
ENSBTAG00000001086	FHL2	508.895	0.367887	0.159196	2.3109	0.0208382	0.165612
ENSBTAG00000007932	HCK	6262.49	-0.360896	0.156213	-2.31029	0.0208724	0.165791
ENSBTAG00000030670	PCNT	1343.85	0.209546	0.0907089	2.31009	0.0208832	0.165791
ENSBTAG00000016705	BCAS2	891.613	0.155349	0.0672556	2.30983	0.0208974	0.165814
ENSBTAG00000007875	SAFB	10901.4	0.131679	0.0570255	2.30913	0.0209364	0.166034
ENSBTAG00000006372	KLHL42	134.382	0.336395	0.1457	2.30882	0.0209536	0.166081
ENSBTAG00000003540	MYT1L	4.78525	2.1967	0.951662	2.30827	0.020984	0.166142
ENSBTAG00000012047	JAK2	1585.2	-0.255311	0.110607	-2.30828	0.0209834	0.166142
ENSBTAG00000004262	ZNF454	175.81	-0.301749	0.13079	-2.30712	0.0210479	0.166558
ENSBTAG00000053398	KNL1	572.92	0.380092	0.16482	2.3061	0.021105	0.16692
ENSBTAG00000011198	PPP1CC	9516.95	0.173865	0.0754829	2.30337	0.0212578	0.168003
ENSBTAG00000021999	CPT1A	4911.25	0.413834	0.179674	2.30325	0.0212648	0.168003
ENSBTAG00000004931	POLE2	214.388	0.27636	0.120036	2.30231	0.0213178	0.168332
ENSBTAG00000008840	HM13	2634.5	0.215431	0.0935851	2.30198	0.0213361	0.168347
ENSBTAG00000009738	MGAT4B	2570.51	0.154002	0.0669032	2.30187	0.0213427	0.168347
ENSBTAG00000053007	ITPKB	3469.9	0.168281	0.073118	2.3015	0.0213634	0.16842
ENSBTAG00000049985	ENSBTAG00000049985	10.2218	0.844105	0.366821	2.30114	0.0213838	0.168491
ENSBTAG00000012599	SMAD3	685.314	0.262745	0.114201	2.30073	0.0214071	0.168584
ENSBTAG00000000978	ASH2L	2493.31	0.130951	0.0569235	2.30047	0.0214216	0.168608
ENSBTAG00000022292	TIMM8A	624.068	-0.215185	0.0935615	-2.29993	0.021452	0.168757
ENSBTAG00000019340	PCDH9	11.0667	-0.770255	0.334948	-2.29962	0.0214695	0.168804
ENSBTAG00000004302	NDUFAF5	104.124	0.288675	0.125596	2.29844	0.021537	0.169244
ENSBTAG00000002096	FCGR3A	7508.56	-0.698551	0.304172	-2.29657	0.0216433	0.169716
ENSBTAG00000012152	NONO	19490	0.137631	0.0599394	2.29617	0.0216664	0.169716
ENSBTAG00000013116	PLCB4	25.797	-0.592355	0.257972	-2.2962	0.0216642	0.169716
ENSBTAG00000014970	LAMTOR5	1376.1	-0.18179	0.0791589	-2.29652	0.0216462	0.169716
ENSBTAG00000016037	BCKDHA	999.625	0.208433	0.0907514	2.29674	0.0216334	0.169716
ENSBTAG00000027337	CTSA	7141.99	-0.197048	0.0858032	-2.29651	0.0216469	0.169716
ENSBTAG00000018883	DCTN3	987.754	0.169129	0.0736738	2.29564	0.0216964	0.169861
ENSBTAG00000053376	ENSBTAG00000053376	44.0597	0.50468	0.220029	2.2937	0.021808	0.170552
ENSBTAG00000054498	ENSBTAG00000054498	26.5333	-0.564428	0.246074	-2.29373	0.0218061	0.170552
ENSBTAG00000002782	ZC3H7B	2175.29	0.169235	0.073803	2.29306	0.0218444	0.170597
ENSBTAG00000019278	KNTC1	328.234	0.334857	0.146021	2.29321	0.021836	0.170597
ENSBTAG00000020747	ASS1	968.818	-0.394096	0.17187	-2.29299	0.0218485	0.170597
ENSBTAG00000013923	QPCT	49.5889	0.558373	0.243621	2.29198	0.021907	0.170963
ENSBTAG00000007367	AIMP2	904.796	0.224424	0.0979452	2.29132	0.021945	0.171169
ENSBTAG00000010907	PPP1R1A	9.44884	0.890565	0.388744	2.29088	0.0219703	0.171275
ENSBTAG00000002292	SMARCA1	37.661	-0.613047	0.267814	-2.28908	0.0220748	0.171933
ENSBTAG00000004936	TMIGD2	111.825	-0.582461	0.254475	-2.28887	0.0220868	0.171933
ENSBTAG00000030337	MYCBP	477.676	-0.164404	0.0718353	-2.28862	0.0221014	0.171933
ENSBTAG00000044022	KIAA1671	10.9348	0.967968	0.422931	2.28871	0.022096	0.171933
ENSBTAG00000011409	CD72	2667.74	-0.205561	0.0898851	-2.28693	0.0222001	0.172433
ENSBTAG00000018954	ELP2	1370.43	-0.145462	0.0636064	-2.28691	0.022201	0.172433
ENSBTAG00000044125	TLCD4	14.6011	1.00783	0.440656	2.28711	0.0221895	0.172433
ENSBTAG00000013449	RAB3GAP1	3494.18	-0.161424	0.0706315	-2.28545	0.0222867	0.173007
ENSBTAG00000044048	LMBR1L	1649.05	0.17287	0.0756467	2.28522	0.0222997	0.173017
ENSBTAG00000017393	L3MBTL3	1180.34	-0.194351	0.0851124	-2.28346	0.022403	0.173727
ENSBTAG00000008299	IL20RB	81.7869	0.468713	0.205317	2.28288	0.0224375	0.173902
ENSBTAG00000025822	CALML4	154.783	-0.33307	0.145989	-2.28147	0.0225205	0.174362
ENSBTAG00000047331	GYPB	3.46695	1.84244	0.807549	2.28152	0.0225175	0.174362
ENSBTAG00000004059	SOAT1	2874.1	-0.300745	0.131835	-2.28121	0.0225358	0.174388
ENSBTAG00000010717	SSBP3	1429.46	0.219358	0.0961918	2.28042	0.0225829	0.17454
ENSBTAG00000020417	DAPK3	787.045	0.181275	0.0794881	2.28053	0.0225763	0.17454
ENSBTAG00000021745	RAPSN	8.83748	0.919135	0.40308	2.28028	0.022591	0.17454
ENSBTAG00000031059	LRRC61	282.96	0.480901	0.211008	2.27907	0.022663	0.175004
ENSBTAG00000012793	ENSBTAG00000012793	6.88318	0.673238	0.295447	2.27871	0.0226843	0.175077
ENSBTAG00000001553	HNRNPA1	42881.2	-0.139664	0.0613112	-2.27795	0.0227297	0.175335
ENSBTAG00000054686	CRACDL	30.1849	0.438225	0.192452	2.27706	0.0227824	0.175649
ENSBTAG00000014370	NETO2	7.54569	0.784278	0.344682	2.27537	0.022884	0.17617
ENSBTAG00000015164	SLC27A5	150.994	-0.438009	0.192497	-2.27541	0.0228816	0.17617
ENSBTAG00000039015	TMEM145	208.034	0.377166	0.165768	2.27526	0.0228901	0.17617
ENSBTAG00000051500	ZNF389	62.55	-0.491347	0.215964	-2.27513	0.0228979	0.17617
ENSBTAG00000010384	CDC6	406.116	0.419825	0.184569	2.27462	0.0229285	0.176279
ENSBTAG00000012293	SPAG9	2499.82	-0.252906	0.111192	-2.2745	0.022936	0.176279
ENSBTAG00000007099	AP1G2	1780.18	0.218868	0.0962358	2.27429	0.0229485	0.176282
ENSBTAG00000002908	GNG4	18.258	-2.56931	1.13001	-2.2737	0.0229838	0.176369
ENSBTAG00000014694	JTB	1769.82	-0.146001	0.064211	-2.27376	0.0229802	0.176369
ENSBTAG00000000517	ANKRD29	19.269	-0.746225	0.328329	-2.27279	0.0230386	0.176524
ENSBTAG00000007904	KRT72	168.468	-0.823469	0.362326	-2.27273	0.0230427	0.176524
ENSBTAG00000013580	KDM3A	4698.22	0.143078	0.0629588	2.27257	0.0230521	0.176524
ENSBTAG00000013867	DLGAP3	8.16004	0.761139	0.334838	2.27316	0.0230167	0.176524
ENSBTAG00000014685	HPRT1	4247.42	-0.305245	0.134391	-2.27131	0.023128	0.177014
ENSBTAG00000047986	ENSBTAG00000047986	112.49	0.610101	0.268678	2.27075	0.0231621	0.177182
ENSBTAG00000010868	SIAH1	831.508	-0.201041	0.0885454	-2.27049	0.0231781	0.177212
ENSBTAG00000008111	ESYT3	68.0936	-0.685949	0.30218	-2.27001	0.0232072	0.177251
ENSBTAG00000021096	RTEL1	2031.02	0.252151	0.111078	2.27002	0.0232061	0.177251
ENSBTAG00000009822	PPP4R1	1266.46	0.201704	0.0888816	2.26936	0.0232466	0.177459
ENSBTAG00000034776	DDAH1	21.0267	0.901885	0.397508	2.26885	0.0232776	0.177604
ENSBTAG00000021853	IP6K2	1251.1	0.133601	0.0588933	2.26853	0.0232971	0.17766
ENSBTAG00000017748	RNF44	2987.85	0.202509	0.0894032	2.26512	0.0235054	0.178995
ENSBTAG00000019024	JAZF1	97.3691	0.362907	0.160219	2.26506	0.0235087	0.178995
ENSBTAG00000020048	MAPK10	13.5843	0.820712	0.362278	2.26542	0.023487	0.178995
ENSBTAG00000011602	RASAL3	2998.87	0.221308	0.0977426	2.26419	0.0235624	0.179311
ENSBTAG00000015865	CAPN14	12.1553	-0.81153	0.358706	-2.26238	0.0236741	0.180041
ENSBTAG00000046995	ENSBTAG00000046995	20.2348	0.710276	0.313971	2.26223	0.0236829	0.180041
ENSBTAG00000003358	MCFD2	3710.92	-0.291069	0.128704	-2.26154	0.0237256	0.180093
ENSBTAG00000025257	CCL4	91.6934	0.601209	0.265842	2.26153	0.0237265	0.180093
ENSBTAG00000025760	ENSBTAG00000025760	16.1831	-0.604185	0.267129	-2.26177	0.0237115	0.180093
ENSBTAG00000015019	STN1	1666.58	0.123497	0.0546134	2.2613	0.0237407	0.180108
ENSBTAG00000002210	LAS1L	6631.48	0.177532	0.0785773	2.25933	0.0238628	0.180876
ENSBTAG00000012335	UBA7	2640.58	-0.471081	0.20851	-2.25927	0.0238666	0.180876
ENSBTAG00000005249	RNF14	2083.27	-0.235647	0.104335	-2.25856	0.0239107	0.181118
ENSBTAG00000048581	ENSBTAG00000048581	16.5967	2.55259	1.13053	2.25787	0.0239539	0.181351
ENSBTAG00000012723	HAUS4	937.435	0.20839	0.0923353	2.25688	0.0240153	0.181473
ENSBTAG00000016294	ZNF438	107.325	0.244967	0.108537	2.257	0.0240083	0.181473
ENSBTAG00000018142	DTL	155.568	0.430613	0.190779	2.25713	0.0240001	0.181473
ENSBTAG00000047996	IFITM10	58.9335	0.837339	0.371026	2.25682	0.0240193	0.181473
ENSBTAG00000026586	PPP1R14C	12.5272	0.739813	0.327915	2.25612	0.0240634	0.181712
ENSBTAG00000015347	WNT10B	6.48666	-0.81806	0.362788	-2.25493	0.0241378	0.182181
ENSBTAG00000003447	ENSBTAG00000003447	543.568	0.255158	0.113198	2.25409	0.0241908	0.182424
ENSBTAG00000021069	PBK	186.047	0.340717	0.15116	2.25402	0.024195	0.182424
ENSBTAG00000008734	PM20D1	166.125	0.279066	0.123844	2.25336	0.0242363	0.182642
ENSBTAG00000001626	CTPS1	993.597	0.206423	0.0916352	2.25266	0.0242808	0.182884
ENSBTAG00000009713	ATP5MK	1522.39	-0.200323	0.0890558	-2.24941	0.0244866	0.183795
ENSBTAG00000011491	WDR81	4651.2	0.231993	0.103123	2.24968	0.0244693	0.183795
ENSBTAG00000015259	NEUROG2	12.7205	0.724898	0.322239	2.24957	0.0244764	0.183795
ENSBTAG00000018415	TTLL4	820.211	0.159717	0.0709721	2.25042	0.0244221	0.183795
ENSBTAG00000026523	PLAGL1	1643.96	0.247893	0.110206	2.24936	0.0244893	0.183795
ENSBTAG00000039582	NDUFC1	695.594	-0.215846	0.0959269	-2.25011	0.0244419	0.183795
ENSBTAG00000055067	ENSBTAG00000055067	93.9436	-0.263098	0.11693	-2.25006	0.0244452	0.183795
ENSBTAG00000021574	TCF7L2	312.922	-0.547935	0.243627	-2.24907	0.024508	0.183831
ENSBTAG00000051755	ARF3	2920.2	-0.237003	0.105386	-2.2489	0.0245191	0.183831
ENSBTAG00000000451	TMEM126A	647.225	-0.145541	0.0647522	-2.24765	0.0245983	0.184237
ENSBTAG00000008010	FLCN	2229.19	0.107379	0.0477736	2.24765	0.0245983	0.184237
ENSBTAG00000005987	WDR33	3888.54	-0.0952293	0.0423801	-2.24703	0.0246384	0.184443
ENSBTAG00000040432	CLDN3	13.0837	1.21251	0.539674	2.24674	0.0246567	0.184486
ENSBTAG00000003561	STK35	1185.56	0.164768	0.0734205	2.24417	0.0248214	0.18538
ENSBTAG00000015264	ITGAE	481.554	0.239891	0.106899	2.24409	0.0248266	0.18538
ENSBTAG00000021964	CDH17	384.724	-0.408732	0.182112	-2.24439	0.0248071	0.18538
ENSBTAG00000049277	DISP1	315.25	0.15503	0.0690792	2.24424	0.0248168	0.18538
ENSBTAG00000012966	SCRN3	261.38	-0.610239	0.27199	-2.24361	0.0248576	0.185517
ENSBTAG00000038536	ENSBTAG00000038536	1482.81	-0.47766	0.212919	-2.24339	0.0248717	0.185527
ENSBTAG00000002019	SERPINB5	4.46632	-2.29141	1.02162	-2.24291	0.0249025	0.185663
ENSBTAG00000020705	PRSS12	3.98148	-1.66571	0.743067	-2.24167	0.0249828	0.186107
ENSBTAG00000054116	ENSBTAG00000054116	9.44624	-0.883791	0.394268	-2.2416	0.0249874	0.186107
ENSBTAG00000008091	SELENBP1	49.0816	-0.458754	0.204835	-2.23963	0.025115	0.186792
ENSBTAG00000016998	ARL11	370.965	-0.283964	0.126793	-2.23959	0.0251174	0.186792
ENSBTAG00000021466	COL3A1	3.75221	-1.75662	0.784235	-2.23992	0.0250962	0.186792
ENSBTAG00000044078	TESC	258.431	0.321009	0.143373	2.23898	0.0251573	0.186994
ENSBTAG00000004558	C10H15orf48	1974.85	-0.666544	0.297948	-2.23712	0.0252786	0.187795
ENSBTAG00000008063	PPARA	122.859	-0.553436	0.247408	-2.23693	0.0252907	0.187795
ENSBTAG00000011895	PANK3	602.814	-0.282193	0.12619	-2.23626	0.0253348	0.188028
ENSBTAG00000011595	IP6K1	5302.12	0.112432	0.0502871	2.23579	0.0253654	0.188073
ENSBTAG00000031447	PRSS45	3.74972	1.34313	0.600743	2.23578	0.0253664	0.188073
ENSBTAG00000000477	TLR5	102.438	-0.686097	0.30711	-2.23405	0.02548	0.188609
ENSBTAG00000006008	CAMSAP1	869.229	0.227644	0.101913	2.2337	0.025503	0.188609
ENSBTAG00000015710	CD3E	11837.1	0.248274	0.111118	2.23433	0.0254611	0.188609
ENSBTAG00000016413	DUSP26	6.37566	0.867932	0.388549	2.23378	0.0254979	0.188609
ENSBTAG00000032360	NAP1L1	3373.65	-0.328101	0.146851	-2.23425	0.0254668	0.188609
ENSBTAG00000000161	TMEM40	61.6957	0.417122	0.186771	2.23333	0.025527	0.188692
ENSBTAG00000015273	CAND2	2.63828	1.22552	0.548922	2.23259	0.025576	0.188864
ENSBTAG00000018016	NUPR1	435.775	-1.11036	0.497337	-2.23261	0.0255749	0.188864
ENSBTAG00000011074	BRD2	16274.8	0.120832	0.0541356	2.23202	0.0256136	0.188952
ENSBTAG00000018590	STRN	1075.76	-0.326955	0.146473	-2.23219	0.0256025	0.188952
ENSBTAG00000007156	AGAP2	1219.78	0.205985	0.0923212	2.23118	0.0256691	0.189259
ENSBTAG00000010219	KRBA1	69.3609	0.622953	0.279226	2.231	0.025681	0.189259
ENSBTAG00000011939	LY6H	3.66079	-0.998539	0.447704	-2.23035	0.025724	0.189422
ENSBTAG00000016231	POFUT1	1205.16	-0.156699	0.0702636	-2.23015	0.0257372	0.189422
ENSBTAG00000048783	ENSBTAG00000048783	23.9774	-0.651729	0.292244	-2.23008	0.0257418	0.189422
ENSBTAG00000012079	MYLK4	10.5225	-0.874514	0.392384	-2.22872	0.0258325	0.189805
ENSBTAG00000016795	RUFY3	618.612	-0.193758	0.0869368	-2.22872	0.0258322	0.189805
[truncated: 25,608 more rows]

## Sheet: Tabelle1
Gene_id	Gene_name	baseMean	log2FoldChange	lfcSE	stat	pvalue	padj
ENSBTAG00000054586	ENSBTAG00000054586	3.33882	3.6944	1.07019	3.45211	0.000556217	0.0166263
ENSBTAG00000051412	HBA	1231.06	3.25626	0.801653	4.06193	4.8668e-05	0.00282432
ENSBTAG00000039682	MTUS1	117.527	2.45811	0.708555	3.46918	0.000522051	0.0163264
ENSBTAG00000013305	ENSBTAG00000013305	4.66267	2.29632	0.735077	3.12391	0.00178465	0.0351076
ENSBTAG00000007439	TENM4	10.918	2.20546	0.583469	3.77991	0.000156883	0.00668229
ENSBTAG00000053664	ENSBTAG00000053664	12.9905	1.93668	0.607078	3.19016	0.00142192	0.0303709
ENSBTAG00000010179	COL5A3	90.8863	1.86149	0.569231	3.27018	0.00107479	0.0248372
ENSBTAG00000014885	MYOM3	7.03199	1.85793	0.516737	3.5955	0.000323764	0.0117474
ENSBTAG00000008028	CHN1	14.5167	1.7616	0.539609	3.26458	0.00109627	0.0252005
ENSBTAG00000052659	ENSBTAG00000052659	170.067	1.64809	0.413367	3.987	6.6914e-05	0.00358832
ENSBTAG00000011938	SLC25A2	4.62584	1.57524	0.428114	3.67949	0.000233704	0.00906144
ENSBTAG00000008394	MYL3	6.4983	1.55304	0.449022	3.45873	0.000542734	0.0164783
ENSBTAG00000020510	EPHA10	5.35665	1.49479	0.468101	3.19331	0.00140653	0.0301737
ENSBTAG00000018849	AICDA	4.85913	1.41049	0.473082	2.98149	0.00286851	0.0489011
ENSBTAG00000049524	ENSBTAG00000049524	8.53767	1.35335	0.324919	4.16519	3.1109e-05	0.00198759
ENSBTAG00000013178	ALAS2	982.28	1.3525	0.454682	2.97461	0.00293359	0.0494938
ENSBTAG00000014991	PARD3	18.1529	1.26787	0.419069	3.02546	0.00248257	0.0442917
ENSBTAG00000005776	ZNF185	8.0475	1.26612	0.342466	3.69706	0.000218109	0.00859278
ENSBTAG00000013287	SMO	10.4562	1.23294	0.383107	3.21827	0.00128964	0.0282855
ENSBTAG00000003079	TIGD3	11.5017	1.20414	0.356221	3.38032	0.000724014	0.0193657
ENSBTAG00000050650	ENSBTAG00000050650	13.0075	1.18579	0.398279	2.97728	0.00290818	0.0492346
ENSBTAG00000004221	ESM1	52.6257	1.18089	0.264793	4.45966	8.20881e-06	0.000735539
ENSBTAG00000024497	CTRC	5.03779	1.16157	0.390752	2.97265	0.00295245	0.0496454
ENSBTAG00000006514	ENSBTAG00000006514	6.52437	1.14951	0.380092	3.02428	0.00249226	0.0443387
ENSBTAG00000017318	TMEM178A	12.0727	1.13055	0.331253	3.41295	0.00064264	0.0182309
ENSBTAG00000003393	CCDC157	16.3251	1.11817	0.322639	3.4657	0.000528845	0.0163264
ENSBTAG00000021501	ENSBTAG00000021501	37.0863	1.1155	0.337073	3.30938	0.000935037	0.0228245
ENSBTAG00000053109	ENSBTAG00000053109	28.8413	1.08111	0.273296	3.95581	7.62754e-05	0.0039003
ENSBTAG00000005609	ENSBTAG00000005609	24.2889	1.07325	0.337796	3.17721	0.001487	0.0313057
ENSBTAG00000032481	DAPL1	175.322	1.06449	0.286694	3.71298	0.000204834	0.00824666
ENSBTAG00000047262	KRT42	12.8893	1.06067	0.350788	3.02367	0.00249726	0.0443739
ENSBTAG00000027074	SV2B	37.122	1.05898	0.25549	4.14491	3.39942e-05	0.00213481
ENSBTAG00000005164	GZMK	119.46	1.04294	0.311906	3.34376	0.000826515	0.0210862
ENSBTAG00000005150	HMGB3	67.4075	1.00793	0.201987	4.99007	6.03589e-07	0.000103137
ENSBTAG00000005499	ZPBP	10.8447	1.00687	0.320728	3.13933	0.00169335	0.034181
ENSBTAG00000014011	TMOD2	16.4097	0.997652	0.293216	3.40245	0.000667849	0.0185391
ENSBTAG00000044021	TOGARAM2	41.841	0.989844	0.230135	4.30114	1.69919e-05	0.00126109
ENSBTAG00000046218	KLF11	504.094	0.987068	0.314702	3.13652	0.00170968	0.0344115
ENSBTAG00000015685	KIF12	29.6123	0.984121	0.269417	3.65278	0.000259415	0.00992736
ENSBTAG00000020540	TMEM198	14.3553	0.962129	0.280063	3.4354	0.000591686	0.0172516
ENSBTAG00000049032	ENSBTAG00000049032	43.7567	0.930773	0.210372	4.42441	9.67079e-06	0.000818827
ENSBTAG00000013213	OSR2	14.6517	0.926191	0.288327	3.2123	0.00131677	0.0286666
ENSBTAG00000018705	ADCY3	94.738	0.908432	0.270198	3.3621	0.00077353	0.020371
ENSBTAG00000010496	STAG3	251.366	0.905339	0.198102	4.57006	4.8759e-06	0.000497578
ENSBTAG00000040399	VWA5B2	10.8337	0.896982	0.292622	3.06533	0.00217428	0.0402406
ENSBTAG00000054381	ENSBTAG00000054381	54.7115	0.894136	0.254236	3.51695	0.000436538	0.0143846
ENSBTAG00000018499	ANXA8L1	82.3661	0.883917	0.234058	3.77648	0.000159059	0.00675539
ENSBTAG00000054917	ENSBTAG00000054917	64.8652	0.880756	0.255246	3.45061	0.000559313	0.0166263
ENSBTAG00000040387	ENSBTAG00000040387	20.0291	0.873819	0.260443	3.35512	0.000793292	0.0205598
ENSBTAG00000030162	AXIN2	222.729	0.872711	0.225773	3.86543	0.000110894	0.00521709
ENSBTAG00000050806	ENSBTAG00000050806	19.1693	0.869758	0.26244	3.31412	0.000919309	0.0225683
ENSBTAG00000005404	MSC	140.429	0.86855	0.189108	4.59287	4.37182e-06	0.000462186
ENSBTAG00000009773	KREMEN1	22.7018	0.867345	0.254981	3.40161	0.000669905	0.0185391
ENSBTAG00000019164	RHOBTB1	30.6159	0.858431	0.230536	3.72363	0.000196382	0.00801622
ENSBTAG00000021957	LTBP2	19.1056	0.857533	0.234175	3.66192	0.000250327	0.0096046
ENSBTAG00000021141	CD8A	1310.71	0.848063	0.217216	3.90424	9.45207e-05	0.00462882
ENSBTAG00000054254	ENSBTAG00000054254	43.5544	0.832014	0.192638	4.31905	1.56702e-05	0.00118089
ENSBTAG00000047690	ENSBTAG00000047690	56.8267	0.816818	0.176516	4.62745	3.702e-06	0.000405977
ENSBTAG00000008228	BEND6	56.4648	0.810732	0.176493	4.59356	4.35738e-06	0.000462186
ENSBTAG00000014372	SMARCD3	86.6056	0.801023	0.216024	3.70803	0.000208875	0.0083554
ENSBTAG00000031340	SLC6A20	14.402	0.800415	0.246929	3.24148	0.00118913	0.026597
ENSBTAG00000019390	CA12	22.924	0.795339	0.23968	3.31834	0.000905538	0.0225482
ENSBTAG00000000279	RAB26	20.3186	0.78055	0.23983	3.25459	0.00113555	0.0255965
ENSBTAG00000017716	BEGAIN	44.3533	0.777459	0.202305	3.843	0.000121539	0.00558129
ENSBTAG00000048597	ENSBTAG00000048597	71.8471	0.772687	0.237019	3.26002	0.00111404	0.0253428
ENSBTAG00000012031	ATG9B	20.0141	0.769928	0.231226	3.32977	0.000869175	0.0217837
ENSBTAG00000007127	ENSBTAG00000007127	14.5263	0.759274	0.235539	3.22356	0.00126609	0.0278647
ENSBTAG00000006882	IQGAP3	46.9189	0.756773	0.232161	3.2597	0.00111532	0.0253428
ENSBTAG00000018438	RRAGD	56.1154	0.756609	0.240262	3.1491	0.00163776	0.033566
ENSBTAG00000002655	ZWINT	756.535	0.755198	0.246428	3.06457	0.0021798	0.0402921
ENSBTAG00000008419	PDE2A	252.601	0.753865	0.244687	3.08093	0.00206356	0.038877
ENSBTAG00000001879	PER2	37.5142	0.752156	0.198406	3.791	0.000150044	0.00650412
ENSBTAG00000008088	KIF18B	241.996	0.745059	0.22846	3.26122	0.00110933	0.0253428
ENSBTAG00000022244	ACTN3	53.9952	0.744633	0.214927	3.46458	0.000531056	0.0163461
ENSBTAG00000025848	RBM3	3506.63	0.744188	0.12502	5.95253	2.6403e-09	1.25159e-06
ENSBTAG00000008499	TROAP	411.174	0.742224	0.187938	3.94929	7.83828e-05	0.00393872
ENSBTAG00000023745	BANP	820.676	0.722734	0.182107	3.96873	7.22573e-05	0.00373881
ENSBTAG00000008868	CAPN3	29.7284	0.721745	0.242701	2.9738	0.00294133	0.0495674
ENSBTAG00000053908	ENSBTAG00000053908	40.83	0.718729	0.212355	3.38456	0.000712925	0.0193425
ENSBTAG00000006185	SPC24	218.759	0.716779	0.21773	3.29206	0.00099456	0.0237643
ENSBTAG00000005997	ENSBTAG00000005997	326.483	0.714215	0.147584	4.83938	1.30247e-06	0.000184037
ENSBTAG00000017446	E2F8	221.733	0.712392	0.148779	4.78824	1.68247e-06	0.000218097
ENSBTAG00000009714	ARHGAP33	96.5958	0.710846	0.186949	3.80234	0.000143334	0.00630628
ENSBTAG00000019327	NRAP	200.455	0.707425	0.205267	3.44637	0.00056817	0.0167656
ENSBTAG00000011667	PM20D2	30.4727	0.699637	0.233923	2.99088	0.00278174	0.0479047
ENSBTAG00000016931	E2F7	66.1778	0.695119	0.200469	3.46746	0.000525399	0.0163264
ENSBTAG00000015875	FOXM1	195.522	0.694768	0.220444	3.15167	0.00162339	0.0333181
ENSBTAG00000004019	PMEL	19.1151	0.688448	0.214648	3.20734	0.0013397	0.0290367
ENSBTAG00000004362	SERPINC1	94.9472	0.686569	0.139703	4.9145	8.90115e-07	0.000139151
ENSBTAG00000053701	ENSBTAG00000053701	30.6446	0.686357	0.21925	3.13048	0.00174523	0.0347509
ENSBTAG00000011209	SYT11	802.372	0.684318	0.206078	3.32068	0.000897983	0.0224038
ENSBTAG00000052851	ENSBTAG00000052851	35.0419	0.683779	0.225732	3.02917	0.00245229	0.0440005
ENSBTAG00000052803	ENSBTAG00000052803	68.2417	0.683556	0.1483	4.60927	4.04091e-06	0.00043344
ENSBTAG00000001343	DEPDC1	46.9178	0.682657	0.194073	3.51753	0.000435581	0.0143846
ENSBTAG00000012184	PTTG1	358.982	0.673957	0.171063	3.93983	8.15395e-05	0.00406177
ENSBTAG00000024726	HJURP	256.701	0.668594	0.167765	3.9853	6.73955e-05	0.00358832
ENSBTAG00000015290	BAIAP2L2	23.2921	0.66635	0.196825	3.38549	0.0007105	0.0193425
ENSBTAG00000014420	AGER	370.145	0.665623	0.137312	4.84752	1.25014e-06	0.000180106
ENSBTAG00000048302	ENSBTAG00000048302	56.9427	0.665064	0.195816	3.39636	0.000682874	0.0187918
ENSBTAG00000002719	ORC1	591.282	0.662736	0.191947	3.4527	0.000555013	0.0166263
ENSBTAG00000032372	HASPIN	105.011	0.661899	0.147354	4.49189	7.05949e-06	0.00064837
ENSBTAG00000016746	UBE2C	520.955	0.657201	0.17742	3.70421	0.000212052	0.00844473
ENSBTAG00000019822	TPPP3	687.743	0.652303	0.213789	3.05115	0.00227968	0.0417705
ENSBTAG00000021786	AUNIP	30.8012	0.652063	0.21821	2.98823	0.00280597	0.048002
ENSBTAG00000015280	KIF2C	192.088	0.648028	0.19178	3.37902	0.00072745	0.0193657
ENSBTAG00000046552	GGACT	97.262	0.647151	0.186308	3.47356	0.000513594	0.016239
ENSBTAG00000004706	SUV39H1	478.151	0.645014	0.109704	5.87956	4.11347e-09	1.77787e-06
ENSBTAG00000017223	MEST	25.1847	0.643519	0.214245	3.00366	0.00266754	0.0467217
ENSBTAG00000050773	ENSBTAG00000050773	43.3825	0.640145	0.180233	3.55176	0.000382661	0.0132
ENSBTAG00000005527	GIPR	28.6778	0.629823	0.188537	3.34058	0.000836034	0.0212921
ENSBTAG00000004085	ASF1B	877.14	0.629688	0.127354	4.94439	7.63829e-07	0.000122005
ENSBTAG00000002444	MKI67	7873.94	0.627305	0.190746	3.28869	0.00100655	0.023934
ENSBTAG00000010077	FANCD2	317.889	0.625903	0.15019	4.16741	3.08082e-05	0.00197744
ENSBTAG00000000281	MND1	109.94	0.62313	0.193957	3.21273	0.00131479	0.0286659
ENSBTAG00000044155	BSPRY	31.5638	0.613188	0.184137	3.33006	0.000868263	0.0217837
ENSBTAG00000015133	CCR7	2848.79	0.612107	0.178036	3.43812	0.000585777	0.0171133
ENSBTAG00000015081	PAXX	709.587	0.610396	0.18685	3.26676	0.00108785	0.0250563
ENSBTAG00000002918	RAD51	355.61	0.607584	0.13732	4.42459	9.66276e-06	0.000818827
ENSBTAG00000048781	ENSBTAG00000048781	5379.91	0.605978	0.118087	5.13162	2.87266e-07	5.70457e-05
ENSBTAG00000015595	MCM5	1681.77	0.602574	0.181868	3.31324	0.000922222	0.0225683
ENSBTAG00000025181	CCDC85C	72.7769	0.595099	0.174531	3.40971	0.000650311	0.0182777
ENSBTAG00000013162	HSPA8	59432.8	0.58751	0.089764	6.54505	5.94753e-11	4.36995e-08
ENSBTAG00000012921	KIF24	200.027	0.586841	0.138201	4.24629	2.17339e-05	0.00149944
ENSBTAG00000018650	HEPACAM	40.0672	0.585792	0.179457	3.26425	0.00109754	0.0252005
ENSBTAG00000020059	GEN1	786.966	0.576667	0.138651	4.15914	3.19452e-05	0.00203219
ENSBTAG00000031707	FRMD6	330.856	0.576296	0.194102	2.96903	0.00298738	0.0499426
ENSBTAG00000001938	CKS2	494.588	0.574068	0.136706	4.1993	2.67737e-05	0.00178027
ENSBTAG00000017844	STIL	242.584	0.572287	0.0996076	5.74542	9.16942e-09	3.45499e-06
ENSBTAG00000043949	PAWR	65.2312	0.57006	0.158954	3.58633	0.000335371	0.0120791
ENSBTAG00000005129	CEP55	375.603	0.569675	0.122312	4.65758	3.19955e-06	0.000361672
ENSBTAG00000014326	CDCA8	343.418	0.569451	0.175056	3.25296	0.00114209	0.0257014
ENSBTAG00000007860	ASPM	560.647	0.567852	0.164576	3.45039	0.000559772	0.0166263
ENSBTAG00000007246	TMEM204	429.849	0.565663	0.14316	3.95125	7.77438e-05	0.00392593
ENSBTAG00000014435	TCF19	449.388	0.562655	0.166306	3.38324	0.000716352	0.0193425
ENSBTAG00000002298	CKAP2L	262.15	0.562585	0.105138	5.35094	8.74997e-08	2.00696e-05
ENSBTAG00000002613	MIS18BP1	265.214	0.56089	0.132354	4.2378	2.25717e-05	0.00154275
ENSBTAG00000013100	SPAG5	595.643	0.559729	0.172856	3.23812	0.00120322	0.0268713
ENSBTAG00000022293	CSKMT	334.208	0.553695	0.133216	4.15636	3.23359e-05	0.00204817
ENSBTAG00000008963	CIT	176.761	0.545189	0.166628	3.27189	0.00106831	0.0248336
ENSBTAG00000004877	TRAIP	78.1453	0.544718	0.179359	3.03703	0.00238919	0.0430787
ENSBTAG00000005825	NEIL3	90.1817	0.543767	0.163129	3.33336	0.00085804	0.021616
ENSBTAG00000000752	SGO1	153.774	0.543499	0.146591	3.70759	0.00020924	0.0083554
ENSBTAG00000009432	PMF1	487.421	0.541538	0.0916089	5.91142	3.39177e-09	1.51037e-06
ENSBTAG00000013573	BIRC5	602.037	0.540816	0.149386	3.62027	0.000294301	0.0109211
ENSBTAG00000021673	NDC80	246.258	0.540541	0.1521	3.55384	0.000379646	0.0131362
ENSBTAG00000001717	AURKB	445.756	0.539311	0.158916	3.39369	0.00068958	0.0189056
ENSBTAG00000006404	CENPT	303.062	0.537277	0.17965	2.99069	0.00278346	0.0479047
ENSBTAG00000007966	ENSBTAG00000007966	857.463	0.534979	0.155559	3.43908	0.000583696	0.0170865
ENSBTAG00000008216	RRM2	2617.51	0.530796	0.171219	3.1001	0.00193453	0.0372203
ENSBTAG00000009586	CDC25A	317.077	0.530661	0.172398	3.07812	0.00208311	0.0391448
ENSBTAG00000006610	XRRA1	70.1211	0.528248	0.168692	3.13144	0.00173953	0.0347304
ENSBTAG00000008181	CHAF1A	702.458	0.52597	0.166061	3.16733	0.00153845	0.0320674
ENSBTAG00000033441	SHCBP1	406.077	0.525573	0.158531	3.31526	0.000915575	0.0225683
ENSBTAG00000019984	GINS1	624.193	0.525315	0.123075	4.26827	1.96994e-05	0.00139174
ENSBTAG00000053238	ENSBTAG00000053238	48.8637	0.524728	0.164842	3.18321	0.0014565	0.0307961
ENSBTAG00000005607	ERCC6L	239.012	0.521309	0.115062	4.53068	5.87942e-06	0.000572173
ENSBTAG00000003971	E2F1	476.482	0.519884	0.157139	3.30843	0.000938194	0.0228636
ENSBTAG00000009618	NEK2	172.569	0.519854	0.169011	3.07586	0.00209899	0.0392426
ENSBTAG00000016257	ZNF74	907.412	0.519094	0.122151	4.2496	2.14153e-05	0.00148442
ENSBTAG00000001631	KIFC1	1189.82	0.518158	0.165782	3.12554	0.00177477	0.0350071
ENSBTAG00000024476	CKS1B	112.811	0.515413	0.156327	3.29702	0.00097716	0.0235645
ENSBTAG00000017021	MCM4	1935.22	0.512918	0.152518	3.36299	0.000771018	0.0203413
ENSBTAG00000020100	ENSBTAG00000020100	568.267	0.512882	0.125538	4.08546	4.39887e-05	0.00261706
ENSBTAG00000000064	FEN1	1014.73	0.508159	0.133984	3.79268	0.000149033	0.00649862
ENSBTAG00000015942	DNAJA4	342.543	0.50571	0.108836	4.64652	3.37581e-06	0.000375814
ENSBTAG00000018775	TPX2	1277.68	0.505065	0.115483	4.37351	1.22266e-05	0.00094563
ENSBTAG00000034885	RGCC	293.332	0.504472	0.148456	3.39812	0.000678513	0.0187068
ENSBTAG00000027204	ENSBTAG00000027204	7319.18	0.504345	0.129454	3.89593	9.78241e-05	0.0047132
ENSBTAG00000001786	HYKK	68.6845	0.503911	0.159814	3.1531	0.00161544	0.0332012
ENSBTAG00000010774	NUSAP1	702.915	0.50372	0.125739	4.00609	6.17318e-05	0.00338489
ENSBTAG00000014603	VAMP1	699.354	0.503093	0.10402	4.83651	1.32138e-06	0.000184931
ENSBTAG00000012861	KIF4A	433.604	0.50269	0.15717	3.19839	0.00138199	0.0298653
ENSBTAG00000039462	PCLAF	785.998	0.501526	0.146553	3.42215	0.000621287	0.0178293
ENSBTAG00000014239	CCNB1	495.983	0.500989	0.162043	3.09171	0.00199005	0.0379002
ENSBTAG00000009558	TRBV30	114.273	0.490576	0.157343	3.11788	0.00182156	0.0355955
ENSBTAG00000007445	CD28	250.846	0.489177	0.148627	3.2913	0.00099724	0.0237897
ENSBTAG00000002756	CDCA2	410.243	0.485519	0.13987	3.47121	0.000518126	0.0163038
ENSBTAG00000003794	GNAO1	297.735	0.482508	0.148554	3.24803	0.00116209	0.0260716
ENSBTAG00000005699	SCML4	677.621	0.480805	0.109	4.41107	1.02863e-05	0.000851422
ENSBTAG00000017133	GINS4	164.761	0.480016	0.142923	3.35856	0.000783497	0.0204866
ENSBTAG00000016406	MCM10	412.039	0.471659	0.145498	3.24169	0.00118824	0.026597
ENSBTAG00000000432	ENSBTAG00000000432	6903.2	0.471614	0.102063	4.62079	3.82273e-06	0.000413051
ENSBTAG00000013531	CENPS	441.148	0.471542	0.104747	4.50172	6.7407e-06	0.000627193
ENSBTAG00000013292	SIDT1	363.607	0.470046	0.157446	2.98544	0.00283167	0.0483291
ENSBTAG00000017239	GABBR1	641.107	0.46772	0.154914	3.01922	0.00253427	0.0449771
ENSBTAG00000006972	TRIP13	462.223	0.463829	0.113423	4.08937	4.32545e-05	0.00258384
ENSBTAG00000015615	THEMIS	573.343	0.463205	0.152194	3.04353	0.00233822	0.0424724
ENSBTAG00000015209	MXD4	1002.47	0.462473	0.122078	3.78834	0.000151655	0.0065546
ENSBTAG00000012262	FBXO10	238.288	0.46242	0.0863665	5.35416	8.59563e-08	2.00497e-05
ENSBTAG00000019262	TOP2A	2163.54	0.460814	0.12365	3.72677	0.000193951	0.00793904
ENSBTAG00000001500	FIGNL1	120.071	0.458415	0.122761	3.73422	0.000188299	0.00772921
ENSBTAG00000018367	CD6	2543.14	0.45814	0.117366	3.9035	9.48128e-05	0.00462882
ENSBTAG00000016131	NCAPG2	558.813	0.455562	0.130229	3.49817	0.000468468	0.0152304
ENSBTAG00000002260	NCAPD3	647.026	0.455347	0.0935076	4.86962	1.1181e-06	0.000169387
ENSBTAG00000002620	DNA2	78.84	0.454782	0.137581	3.30555	0.0009479	0.0230221
ENSBTAG00000014476	ADAL	617.284	0.454186	0.0867007	5.23855	1.61839e-07	3.39746e-05
ENSBTAG00000052094	ENSBTAG00000052094	464.532	0.453263	0.113948	3.97781	6.9554e-05	0.00365034
ENSBTAG00000009426	EZH2	1502.67	0.448781	0.113073	3.96893	7.21954e-05	0.00373881
ENSBTAG00000006925	CENPL	266.287	0.44651	0.10487	4.25774	2.06504e-05	0.00144504
ENSBTAG00000024449	CENPF	1600.53	0.446231	0.146446	3.04707	0.00231082	0.0421833
ENSBTAG00000018216	SKA1	128.23	0.445719	0.13046	3.41651	0.000634299	0.0180465
ENSBTAG00000021193	FBXO5	358.624	0.445583	0.128962	3.45514	0.000550013	0.0165964
ENSBTAG00000009218	ANLN	171.104	0.444257	0.134613	3.30025	0.00096598	0.0233856
ENSBTAG00000021181	BUB1	788.094	0.444017	0.133991	3.31379	0.0009204	0.0225683
ENSBTAG00000012068	BRIP1	179.731	0.437945	0.09834	4.45337	8.45313e-06	0.000747088
ENSBTAG00000013761	STMN1	5387.79	0.43132	0.0899483	4.79519	1.62519e-06	0.000217111
ENSBTAG00000004943	CCNA2	445.779	0.430622	0.132295	3.25501	0.00113387	0.0255965
ENSBTAG00000035662	CAMK4	480.176	0.427615	0.106096	4.03045	5.56693e-05	0.0031105
ENSBTAG00000008772	SMC2	1373.99	0.419285	0.107831	3.88835	0.000100927	0.00482406
ENSBTAG00000016619	MIS18A	95.613	0.41925	0.136147	3.07939	0.00207426	0.0390285
ENSBTAG00000020260	SYN2	215.374	0.419186	0.12387	3.38407	0.000714193	0.0193425
ENSBTAG00000030897	XRCC2	127.928	0.417595	0.133006	3.13967	0.00169138	0.034181
ENSBTAG00000021680	SKA2	535.216	0.417062	0.102542	4.06724	4.75742e-05	0.00279423
ENSBTAG00000016726	KIF15	871.247	0.416375	0.0951866	4.37431	1.21818e-05	0.00094563
ENSBTAG00000003314	SKA3	264.055	0.414993	0.101441	4.09098	4.29561e-05	0.00257649
ENSBTAG00000039552	PLK4	377.482	0.414725	0.116704	3.55365	0.000379917	0.0131362
ENSBTAG00000012142	RAD18	277.594	0.413342	0.116043	3.56199	0.000368061	0.0128587
ENSBTAG00000017256	CD2	2239.75	0.412493	0.105791	3.89912	9.65418e-05	0.00468212
ENSBTAG00000009309	PEX10	1690.71	0.410188	0.0737776	5.5598	2.70085e-08	7.84954e-06
ENSBTAG00000010721	MCM3	3191.99	0.41014	0.112585	3.64294	0.000269546	0.0101825
ENSBTAG00000048552	ENSBTAG00000048552	74.092	0.410026	0.122568	3.3453	0.000821922	0.0210421
ENSBTAG00000010379	CRTC1	186.419	0.409568	0.129104	3.17238	0.00151196	0.0316498
ENSBTAG00000014725	CD27	3631.99	0.408967	0.0884585	4.62326	3.77758e-06	0.000411197
ENSBTAG00000020107	DNASE1	543.643	0.402401	0.11794	3.4119	0.000645116	0.0182659
ENSBTAG00000016332	ING3	726.128	0.400595	0.115081	3.48098	0.000499577	0.0159941
ENSBTAG00000040331	ENSBTAG00000040331	2775.4	0.398761	0.105816	3.76844	0.000164271	0.00693666
ENSBTAG00000021582	NCAPG	1017.06	0.39793	0.124603	3.19359	0.00140517	0.0301737
ENSBTAG00000017329	GMNN	667.549	0.397568	0.127987	3.10632	0.00189431	0.0365793
ENSBTAG00000003242	ACAD9	712.529	0.395348	0.132258	2.98923	0.0027968	0.048002
ENSBTAG00000032340	KNSTRN	618.56	0.393982	0.0758968	5.19101	2.09152e-07	4.26874e-05
ENSBTAG00000006958	C23H6orf136	796.497	0.392574	0.124386	3.15609	0.00159901	0.0330021
ENSBTAG00000023398	UBASH3A	1021.86	0.391996	0.108771	3.60387	0.000313513	0.011489
ENSBTAG00000001906	FANCA	495.847	0.391773	0.115852	3.38167	0.000720478	0.0193474
ENSBTAG00000007777	OGG1	499.978	0.389603	0.126377	3.08285	0.00205028	0.0386764
ENSBTAG00000039601	SAP25	1076.47	0.38888	0.127712	3.04496	0.0023271	0.0423751
ENSBTAG00000021303	RSAD1	192.227	0.386252	0.108503	3.55982	0.000371114	0.012923
ENSBTAG00000046752	ENSBTAG00000046752	689.859	0.383243	0.121421	3.15632	0.00159773	0.0330021
ENSBTAG00000051104	CGREF1	88.179	0.382376	0.112794	3.39003	0.000698846	0.0191239
ENSBTAG00000009661	RNASEH2A	3473.75	0.381358	0.121195	3.14665	0.00165152	0.033754
ENSBTAG00000006754	DBP	490.53	0.380988	0.0994751	3.82999	0.000128151	0.00579438
ENSBTAG00000021596	ICOS	903.771	0.37978	0.117913	3.22086	0.00127809	0.028074
ENSBTAG00000004894	GIMAP5	6778.51	0.379699	0.0832511	4.56089	5.09378e-06	0.000512693
ENSBTAG00000006065	PCNA	3527.98	0.37826	0.092292	4.09852	4.15804e-05	0.0025145
ENSBTAG00000007003	TYMS	838.164	0.377075	0.0937636	4.02155	5.78168e-05	0.00321825
ENSBTAG00000000191	SLC25A20	1972.59	0.37624	0.107587	3.49709	0.000470371	0.0152585
ENSBTAG00000013926	FCGRT	3739.92	0.374827	0.0902184	4.15466	3.25765e-05	0.00205456
ENSBTAG00000001877	HMGN5	271.879	0.373755	0.119229	3.13475	0.00172	0.0344821
ENSBTAG00000014417	ENSBTAG00000014417	177.393	0.373055	0.113782	3.27868	0.00104295	0.0245217
ENSBTAG00000016501	ARHGAP1	6166.27	0.372399	0.117021	3.18232	0.00146098	0.0308465
ENSBTAG00000011478	ELP6	329.038	0.372093	0.0964911	3.85625	0.000115142	0.00538857
ENSBTAG00000014172	FGD2	6249.66	0.371007	0.102407	3.62288	0.000291345	0.0108388
ENSBTAG00000004879	FOXO4	1872.14	0.370312	0.103254	3.58642	0.000335244	0.0120791
ENSBTAG00000015535	NEK8	398.048	0.369879	0.112887	3.27655	0.00105083	0.0245892
ENSBTAG00000022027	DDT	393.606	0.369403	0.124269	2.97262	0.00295271	0.0496454
ENSBTAG00000011495	DIP2A	478.671	0.369023	0.115607	3.19206	0.00141263	0.0302603
ENSBTAG00000008126	NPHP4	202.181	0.368395	0.117844	3.12614	0.00177118	0.0349915
ENSBTAG00000007368	MAN2C1	1324.22	0.368069	0.105817	3.47834	0.00050452	0.0160823
ENSBTAG00000000157	CCDC138	174.066	0.367651	0.120461	3.05204	0.00227294	0.0417371
ENSBTAG00000012925	NCAPH	723.797	0.367473	0.117173	3.13615	0.0017118	0.0344115
ENSBTAG00000013825	BCAT1	391.286	0.361648	0.106115	3.40807	0.000654241	0.0182777
ENSBTAG00000016109	DHRS12	181.498	0.354978	0.119282	2.97597	0.00292067	0.0493893
ENSBTAG00000011661	CEP152	309.053	0.353333	0.084439	4.18448	2.8582e-05	0.00188346
ENSBTAG00000016874	DNAJB1	2292.92	0.352391	0.0652525	5.40042	6.64842e-08	1.65591e-05
ENSBTAG00000021253	PRDM15	454.537	0.352215	0.106155	3.31794	0.000906838	0.0225482
ENSBTAG00000009757	RPSA	66673.8	0.347538	0.0870198	3.99379	6.50266e-05	0.00350024
ENSBTAG00000017306	AKNA	8218.65	0.341162	0.0917346	3.71901	0.000200003	0.00811647
ENSBTAG00000008533	GLCCI1	833.598	0.339901	0.0922422	3.68488	0.000228815	0.00891892
ENSBTAG00000006780	NAPSA	8676	0.339716	0.0960324	3.53751	0.000403918	0.013645
ENSBTAG00000038333	RBM23	1783.41	0.338677	0.0722862	4.68522	2.79657e-06	0.000322465
ENSBTAG00000008883	ZNF207	4752.18	0.335625	0.0701307	4.78571	1.70386e-06	0.000218097
ENSBTAG00000001188	ROM1	267.306	0.335511	0.0882015	3.80391	0.000142427	0.00628829
ENSBTAG00000025149	RPAIN	115.397	0.335361	0.0908193	3.69262	0.000221958	0.00870585
ENSBTAG00000006443	PRDM11	429.427	0.334135	0.101718	3.28492	0.00102011	0.0241783
ENSBTAG00000003693	SUN2	11097.4	0.332602	0.0900945	3.6917	0.000222756	0.00870585
ENSBTAG00000003458	CDCA7	4621.83	0.332473	0.0842968	3.94407	8.01095e-05	0.00400411
ENSBTAG00000026936	ZGRF1	575.478	0.332309	0.0963692	3.44829	0.000564146	0.016714
ENSBTAG00000014995	THAP8	210.946	0.331692	0.109534	3.02821	0.00246004	0.0440857
ENSBTAG00000012112	SLC7A6	2619.5	0.329301	0.105291	3.12754	0.00176275	0.0349105
ENSBTAG00000037377	ABHD14B	3229.05	0.326051	0.0759157	4.29491	1.74766e-05	0.00129054
ENSBTAG00000008032	ACTR3B	672.153	0.323215	0.0954561	3.386	0.000709183	0.0193425
ENSBTAG00000008436	CDC25B	8543.35	0.321902	0.0980798	3.28204	0.00103059	0.024309
ENSBTAG00000011455	POLA2	522.325	0.321498	0.0981472	3.27567	0.00105411	0.0246267
ENSBTAG00000013730	CD5	4622.08	0.321246	0.107482	2.98883	0.00280049	0.048002
ENSBTAG00000001225	RBM14	2898.36	0.320896	0.0878828	3.65141	0.000260808	0.00995474
ENSBTAG00000013562	SKP2	354.944	0.320628	0.0973857	3.29235	0.00099353	0.0237643
ENSBTAG00000007266	DDX55	877.154	0.318815	0.0666681	4.78213	1.73448e-06	0.000218097
ENSBTAG00000014727	RFC4	531.478	0.315766	0.0891867	3.54051	0.000399361	0.0135221
ENSBTAG00000010859	HYLS1	233.025	0.314274	0.100069	3.14058	0.00168613	0.0341761
ENSBTAG00000048228	ENSBTAG00000048228	627.377	0.313689	0.1014	3.09358	0.00197757	0.037759
ENSBTAG00000000632	RAD54B	257.277	0.313367	0.0847431	3.69785	0.000217436	0.00858932
ENSBTAG00000016580	TEF	891.21	0.311766	0.085858	3.63119	0.00028212	0.0105759
ENSBTAG00000000546	TOB1	1061.57	0.309292	0.0989864	3.12459	0.00178052	0.0350734
ENSBTAG00000010667	PIK3IP1	2462.02	0.308847	0.0864037	3.57447	0.000350939	0.0124619
ENSBTAG00000012385	NFX1	1930.94	0.30702	0.0681863	4.50266	6.71069e-06	0.000627193
ENSBTAG00000018026	LANCL2	603.441	0.30418	0.0645472	4.71253	2.44663e-06	0.000292302
ENSBTAG00000018172	OGFOD3	339.129	0.303361	0.0974244	3.11381	0.00184691	0.0358999
ENSBTAG00000026327	RPL8	46978.4	0.302086	0.0917499	3.2925	0.000993012	0.0237643
ENSBTAG00000002736	DNMT1	2871.6	0.30183	0.0755505	3.99508	6.46723e-05	0.00349397
ENSBTAG00000038051	ENSBTAG00000038051	513.831	0.30094	0.0890569	3.37919	0.000726995	0.0193657
ENSBTAG00000017418	RRP1B	1169.19	0.298606	0.0841296	3.54936	0.000386165	0.0132277
ENSBTAG00000000704	GUSB	1945.82	0.298115	0.0660587	4.51289	6.39505e-06	0.000609777
ENSBTAG00000015012	PTRHD1	390.29	0.296249	0.0878394	3.37262	0.000744572	0.01975
ENSBTAG00000012225	KPNA2	1890.74	0.294404	0.0882799	3.33489	0.00085332	0.0215827
ENSBTAG00000013740	SP2	971.758	0.293617	0.0795277	3.69201	0.00022249	0.00870585
ENSBTAG00000027049	SDHAF4	198.678	0.292229	0.0970011	3.01263	0.00258993	0.0455796
ENSBTAG00000005897	FNTB	273.598	0.289453	0.0864581	3.3479	0.000814251	0.0208821
ENSBTAG00000021820	DDX39A	2496.96	0.286801	0.0875964	3.27412	0.00105992	0.0246838
ENSBTAG00000030965	MCM7	5720.21	0.279924	0.0807384	3.46705	0.000526195	0.0163264
ENSBTAG00000030566	GLE1	1121.14	0.279829	0.051892	5.39252	6.94758e-08	1.70158e-05
ENSBTAG00000003788	RCC1	711.527	0.278693	0.0758702	3.67328	0.000239455	0.00925999
ENSBTAG00000009548	MAD2L1BP	479.096	0.27814	0.0763463	3.64314	0.000269335	0.0101825
ENSBTAG00000002479	PANK4	966.493	0.277942	0.0822003	3.38128	0.000721494	0.0193474
ENSBTAG00000012830	YJU2	508.217	0.277831	0.0725236	3.8309	0.000127676	0.00579072
ENSBTAG00000009905	NFYA	730.083	0.276427	0.0642322	4.30356	1.68074e-05	0.00125373
ENSBTAG00000052347	ENSBTAG00000052347	452.594	0.273534	0.080982	3.37772	0.000730901	0.0194224
ENSBTAG00000024520	C16H1orf174	535.099	0.272426	0.0882564	3.08676	0.00202353	0.038298
ENSBTAG00000035174	THOC3	529.572	0.272299	0.0811446	3.35573	0.000791563	0.0205513
ENSBTAG00000031701	TAGAP	5340.37	0.270474	0.0826932	3.27081	0.00107239	0.0248372
ENSBTAG00000004258	EEF2	64651.5	0.268896	0.0558831	4.81176	1.49604e-06	0.000207399
ENSBTAG00000048800	ENSBTAG00000048800	4355.73	0.265489	0.0743816	3.56928	0.000357966	0.0126147
ENSBTAG00000005278	WEE1	915.077	0.265079	0.0871633	3.04118	0.00235656	0.0427122
ENSBTAG00000005761	DEDD2	1555.22	0.264822	0.0885851	2.98946	0.00279468	0.048002
ENSBTAG00000009451	JDP2	1099.49	0.26026	0.0709797	3.66668	0.000245723	0.00947741
ENSBTAG00000020905	RPL11	37017.6	0.255506	0.0853341	2.99418	0.00275181	0.04763
ENSBTAG00000012102	TCF25	4756.1	0.254049	0.0827113	3.07151	0.00212978	0.0397171
ENSBTAG00000038896	RPS26	37987.7	0.253941	0.0784647	3.23637	0.00121059	0.0269949
ENSBTAG00000005795	DHX32	949.472	0.252804	0.0838535	3.01483	0.00257122	0.0454135
ENSBTAG00000018928	QARS1	6695.84	0.250309	0.0785341	3.18726	0.00143627	0.0306327
ENSBTAG00000008497	RGS14	6643.56	0.249214	0.067359	3.69978	0.000215787	0.00854714
ENSBTAG00000005503	PRMT2	1055.91	0.246322	0.0779177	3.16131	0.0015706	0.0325069
ENSBTAG00000048262	ACTR5	538.051	0.245301	0.0679476	3.61015	0.000306015	0.0112805
ENSBTAG00000000387	NICN1	2107.45	0.240918	0.061584	3.91202	9.15273e-05	0.0045134
ENSBTAG00000013111	RRM1	3836	0.240405	0.0705892	3.40569	0.000659973	0.0184029
ENSBTAG00000017195	FANCC	604.021	0.238703	0.0783032	3.04845	0.00230025	0.0420754
ENSBTAG00000018103	HMGB1	12722.3	0.238067	0.0623783	3.8165	0.000135359	0.00602756
ENSBTAG00000009458	METTL2A	1228.88	0.237814	0.0767946	3.09676	0.00195649	0.0375335
ENSBTAG00000031837	IMPDH2	2258.91	0.226513	0.0714598	3.1698	0.00152546	0.0318871
ENSBTAG00000004100	TTI1	1811.86	0.226463	0.0682729	3.31703	0.000909815	0.0225683
ENSBTAG00000015820	UXT	1889.44	0.225952	0.0747065	3.02453	0.00249017	0.0443387
ENSBTAG00000006067	VMAC	423.78	0.225337	0.0686098	3.28433	0.00102225	0.02419
ENSBTAG00000004861	EIF3F	5596.01	0.224343	0.062975	3.56242	0.000367452	0.0128587
ENSBTAG00000009726	KLHL12	1051.8	0.219976	0.0695805	3.16145	0.00156983	0.0325069
ENSBTAG00000032558	TTC7A	7251.17	0.219453	0.063797	3.43986	0.000582012	0.0170712
ENSBTAG00000012885	ACAT1	1356.4	0.217833	0.0675782	3.22343	0.00126666	0.0278647
ENSBTAG00000017994	MAX	868.388	0.216843	0.0646478	3.35423	0.000795871	0.0205904
ENSBTAG00000012867	TXLNA	3649.58	0.215238	0.0532453	4.04238	5.2911e-05	0.00301367
ENSBTAG00000016952	PSMD5	1674.58	0.211417	0.0683852	3.09156	0.00199108	0.0379002
ENSBTAG00000018887	IPO13	1349.4	0.211185	0.0576596	3.66262	0.000249649	0.00960365
ENSBTAG00000006449	REXO5	418.858	0.211169	0.0652653	3.23555	0.00121409	0.0270238
ENSBTAG00000010789	ANKRD54	698.633	0.210968	0.0690913	3.05347	0.00226212	0.0416126
ENSBTAG00000003961	SNX20	1430.23	0.208645	0.0679217	3.07185	0.00212737	0.0397171
ENSBTAG00000002590	EXOSC10	2911.06	0.208375	0.0513031	4.06165	4.87262e-05	0.00282432
ENSBTAG00000017325	ATG13	2174.03	0.206638	0.0629995	3.27999	0.0010381	0.024447
ENSBTAG00000045957	SAMM50	2401.79	0.203253	0.06422	3.16494	0.00155113	0.0322859
ENSBTAG00000007776	BRPF1	2516.33	0.203046	0.0673439	3.01506	0.00256926	0.0454135
ENSBTAG00000001807	AKAP8	2092.16	0.201922	0.0601406	3.35749	0.000786537	0.0205138
ENSBTAG00000021634	PIAS3	757.929	0.200264	0.0462961	4.32573	1.52025e-05	0.00115155
ENSBTAG00000002189	ALG1	687.203	0.200105	0.0646462	3.09539	0.00196557	0.0376585
ENSBTAG00000011041	ZFYVE1	1516.36	0.199578	0.0476072	4.19218	2.76282e-05	0.00182881
ENSBTAG00000003727	SH3KBP1	3705.78	0.195285	0.0572887	3.40878	0.000652545	0.0182777
ENSBTAG00000017976	ABL1	926.968	0.194301	0.0571117	3.40212	0.000668658	0.0185391
ENSBTAG00000032493	RETREG3	2686.39	0.193958	0.0559254	3.46816	0.000524042	0.0163264
ENSBTAG00000015101	HMGB2	13059.5	0.188607	0.0591053	3.19103	0.00141765	0.0303238
ENSBTAG00000010593	SRP72	2488.05	0.187892	0.0542719	3.46205	0.000536079	0.0163461
ENSBTAG00000006670	ERGIC3	4657.8	0.186487	0.055771	3.3438	0.000826394	0.0210862
ENSBTAG00000040333	QDPR	1726.54	0.18626	0.0606488	3.07112	0.00213256	0.0397186
ENSBTAG00000006371	RMND5B	2159.77	0.183408	0.0516577	3.55044	0.000384582	0.0132043
ENSBTAG00000004310	UBR7	2512.92	0.181529	0.0580413	3.12758	0.00176251	0.0349105
ENSBTAG00000010380	INO80	2838.35	0.177393	0.0467856	3.79161	0.000149675	0.00650412
ENSBTAG00000001320	VPS16	2288.46	0.177227	0.0537586	3.29673	0.00097818	0.0235645
ENSBTAG00000007304	CLK3	2193.32	0.176636	0.0529255	3.33745	0.000845499	0.0214587
ENSBTAG00000044184	TUBGCP3	1671	0.17439	0.0510422	3.41659	0.000634118	0.0180465
ENSBTAG00000001164	ACAD10	664.151	0.1736	0.0575483	3.01659	0.00255631	0.045259
ENSBTAG00000010383	YTHDF1	633.473	0.166096	0.0559154	2.97049	0.00297328	0.0498771
ENSBTAG00000012768	HMGXB3	1871.64	0.155006	0.0500017	3.10002	0.0019351	0.0372203
ENSBTAG00000039161	ALDH3A2	2428.07	0.140255	0.0434333	3.2292	0.00124137	0.0274315
ENSBTAG00000017875	ARHGAP30	18486.3	0.12834	0.0391645	3.27694	0.00104937	0.0245892
ENSBTAG00000003168	HNRNPUL1	15275.6	0.0870667	0.0228894	3.80379	0.000142497	0.00628829
ENSBTAG00000003077	DPF2	6815.26	-0.169015	0.0551015	-3.06734	0.00215976	0.0400248
ENSBTAG00000032829	GHITM	4634.61	-0.183801	0.0585594	-3.13872	0.0016969	0.0342057
ENSBTAG00000016445	YME1L1	4622.37	-0.191514	0.0608945	-3.14502	0.00166075	0.0338054
ENSBTAG00000008492	ZMYM3	2647.04	-0.192809	0.0644432	-2.99192	0.00277226	0.0478712
ENSBTAG00000005441	ZMAT2	3308.3	-0.197416	0.0557559	-3.54072	0.000399041	0.0135221
ENSBTAG00000012497	KHDRBS1	4859.77	-0.197796	0.0561066	-3.52536	0.000422914	0.0141889
ENSBTAG00000004736	GRB2	8839.75	-0.199031	0.0510051	-3.90217	9.53322e-05	0.00463876
ENSBTAG00000014272	MMUT	1799.33	-0.199887	0.0574578	-3.47884	0.000503591	0.0160823
ENSBTAG00000008251	SNRPN	1911.03	-0.207603	0.0601427	-3.45185	0.000556762	0.0166263
ENSBTAG00000002562	PRAF2	1436.52	-0.208086	0.0609997	-3.41126	0.000646636	0.0182737
ENSBTAG00000006876	PMPCB	1448.54	-0.210573	0.0587349	-3.58515	0.000336882	0.0121039
ENSBTAG00000018653	NABP1	1558.61	-0.214553	0.0626379	-3.42529	0.000614152	0.017696
ENSBTAG00000020547	BCAP31	3557.48	-0.214765	0.0639165	-3.36008	0.000779192	0.0204834
ENSBTAG00000011239	SEC11A	2505.46	-0.219806	0.0635888	-3.45668	0.000546884	0.0165467
ENSBTAG00000011396	HNRNPC	8337.86	-0.220615	0.0585749	-3.76638	0.000165631	0.00697405
ENSBTAG00000033032	FAM50A	3269.39	-0.220755	0.0707023	-3.12231	0.00179438	0.0352049
ENSBTAG00000048782	ENSBTAG00000048782	117311	-0.221358	0.0680147	-3.25456	0.00113569	0.0255965
ENSBTAG00000014238	ATP6V1E1	4410.61	-0.223057	0.070043	-3.18457	0.00144971	0.0307853
ENSBTAG00000013593	SNRPA1	1655.54	-0.22644	0.0599849	-3.77495	0.000160042	0.00677756
ENSBTAG00000047954	ZNF75D	3192.3	-0.22693	0.0696196	-3.25957	0.00111581	0.0253428
ENSBTAG00000018360	MRPL1	681.045	-0.228871	0.074956	-3.05341	0.00226257	0.0416126
ENSBTAG00000030172	PRPSAP1	1264.58	-0.232133	0.0700231	-3.31509	0.000916133	0.0225683
ENSBTAG00000032686	HOMEZ	845.531	-0.233484	0.0646783	-3.60992	0.000306289	0.0112805
ENSBTAG00000014505	NGRN	2931.33	-0.233792	0.0517806	-4.51506	6.32993e-06	0.000607963
ENSBTAG00000014130	MGC148714	4678.13	-0.234167	0.0747391	-3.13313	0.00172954	0.0346119
ENSBTAG00000012169	FAM118B	740.238	-0.240173	0.0674082	-3.56296	0.000366691	0.0128587
ENSBTAG00000012330	B2M	160043	-0.248448	0.0812457	-3.05798	0.00222834	0.0410858
ENSBTAG00000038696	RAB8A	4285.25	-0.248546	0.0817292	-3.04109	0.00235724	0.0427122
ENSBTAG00000002575	SSU72	2134.58	-0.251199	0.065629	-3.82757	0.000129416	0.00583366
ENSBTAG00000012125	GDI1	10503.1	-0.253374	0.0615368	-4.11744	3.83101e-05	0.00234582
ENSBTAG00000014237	CYTH4	6252.28	-0.253883	0.083919	-3.02534	0.00248355	0.0442917
ENSBTAG00000012380	HK1	3558.24	-0.257802	0.0852144	-3.02533	0.00248359	0.0442917
ENSBTAG00000017246	UBB	54924	-0.257946	0.070746	-3.64608	0.000266271	0.0101107
ENSBTAG00000033015	FAHD1	623.908	-0.258612	0.0828042	-3.12318	0.00178909	0.035148
ENSBTAG00000008016	STX17	345.218	-0.260024	0.0827266	-3.14317	0.00167129	0.0339689
ENSBTAG00000000801	ZNF583	398.666	-0.260532	0.0685742	-3.79928	0.000145119	0.00634681
ENSBTAG00000004318	ARL3	175.021	-0.262184	0.0859123	-3.05176	0.00227502	0.0417371
ENSBTAG00000009472	C4H7orf25	409.504	-0.265339	0.0604573	-4.38887	1.13941e-05	0.000914951
ENSBTAG00000009517	DBI	3670.37	-0.265506	0.0805767	-3.29508	0.000983951	0.0236261
ENSBTAG00000002094	ATP5MF	2898.38	-0.267858	0.089926	-2.97865	0.00289524	0.0491287
ENSBTAG00000018065	YARS1	2754.81	-0.268866	0.0824548	-3.26077	0.00111109	0.0253428
ENSBTAG00000001922	AKIP1	711.928	-0.27098	0.0890307	-3.04366	0.00233717	0.0424724
ENSBTAG00000002639	ZDHHC7	3720.48	-0.273536	0.0869226	-3.1469	0.00165014	0.033754
ENSBTAG00000013545	MAVS	952.728	-0.275147	0.0832382	-3.30554	0.00094794	0.0230221
ENSBTAG00000013303	ACSS2	2051.17	-0.285156	0.0733442	-3.88791	0.00010111	0.00482406
ENSBTAG00000033136	COX20	401.224	-0.285561	0.0957925	-2.98103	0.00287278	0.0489172
ENSBTAG00000021506	ARL6IP5	3336.08	-0.28587	0.0667742	-4.28113	1.85943e-05	0.00135091
ENSBTAG00000003884	FAM120B	587.682	-0.286595	0.0744117	-3.85148	0.000117408	0.00545983
ENSBTAG00000013025	HAX1	1219.41	-0.287453	0.0830249	-3.46225	0.000535675	0.0163461
ENSBTAG00000049733	ATXN7L1	293.993	-0.287626	0.0743288	-3.86964	0.000108996	0.00515016
ENSBTAG00000003388	DPM2	725.755	-0.289099	0.0803675	-3.59722	0.000321635	0.0116991
ENSBTAG00000010924	LETMD1	426.073	-0.289574	0.0873863	-3.31372	0.000920633	0.0225683
ENSBTAG00000013855	ORMDL3	6776.63	-0.2911	0.0882226	-3.29961	0.000968181	0.0234004
ENSBTAG00000050514	ELOC	1732.2	-0.291354	0.0936077	-3.1125	0.00185513	0.0359645
ENSBTAG00000054887	ZNF471	145.193	-0.291572	0.0857099	-3.40185	0.00066932	0.0185391
ENSBTAG00000008642	POLR1D	1823	-0.292315	0.0659885	-4.42978	9.43283e-06	0.000810616
ENSBTAG00000026199	ACTB	179063	-0.293194	0.0740966	-3.95692	7.59231e-05	0.0039003
ENSBTAG00000019314	USP25	2902.07	-0.294631	0.0930121	-3.16766	0.0015367	0.0320674
ENSBTAG00000027983	GTF2H2	928.39	-0.294722	0.0836289	-3.52416	0.000424828	0.0142206
ENSBTAG00000018588	TMBIM6	42240.6	-0.296064	0.0676655	-4.3754	1.21211e-05	0.00094563
ENSBTAG00000026993	TMBIM4	5790.19	-0.298579	0.0699175	-4.27045	1.95075e-05	0.00139117
ENSBTAG00000011145	NDUFA4	5014.25	-0.301085	0.0926063	-3.25124	0.00114904	0.0258184
ENSBTAG00000008310	TMEM9B	3179.39	-0.303243	0.0816886	-3.71218	0.000205486	0.0082503
ENSBTAG00000018523	TRIM38	2551.49	-0.303982	0.0939734	-3.23477	0.00121741	0.0270238
ENSBTAG00000002993	SFT2D1	4426.58	-0.305816	0.0945355	-3.23494	0.0012167	0.0270238
ENSBTAG00000015764	EML2	1711.36	-0.306037	0.069008	-4.4348	9.21569e-06	0.000796615
ENSBTAG00000052979	TMEM69	255.899	-0.306223	0.0817943	-3.74382	0.000181247	0.0075451
ENSBTAG00000017713	KTN1	3380.53	-0.307349	0.0818799	-3.75366	0.000174273	0.00731698
ENSBTAG00000018715	MPLKIP	441.77	-0.308945	0.10312	-2.99598	0.00273568	0.047575
ENSBTAG00000023218	UBE2V2	1862.64	-0.309456	0.0620113	-4.99031	6.02834e-07	0.000103137
ENSBTAG00000005787	IFT57	316.877	-0.313808	0.087558	-3.584	0.000338373	0.0121278
ENSBTAG00000018704	BTG3	470.565	-0.317809	0.106394	-2.9871	0.0028164	0.0481244
ENSBTAG00000030557	LIN52	789.67	-0.318536	0.0946435	-3.36564	0.000763673	0.0201838
ENSBTAG00000006615	CASP7	546.582	-0.318572	0.105701	-3.0139	0.00257911	0.0454857
ENSBTAG00000006322	DENND5A	8206.28	-0.318899	0.0801274	-3.9799	6.8945e-05	0.00364441
ENSBTAG00000012697	PGAM1	16683.5	-0.3189	0.10395	-3.06783	0.00215616	0.0400248
ENSBTAG00000000806	ATAD1	3614.74	-0.322204	0.104299	-3.08922	0.00200685	0.0381509
ENSBTAG00000050122	ENSBTAG00000050122	355.535	-0.323842	0.0936908	-3.4565	0.000547241	0.0165467
ENSBTAG00000009784	RAB32	1093.35	-0.329218	0.103538	-3.17969	0.00147434	0.0310838
ENSBTAG00000009683	PSMA6	4873.76	-0.332503	0.0699349	-4.75447	1.98966e-06	0.000245697
ENSBTAG00000003804	SCCPDH	790.42	-0.332736	0.0936995	-3.55109	0.000383633	0.0132025
ENSBTAG00000021963	SLAIN2	1136.96	-0.33402	0.0869017	-3.84366	0.000121214	0.00558129
ENSBTAG00000010192	LYSMD4	189.78	-0.337604	0.103238	-3.27014	0.00107495	0.0248372
ENSBTAG00000055077	MRPL33	414.543	-0.343246	0.0974509	-3.52225	0.000427905	0.0142911
ENSBTAG00000018469	ALDH6A1	1560.56	-0.343413	0.110035	-3.12094	0.00180277	0.0353222
ENSBTAG00000045862	FERMT3	15252.4	-0.346149	0.11049	-3.13285	0.00173118	0.0346119
ENSBTAG00000008990	DRG1	1487.12	-0.349589	0.0665451	-5.25342	1.49299e-07	3.17964e-05
ENSBTAG00000010458	ENSBTAG00000010458	659.4	-0.351716	0.116709	-3.01362	0.0025815	0.0454857
ENSBTAG00000000735	BCL2A1	2385.23	-0.352299	0.107951	-3.2635	0.00110045	0.0252278
ENSBTAG00000032021	RALB	3051.61	-0.354133	0.0998977	-3.54495	0.000392681	0.0133783
ENSBTAG00000047694	SERF2	4778.62	-0.35714	0.117532	-3.03866	0.00237633	0.0428995
ENSBTAG00000003882	EMC3	4069.51	-0.35882	0.104571	-3.43135	0.000600581	0.0174418
ENSBTAG00000004553	TPM4	5478.78	-0.360325	0.114546	-3.14567	0.00165709	0.0338054
ENSBTAG00000012860	PDZD11	2104.57	-0.362487	0.0707591	-5.12284	3.00969e-07	5.8194e-05
ENSBTAG00000018857	RAB4A	847.446	-0.363357	0.121969	-2.9791	0.00289097	0.0491131
ENSBTAG00000005008	WSB1	9706.1	-0.367722	0.0943825	-3.89608	9.77614e-05	0.0047132
ENSBTAG00000009104	SERP1	2591.38	-0.369346	0.0938924	-3.93372	8.3641e-05	0.00415238
ENSBTAG00000017830	RBMS2	136.89	-0.369447	0.107973	-3.42165	0.000622419	0.0178293
ENSBTAG00000021791	PARP9	4209.37	-0.369918	0.116597	-3.17263	0.00151063	0.0316498
ENSBTAG00000003719	TDRD7	1266.41	-0.372861	0.122951	-3.03261	0.00242451	0.0436085
ENSBTAG00000007787	HIBCH	1168.29	-0.373784	0.111274	-3.35911	0.000781927	0.0204866
ENSBTAG00000005757	FUS	12266.5	-0.3742	0.107715	-3.47397	0.000512823	0.016239
ENSBTAG00000013781	MIOS	1571.57	-0.374633	0.106982	-3.50183	0.000462083	0.0150561
ENSBTAG00000019604	VASP	10509.6	-0.378148	0.0840532	-4.49891	6.83018e-06	0.000631254
ENSBTAG00000006189	ACTG1	100528	-0.378853	0.112107	-3.37939	0.000726481	0.0193657
ENSBTAG00000000524	CSTB	2052.02	-0.379255	0.122874	-3.08654	0.00202501	0.038298
ENSBTAG00000016098	BRK1	6444.51	-0.380059	0.086814	-4.37786	1.19851e-05	0.00094563
ENSBTAG00000019054	EPSTI1	5989.61	-0.381661	0.110115	-3.46604	0.000528186	0.0163264
ENSBTAG00000008142	IFIH1	2949.6	-0.382482	0.111042	-3.44448	0.000572167	0.0168497
ENSBTAG00000011539	PCGF2	353.468	-0.382889	0.109641	-3.4922	0.000479066	0.0155063
ENSBTAG00000011184	FTH1	64734.6	-0.385222	0.0897952	-4.29001	1.78666e-05	0.00131275
ENSBTAG00000013832	TRIT1	1257.41	-0.386594	0.0807831	-4.78558	1.70494e-06	0.000218097
ENSBTAG00000023523	GKAP1	438.605	-0.391918	0.110167	-3.55749	0.000374415	0.0130072
ENSBTAG00000000948	RAB2A	3085.7	-0.395335	0.0718959	-5.49872	3.82567e-08	1.03108e-05
ENSBTAG00000044129	ST6GALNAC6	355.543	-0.395817	0.131999	-2.99864	0.00271184	0.0472723
ENSBTAG00000020783	MAPK14	6331.41	-0.396089	0.0864266	-4.58295	4.58457e-06	0.000474439
ENSBTAG00000016951	WDFY1	1746.88	-0.39632	0.0840121	-4.71742	2.38858e-06	0.000287706
ENSBTAG00000008306	MKRN1	1898.35	-0.400306	0.123775	-3.23414	0.00122008	0.0270424
ENSBTAG00000000269	ENSBTAG00000000269	357.845	-0.401969	0.101174	-3.97303	7.09632e-05	0.00371105
ENSBTAG00000024909	H3-3B	27270	-0.402188	0.0619434	-6.49283	8.42369e-11	5.89457e-08
ENSBTAG00000024605	DYNLL1	5097.44	-0.402787	0.0838329	-4.80465	1.55026e-06	0.000211464
ENSBTAG00000018033	PIP4K2A	7058.86	-0.404066	0.0827144	-4.88507	1.0339e-06	0.000158262
ENSBTAG00000032277	KYNU	1986.58	-0.405184	0.101856	-3.97802	6.94904e-05	0.00365034
ENSBTAG00000003815	EDEM2	2347.53	-0.406192	0.0709998	-5.72103	1.05881e-08	3.79493e-06
ENSBTAG00000007833	PIAS2	1161.22	-0.409024	0.0859506	-4.75882	1.94726e-06	0.000242499
ENSBTAG00000032374	SELENOK	1666.63	-0.412732	0.0911393	-4.52858	5.93806e-06	0.000574078
ENSBTAG00000009213	TOMM40L	631.692	-0.413787	0.111417	-3.71386	0.00020412	0.00824052
ENSBTAG00000051466	ULK4	48.6491	-0.413954	0.129222	-3.20343	0.00135799	0.0293898
ENSBTAG00000008340	ATOX1	481.148	-0.415712	0.137166	-3.03072	0.00243971	0.0438283
ENSBTAG00000051386	AP3S1	1502.94	-0.420526	0.138389	-3.03873	0.00237577	0.0428995
ENSBTAG00000015100	ATP6V0E1	7869.54	-0.425556	0.107614	-3.95447	7.67055e-05	0.0039003
ENSBTAG00000030932	IFI44L	1871.11	-0.426106	0.130247	-3.27152	0.00106973	0.0248336
ENSBTAG00000004256	ODC1	8070.21	-0.430559	0.144703	-2.97547	0.00292544	0.049413
ENSBTAG00000008747	DCXR	379.026	-0.431277	0.135464	-3.18369	0.0014541	0.0307961
ENSBTAG00000010136	CMAS	2260.73	-0.432058	0.0987119	-4.37696	1.20345e-05	0.00094563
ENSBTAG00000014825	NLK	1234.38	-0.436841	0.133075	-3.28268	0.00102825	0.0242929
ENSBTAG00000002690	BLZF1	788.095	-0.437408	0.103589	-4.22253	2.41575e-05	0.00163592
ENSBTAG00000044138	METTL23	426.598	-0.440373	0.096891	-4.54503	5.49268e-06	0.000545371
ENSBTAG00000013046	MPP1	4653.56	-0.441779	0.148789	-2.96916	0.00298618	0.0499426
ENSBTAG00000014191	QSOX1	3942.17	-0.44246	0.135913	-3.25547	0.00113206	0.0255965
ENSBTAG00000050385	ENSBTAG00000050385	1768.82	-0.443892	0.109353	-4.05925	4.92302e-05	0.00283701
ENSBTAG00000005865	MAPK6	1912.31	-0.444515	0.115943	-3.83391	0.000126121	0.00573793
ENSBTAG00000020166	ZNFX1	7724.9	-0.446552	0.142718	-3.12891	0.00175455	0.0348892
ENSBTAG00000016779	CLIP1	3296.85	-0.447482	0.0765799	-5.84334	5.11652e-09	2.11097e-06
ENSBTAG00000001662	EHD3	8593.8	-0.449202	0.11589	-3.87611	0.00010614	0.0050314
ENSBTAG00000006984	CD55	20121.3	-0.451369	0.150067	-3.00779	0.00263156	0.0462016
ENSBTAG00000000696	ILK	7459.39	-0.453107	0.151357	-2.99362	0.00275687	0.0476615
ENSBTAG00000019722	GUCY2C	106.367	-0.453491	0.109748	-4.1321	3.59463e-05	0.00222882
ENSBTAG00000006342	ATP5IF1	4826.01	-0.455856	0.146539	-3.11083	0.00186565	0.0360732
ENSBTAG00000019781	CLASP1	2600.86	-0.456791	0.113815	-4.01345	5.98381e-05	0.00330572
ENSBTAG00000055252	UBE2E1	2824.79	-0.459593	0.143128	-3.21105	0.0013225	0.0287487
ENSBTAG00000026114	UBE2F	1439.67	-0.462423	0.124223	-3.72253	0.000197233	0.00802864
ENSBTAG00000010659	CUX1	3249.52	-0.463997	0.0942783	-4.92157	8.58533e-07	0.000135657
ENSBTAG00000003443	USP46	825.591	-0.469507	0.137741	-3.40862	0.000652931	0.0182777
ENSBTAG00000005718	PLIN2	2191.97	-0.472395	0.139665	-3.38235	0.00071868	0.0193425
ENSBTAG00000015767	RNF10	19323.7	-0.47613	0.0947988	-5.02254	5.09938e-07	9.13846e-05
ENSBTAG00000000087	HSD17B12	2247.88	-0.476406	0.0982293	-4.84994	1.235e-06	0.000179686
ENSBTAG00000004987	NUP210L	144.738	-0.477618	0.15331	-3.11538	0.0018371	0.0358311
ENSBTAG00000005843	REXO2	999.064	-0.479378	0.0964394	-4.97077	6.66868e-07	0.000108885
ENSBTAG00000023744	YPEL5	3372.82	-0.482629	0.109427	-4.4105	1.03132e-05	0.000851422
ENSBTAG00000016709	NT5C3A	2130.8	-0.482905	0.144196	-3.34894	0.000811218	0.0208406
ENSBTAG00000050242	ENSBTAG00000050242	312.069	-0.484678	0.144625	-3.35128	0.000804381	0.020774
ENSBTAG00000022294	FADS1	1745.39	-0.485338	0.140954	-3.44322	0.000574823	0.016894
ENSBTAG00000024503	FCER1G	10620.9	-0.486391	0.150559	-3.23057	0.00123543	0.0273414
ENSBTAG00000000831	CTNS	740.968	-0.486407	0.12516	-3.88628	0.00010179	0.0048408
ENSBTAG00000054259	ENSBTAG00000054259	941.975	-0.48659	0.139974	-3.47628	0.000508416	0.0161714
ENSBTAG00000012317	PNP	14920.2	-0.486968	0.145368	-3.34991	0.000808391	0.0208044
ENSBTAG00000036016	FAM111B	1762.99	-0.489624	0.122348	-4.00191	6.28327e-05	0.00343244
ENSBTAG00000016401	OPTN	1441.32	-0.490603	0.143268	-3.42437	0.000616225	0.017721
ENSBTAG00000018784	CTSZ	6391.14	-0.493314	0.154422	-3.19459	0.00140032	0.0301283
ENSBTAG00000020638	TIMP3	437.856	-0.497431	0.149209	-3.33378	0.000856735	0.021616
ENSBTAG00000052040	ENSBTAG00000052040	135.62	-0.497628	0.15682	-3.17325	0.00150745	0.0316456
ENSBTAG00000046172	ENSBTAG00000046172	1086.52	-0.499681	0.166436	-3.00225	0.00267993	0.0468617
ENSBTAG00000014068	VDAC3	3212.92	-0.503369	0.104818	-4.8023	1.56853e-06	0.000211464
ENSBTAG00000052413	GNAS	34844.5	-0.503997	0.0973097	-5.17931	2.2271e-07	4.48319e-05
ENSBTAG00000013749	RHOQ	2132.75	-0.50485	0.152338	-3.31402	0.000919646	0.0225683
ENSBTAG00000017863	SRGN	52281.2	-0.514879	0.146755	-3.50842	0.000450774	0.0147531
ENSBTAG00000008124	GK	616.879	-0.520233	0.174715	-2.97761	0.00290504	0.0492346
ENSBTAG00000034827	PDGFD	341.621	-0.521124	0.171386	-3.04065	0.00236072	0.0427225
ENSBTAG00000007112	HSPB11	148.804	-0.527626	0.126197	-4.18097	2.90272e-05	0.00190115
ENSBTAG00000005029	TAL1	5357.21	-0.532296	0.156609	-3.39888	0.000676615	0.0186896
ENSBTAG00000019877	DOCK7	321.686	-0.534483	0.156251	-3.42067	0.000624667	0.0178589
ENSBTAG00000000205	MMD	2856.72	-0.536885	0.135748	-3.95501	7.65316e-05	0.0039003
ENSBTAG00000010508	BLVRB	1021.67	-0.54452	0.136183	-3.99844	6.37623e-05	0.00345752
ENSBTAG00000017753	APP	1193.6	-0.544592	0.162131	-3.35896	0.000782364	0.0204866
ENSBTAG00000021672	RGS1	296.998	-0.54583	0.181843	-3.00166	0.0026851	0.0468617
ENSBTAG00000031998	CXCL16	1190.83	-0.546206	0.144245	-3.78664	0.000152695	0.0065618
ENSBTAG00000001839	OCIAD2	1050.79	-0.54928	0.135503	-4.05363	5.04279e-05	0.00288342
ENSBTAG00000047591	C23H6orf141	197.23	-0.553666	0.152822	-3.62296	0.000291254	0.0108388
ENSBTAG00000018942	SSX2IP	1085.36	-0.562411	0.178828	-3.14499	0.00166094	0.0338054
ENSBTAG00000000295	CLHC1	875.877	-0.565609	0.160844	-3.51651	0.000437261	0.0143846
ENSBTAG00000007111	STEAP3	994.514	-0.567292	0.173227	-3.27485	0.00105719	0.0246594
ENSBTAG00000000898	F2RL2	286.26	-0.568191	0.190139	-2.98829	0.00280544	0.048002
ENSBTAG00000013099	ALDOC	3378.93	-0.571632	0.130981	-4.36424	1.27566e-05	0.000981453
ENSBTAG00000039206	SLFN14	192.901	-0.572347	0.190405	-3.00595	0.00264753	0.0464265
ENSBTAG00000020536	HERC6	1734.8	-0.576792	0.191713	-3.00862	0.00262439	0.0461309
ENSBTAG00000015972	GLRX2	667.448	-0.579244	0.151072	-3.83423	0.00012596	0.00573793
ENSBTAG00000020382	RIN2	389.371	-0.580112	0.134014	-4.32876	1.49953e-05	0.00114174
ENSBTAG00000001066	PILRA	10022.3	-0.581915	0.187524	-3.10315	0.00191472	0.0369249
ENSBTAG00000031178	SLC9A9	1364.37	-0.584087	0.147801	-3.95185	7.75493e-05	0.00392593
ENSBTAG00000001511	BCL6	1854.27	-0.587742	0.171313	-3.43081	0.000601774	0.0174419
ENSBTAG00000016302	SLC25A27	97.5552	-0.590173	0.189467	-3.11491	0.00184001	0.0358311
ENSBTAG00000008735	VASH1	943.944	-0.592718	0.16573	-3.5764	0.000348357	0.012425
ENSBTAG00000046979	LGMN	9461.73	-0.592826	0.138777	-4.27179	1.93908e-05	0.00138999
ENSBTAG00000010042	RIOK3	8214.51	-0.593479	0.132518	-4.47849	7.51736e-06	0.000686135
ENSBTAG00000002917	PRKAG2	1917.95	-0.599412	0.182857	-3.27804	0.0010453	0.0245378
ENSBTAG00000015127	SDC4	170.84	-0.603243	0.144755	-4.16735	3.08156e-05	0.00197744
ENSBTAG00000031778	H2BC5	366.581	-0.606314	0.128867	-4.70497	2.53899e-06	0.000300891
ENSBTAG00000019456	SPRED2	99.5306	-0.607569	0.152487	-3.9844	6.76511e-05	0.00358893
ENSBTAG00000007020	ZNF502	178.694	-0.610837	0.173715	-3.51633	0.000437558	0.0143846
ENSBTAG00000013298	PLA2G4A	449.485	-0.6128	0.185968	-3.2952	0.000983512	0.0236261
ENSBTAG00000008416	ABHD5	760.122	-0.616662	0.147684	-4.17555	2.97265e-05	0.00192437
ENSBTAG00000005371	DPAGT1	1503.36	-0.619122	0.129228	-4.79092	1.6602e-06	0.000218097
ENSBTAG00000015157	GRAP2	2558.85	-0.622428	0.179788	-3.46201	0.000536156	0.0163461
ENSBTAG00000024482	ENSBTAG00000024482	1063.56	-0.625413	0.190164	-3.28881	0.00100612	0.023934
ENSBTAG00000027051	PTAFR	2565.03	-0.62727	0.133799	-4.68814	2.75703e-06	0.000321544
ENSBTAG00000017273	LRRC25	1171.27	-0.627986	0.195306	-3.21539	0.00130267	0.028444
ENSBTAG00000039888	MAGED2	1800.07	-0.628895	0.107659	-5.84156	5.17148e-09	2.11097e-06
ENSBTAG00000010971	LIMS1	2037.62	-0.63328	0.161243	-3.92749	8.58353e-05	0.00424697
ENSBTAG00000052734	PAPOLB	170.789	-0.634446	0.127393	-4.98024	6.35058e-07	0.000107266
ENSBTAG00000008513	RHEX	1079.14	-0.635917	0.206744	-3.07587	0.00209889	0.0392426
ENSBTAG00000030974	TUBA4A	12133.2	-0.656425	0.214001	-3.0674	0.00215932	0.0400248
ENSBTAG00000014465	SERPINE1	1636.99	-0.658318	0.196467	-3.35078	0.000805837	0.020775
ENSBTAG00000038178	ZNF25	23.5781	-0.660432	0.19523	-3.38283	0.00071742	0.0193425
ENSBTAG00000008703	EIF2AK2	822.369	-0.661922	0.190599	-3.47285	0.000514963	0.016239
ENSBTAG00000021272	ABCG1	834.303	-0.663359	0.196077	-3.38315	0.000716589	0.0193425
ENSBTAG00000017970	ZYX	26631.2	-0.671004	0.181194	-3.70323	0.000212871	0.00845444
ENSBTAG00000016290	MOB1B	1539.8	-0.676326	0.194001	-3.48621	0.000489921	0.0157881
ENSBTAG00000003936	PNKD	245.26	-0.679964	0.196306	-3.46379	0.000532618	0.0163461
ENSBTAG00000003876	MCU	676.191	-0.680458	0.144122	-4.72139	2.3424e-06	0.000284476
ENSBTAG00000014355	MYCBPAP	33.4603	-0.680982	0.18868	-3.60918	0.000307162	0.0112844
ENSBTAG00000012408	RAB27A	14573.1	-0.683456	0.227681	-3.00181	0.00268382	0.0468617
ENSBTAG00000007115	GSR	2047.91	-0.687783	0.123003	-5.5916	2.24985e-08	6.88784e-06
ENSBTAG00000013343	FTL	26154.2	-0.689342	0.147195	-4.68319	2.82445e-06	0.000322465
ENSBTAG00000052221	ENSBTAG00000052221	29.1151	-0.693438	0.19422	-3.57038	0.000356462	0.0125919
ENSBTAG00000006716	PTGS1	108.739	-0.694376	0.217191	-3.19707	0.00138831	0.0299577
ENSBTAG00000054976	MCTP1	387.855	-0.696752	0.173382	-4.0186	5.85448e-05	0.00324647
ENSBTAG00000002651	PKP2	74.5375	-0.701476	0.175001	-4.00841	6.11287e-05	0.00336437
ENSBTAG00000053696	ENSBTAG00000053696	91.3323	-0.707343	0.201977	-3.5021	0.000461606	0.0150561
ENSBTAG00000012066	PECAM1	1246.1	-0.707609	0.147977	-4.7819	1.73647e-06	0.000218097
ENSBTAG00000017407	HSF2BP	211.609	-0.714871	0.196712	-3.6341	0.000278954	0.0104839
ENSBTAG00000011494	PYGL	18610.7	-0.716221	0.117286	-6.10661	1.0177e-09	5.98202e-07
ENSBTAG00000032265	RTP4	452.353	-0.71753	0.20742	-3.45931	0.000541559	0.0164766
ENSBTAG00000002033	UBXN2A	923.348	-0.718739	0.201167	-3.57285	0.000353114	0.0125036
ENSBTAG00000039738	TMIGD3	126.722	-0.719255	0.240117	-2.99544	0.00274051	0.0476026
ENSBTAG00000017451	TSPAN17	5808.45	-0.721445	0.17436	-4.13767	3.50853e-05	0.00218465
ENSBTAG00000004440	SLC15A1	186.104	-0.723946	0.153052	-4.73007	2.24447e-06	0.000274854
ENSBTAG00000014915	ETV5	107.705	-0.724982	0.189826	-3.8192	0.000133884	0.00598001
ENSBTAG00000007804	RILPL2	20188.3	-0.726312	0.188646	-3.85013	0.000118056	0.00547268
ENSBTAG00000035081	SERINC2	1639.87	-0.727991	0.231715	-3.14175	0.00167941	0.0340869
ENSBTAG00000054578	COMMD6	859.347	-0.729062	0.206161	-3.53638	0.000405657	0.0136723
ENSBTAG00000011236	STX11	1174.63	-0.733699	0.218556	-3.35703	0.000787832	0.0205138
ENSBTAG00000034193	BCO2	63.2055	-0.734959	0.23894	-3.07591	0.00209858	0.0392426
ENSBTAG00000039529	BTBD19	53.4301	-0.742664	0.136815	-5.42824	5.69121e-08	1.46723e-05
ENSBTAG00000005042	SYN1	495.143	-0.7433	0.174911	-4.2496	2.14153e-05	0.00148442
ENSBTAG00000007586	SYNJ2BP	1035.83	-0.754524	0.110429	-6.83264	8.33667e-12	8.75052e-09
ENSBTAG00000001321	IL1B	482.977	-0.75495	0.210784	-3.58163	0.000341454	0.0122084
ENSBTAG00000010756	ST7	613.81	-0.755519	0.155492	-4.8589	1.1804e-06	0.000175212
ENSBTAG00000036242	RFESD	113.894	-0.766894	0.240917	-3.18323	0.00145642	0.0307961
ENSBTAG00000038422	ENSBTAG00000038422	17.978	-0.768845	0.218939	-3.51169	0.000445271	0.0146055
ENSBTAG00000016566	ITGA9	49.2981	-0.771929	0.2316	-3.33303	0.000859051	0.021616
ENSBTAG00000046862	MARCKSL1	1076.37	-0.781775	0.178493	-4.37986	1.18754e-05	0.000943644
ENSBTAG00000015991	CDH1	67.7465	-0.782777	0.235712	-3.32091	0.000897257	0.0224038
ENSBTAG00000007554	IFI6	944.89	-0.782984	0.194049	-4.03499	5.46054e-05	0.00307443
ENSBTAG00000003454	RGS20	1812.17	-0.790198	0.259233	-3.04822	0.00230205	0.0420754
ENSBTAG00000002647	RGS10	2811.48	-0.790287	0.156413	-5.05255	4.35941e-07	8.0077e-05
ENSBTAG00000024803	ENDOD1	4171.12	-0.79306	0.180612	-4.39096	1.1285e-05	0.000912575
ENSBTAG00000047939	ZNF75D	1181.1	-0.807275	0.109298	-7.38601	1.51304e-13	2.47045e-10
ENSBTAG00000011820	DAPK2	984.899	-0.81163	0.25922	-3.13105	0.00174184	0.0347304
ENSBTAG00000007520	MAPRE2	11784.9	-0.812341	0.146733	-5.53619	3.09126e-08	8.57097e-06
ENSBTAG00000019698	TMCO2	12.9209	-0.812367	0.268464	-3.02598	0.0024783	0.0442917
ENSBTAG00000007798	DGAT2L6	10.4689	-0.812414	0.255021	-3.18568	0.00144416	0.030712
ENSBTAG00000019181	BAIAP2L1	22.4142	-0.814305	0.261434	-3.11476	0.00184093	0.0358311
ENSBTAG00000020872	C5AR1	513.578	-0.81534	0.258556	-3.15343	0.00161362	0.0332012
ENSBTAG00000008024	UCHL3	1952.93	-0.817144	0.206933	-3.94883	7.85332e-05	0.00393872
ENSBTAG00000038650	MS4A7	3839.45	-0.817814	0.247439	-3.30511	0.000949399	0.0230221
ENSBTAG00000014576	GUCY1A1	251.368	-0.820835	0.256917	-3.19494	0.00139861	0.0301283
ENSBTAG00000051950	ENSBTAG00000051950	8.29265	-0.822364	0.276777	-2.97121	0.00296631	0.049817
ENSBTAG00000015296	PTPRB	47.0005	-0.824789	0.266235	-3.09797	0.00194853	0.0374295
ENSBTAG00000004472	ENSBTAG00000004472	8470.21	-0.825818	0.259198	-3.18605	0.00144228	0.030712
ENSBTAG00000005586	GATM	834.524	-0.829422	0.252433	-3.28571	0.00101725	0.0241494
ENSBTAG00000006200	SLC25A17	1335.77	-0.830402	0.119182	-6.96751	3.22604e-12	3.95056e-09
ENSBTAG00000008092	RAB37	1383.77	-0.830794	0.181263	-4.58335	4.57578e-06	0.000474439
ENSBTAG00000055296	LGALSL	7282.7	-0.832506	0.24956	-3.3359	0.000850231	0.0215416
ENSBTAG00000052414	HAP1	99.2577	-0.833798	0.231414	-3.60306	0.000314492	0.0114962
ENSBTAG00000013064	RGS18	1952.87	-0.840597	0.206627	-4.06818	4.73823e-05	0.00279423
ENSBTAG00000007470	TRIM58	142.918	-0.840881	0.269505	-3.12009	0.00180793	0.0353762
ENSBTAG00000015856	CFAP126	218.069	-0.846668	0.158305	-5.34832	8.87733e-08	2.00696e-05
ENSBTAG00000012504	GAS2L1	416.668	-0.84993	0.241578	-3.51824	0.000434425	0.0143846
ENSBTAG00000001112	SMOX	424.723	-0.850512	0.270907	-3.1395	0.00169235	0.034181
ENSBTAG00000005668	SLC39A8	49.1109	-0.852817	0.256143	-3.32945	0.000870162	0.0217837
ENSBTAG00000019033	CD84	1186.27	-0.854473	0.186964	-4.57024	4.8716e-06	0.000497578
ENSBTAG00000043971	NOTCH3	379.613	-0.858808	0.259224	-3.313	0.000923003	0.0225683
ENSBTAG00000008165	ITGA2B	3033.26	-0.860589	0.179183	-4.80285	1.56422e-06	0.000211464
ENSBTAG00000007013	TOM1L1	1212.7	-0.865491	0.24989	-3.46349	0.000533221	0.0163461
ENSBTAG00000012406	ZBP1	2635.6	-0.866897	0.226897	-3.82066	0.000133095	0.0059629
ENSBTAG00000007148	F2	16.3801	-0.872688	0.291384	-2.99498	0.00274463	0.0476112
ENSBTAG00000008471	MX2	3307.16	-0.876714	0.249096	-3.51959	0.000432219	0.0143846
ENSBTAG00000019979	CMPK2	228.029	-0.882905	0.200059	-4.41322	1.01844e-05	0.000851422
ENSBTAG00000009470	CLIC4	1528.64	-0.88502	0.132744	-6.66713	2.60845e-11	2.12951e-08
ENSBTAG00000037527	OAS1Z	788.999	-0.886543	0.258507	-3.42947	0.000604753	0.0174938
ENSBTAG00000052822	C3H1orf162	124.342	-0.886859	0.287421	-3.08558	0.00203158	0.0383728
ENSBTAG00000002788	RAB27B	359.314	-0.893136	0.209667	-4.25978	2.04632e-05	0.00143879
ENSBTAG00000000277	IL18	185.911	-0.894481	0.219964	-4.06649	4.77272e-05	0.00279423
ENSBTAG00000054306	ENSBTAG00000054306	1516.5	-0.894623	0.200782	-4.45569	8.3624e-06	0.00074476
ENSBTAG00000010899	TIMP2	2615.92	-0.899411	0.183262	-4.9078	9.21041e-07	0.000142471
ENSBTAG00000020341	MOV10L1	36.9004	-0.899762	0.220692	-4.077	4.56206e-05	0.00270321
ENSBTAG00000008849	SORT1	399.896	-0.903665	0.261776	-3.45205	0.000556345	0.0166263
ENSBTAG00000003366	DDX58	1573.56	-0.906552	0.206986	-4.37978	1.18798e-05	0.000943644
ENSBTAG00000001465	P2RY1	837.54	-0.906903	0.212417	-4.26944	1.95966e-05	0.00139117
ENSBTAG00000021879	VCL	10673	-0.907673	0.161293	-5.6275	1.82845e-08	5.84111e-06
ENSBTAG00000039657	H2AC6	184.05	-0.911304	0.207557	-4.39063	1.13024e-05	0.000912575
ENSBTAG00000009686	FBXO15	84.3825	-0.913257	0.243594	-3.7491	0.00017747	0.00742998
ENSBTAG00000015132	RXFP2	12.8182	-0.913287	0.297748	-3.06732	0.00215989	0.0400248
ENSBTAG00000053581	SUCNR1	269.27	-0.922216	0.149916	-6.15155	7.67283e-10	4.69801e-07
ENSBTAG00000014466	VTCN1	84.1233	-0.924445	0.296991	-3.1127	0.00185384	0.0359645
ENSBTAG00000052758	ENSBTAG00000052758	1191.5	-0.927678	0.27792	-3.33793	0.000844045	0.0214587
ENSBTAG00000013452	AQP9	489.807	-0.930614	0.22737	-4.09294	4.25931e-05	0.00256518
ENSBTAG00000020141	FREM1	16.1696	-0.931056	0.284863	-3.26843	0.00108145	0.0249481
ENSBTAG00000010244	CLIC5	166.25	-0.933872	0.186872	-4.99738	5.81157e-07	0.000101668
ENSBTAG00000035998	CKB	1283.01	-0.936454	0.27475	-3.40839	0.000653486	0.0182777
ENSBTAG00000000539	LRRC28	938.459	-0.937756	0.212929	-4.40408	1.06235e-05	0.000872138
ENSBTAG00000014878	COX7A1	167.153	-0.946109	0.151045	-6.26376	3.75799e-10	2.51017e-07
ENSBTAG00000038186	GLRX	7126.94	-0.94963	0.14103	-6.73352	1.6561e-11	1.43155e-08
ENSBTAG00000049048	ENSBTAG00000049048	12.8198	-0.953379	0.254935	-3.7397	0.000184238	0.00758371
ENSBTAG00000019552	PGRMC1	2060.35	-0.95439	0.168625	-5.65984	1.51518e-08	5.06035e-06
ENSBTAG00000009911	HDC	7.43514	-0.956555	0.297341	-3.21703	0.00129526	0.0283665
ENSBTAG00000012887	FCER1A	687.946	-0.982898	0.248053	-3.96246	7.41824e-05	0.00382495
ENSBTAG00000017765	GSTM1	166.381	-0.988939	0.196998	-5.02004	5.16607e-07	9.14643e-05
ENSBTAG00000046383	ENSBTAG00000046383	35.5047	-0.99095	0.331351	-2.99064	0.00278398	0.0479047
ENSBTAG00000014127	PTGS2	124.535	-0.994124	0.269919	-3.68304	0.000230465	0.00895946
ENSBTAG00000009786	SCIN	307.701	-0.994491	0.292915	-3.39515	0.000685913	0.0188402
ENSBTAG00000012594	MRPS6	2042.42	-1.00016	0.202117	-4.9484	7.48249e-07	0.00012083
ENSBTAG00000010943	SLC22A23	28.5802	-1.00358	0.289558	-3.46591	0.000528437	0.0163264
ENSBTAG00000027446	RSU1	8473.94	-1.00442	0.214095	-4.69147	2.71255e-06	0.000318887
ENSBTAG00000050158	ENSBTAG00000050158	6913	-1.00863	0.277535	-3.63424	0.000278798	0.0104839
ENSBTAG00000034349	IFI44	638.792	-1.01176	0.238621	-4.24003	2.23494e-05	0.00153469
ENSBTAG00000004413	RHOBTB3	37.7295	-1.01409	0.220871	-4.59134	4.40413e-06	0.000462277
ENSBTAG00000038079	C16H1orf21	1728.72	-1.03267	0.265358	-3.89161	9.95797e-05	0.0047821
ENSBTAG00000007890	SEC14L5	276.02	-1.03428	0.286074	-3.61543	0.000299854	0.0110991
ENSBTAG00000007881	IFIT1	726.686	-1.03604	0.273621	-3.78639	0.000152849	0.0065618
ENSBTAG00000007415	SLC7A8	20.3514	-1.04312	0.328711	-3.17337	0.00150678	0.0316456
ENSBTAG00000006434	SYNPO2	140.126	-1.04325	0.27082	-3.85219	0.000117068	0.00545983
ENSBTAG00000051295	FXYD4	4912.44	-1.04393	0.292062	-3.57436	0.000351087	0.0124619
ENSBTAG00000011668	KCTD14	20.8908	-1.04622	0.244424	-4.28033	1.86618e-05	0.00135091
ENSBTAG00000015478	SRD5A1	267.676	-1.05532	0.259854	-4.06122	4.88177e-05	0.00282432
ENSBTAG00000006685	IL10	60.8792	-1.05535	0.339192	-3.11138	0.00186218	0.0360537
ENSBTAG00000052317	MTURN	336.581	-1.05612	0.236335	-4.46873	7.8686e-06	0.000712119
ENSBTAG00000012505	ARHGEF17	23.2497	-1.05649	0.350018	-3.0184	0.00254112	0.0450443
ENSBTAG00000033278	F2RL3	84.4896	-1.06282	0.336982	-3.15394	0.00161083	0.0331993
ENSBTAG00000019036	ARHGAP28	63.8264	-1.0636	0.256971	-4.13901	3.48807e-05	0.00218116
ENSBTAG00000007206	STRIP2	408.987	-1.07246	0.298458	-3.59335	0.000326449	0.0118157
ENSBTAG00000000820	GNG11	20767.7	-1.08132	0.26262	-4.11743	3.83121e-05	0.00234582
ENSBTAG00000008172	EGLN3	3363.72	-1.08845	0.196372	-5.54281	2.97656e-08	8.41166e-06
ENSBTAG00000018785	TUBB1	54662.3	-1.093	0.301567	-3.6244	0.000289628	0.0108297
ENSBTAG00000003781	MPL	99.9649	-1.09331	0.349539	-3.12787	0.00176079	0.0349105
ENSBTAG00000054540	ENSBTAG00000054540	9.6939	-1.09343	0.355422	-3.07642	0.00209499	0.0392426
ENSBTAG00000017486	ADARB1	85.2714	-1.09876	0.242055	-4.53931	5.64385e-06	0.00055662
ENSBTAG00000011095	FAR2	225.836	-1.10522	0.326638	-3.38362	0.000715365	0.0193425
ENSBTAG00000015311	PTPRR	123.299	-1.1055	0.264516	-4.17932	2.92384e-05	0.00190115
ENSBTAG00000006896	ABCA9	46.9835	-1.11525	0.298047	-3.74185	0.00018267	0.0075615
ENSBTAG00000054870	ENSBTAG00000054870	76.0534	-1.11925	0.281787	-3.97198	7.12782e-05	0.0037143
ENSBTAG00000017685	JUP	26.5635	-1.12049	0.358434	-3.12607	0.0017716	0.0349915
ENSBTAG00000009812	CXCL5	192.403	-1.12844	0.295041	-3.82469	0.000130939	0.00588423
ENSBTAG00000012297	RIPOR3	57.4845	-1.13044	0.327933	-3.44717	0.000566484	0.0167495
ENSBTAG00000011182	PDLIM1	5169.15	-1.13161	0.304328	-3.71839	0.000200495	0.00811647
ENSBTAG00000006305	AK1	32.7975	-1.13711	0.320805	-3.54454	0.000393292	0.0133783
ENSBTAG00000045460	SCARNA11	33.0652	-1.14366	0.322413	-3.54718	0.000389378	0.0133068
ENSBTAG00000019289	ITGA2	22.4714	-1.15256	0.261932	-4.40023	1.08137e-05	0.000882819
ENSBTAG00000008966	TSPAN7	306.846	-1.15996	0.30454	-3.80891	0.000139581	0.00619682
ENSBTAG00000047175	ENSBTAG00000047175	189.255	-1.16042	0.310098	-3.7421	0.000182487	0.0075615
ENSBTAG00000002361	TMCC2	380.239	-1.16223	0.329594	-3.52624	0.00042151	0.0141741
ENSBTAG00000017260	PDE3A	50.6663	-1.16433	0.26232	-4.43859	9.05514e-06	0.000787368
ENSBTAG00000010913	SRXN1	636.335	-1.16588	0.287288	-4.05822	4.94489e-05	0.00283848
ENSBTAG00000047426	LYPD6	13.9451	-1.16658	0.368983	-3.16161	0.00156899	0.0325069
ENSBTAG00000017118	FAM8A1	789.754	-1.16671	0.234441	-4.97658	6.47184e-07	0.000108072
ENSBTAG00000001104	CMTM4	50.832	-1.1759	0.242184	-4.85539	1.20149e-06	0.000176558
ENSBTAG00000046409	EGR2	68.6862	-1.18628	0.309041	-3.83857	0.000123755	0.00566536
ENSBTAG00000010068	REEP2	1467.36	-1.18957	0.268899	-4.42385	9.69553e-06	0.000818827
ENSBTAG00000003958	TMEM220	24.1558	-1.19321	0.308727	-3.86493	0.000111123	0.00521709
ENSBTAG00000001497	MRAS	461.67	-1.19558	0.262915	-4.54742	5.43082e-06	0.000542897
ENSBTAG00000021176	CRISPLD2	71.4119	-1.19895	0.29675	-4.04026	5.33917e-05	0.00302931
ENSBTAG00000044194	ZDHHC2	390.235	-1.20305	0.266653	-4.51167	6.43181e-06	0.000609777
ENSBTAG00000054045	ENSBTAG00000054045	10.996	-1.2039	0.346933	-3.47013	0.000520209	0.0163264
ENSBTAG00000018404	PRKG1	23.6893	-1.21398	0.332788	-3.64792	0.000264372	0.0100646
ENSBTAG00000011935	RASSF6	25.315	-1.22523	0.326876	-3.74829	0.000178041	0.00743272
ENSBTAG00000020755	SELP	1243.22	-1.23401	0.326011	-3.78516	0.000153607	0.0065618
ENSBTAG00000012265	VWF	2953.39	-1.24111	0.369739	-3.35672	0.000788726	0.0205138
ENSBTAG00000033727	RBPMS	389.456	-1.24464	0.233013	-5.34153	9.21672e-08	2.05212e-05
ENSBTAG00000010293	PARD3B	29.5727	-1.24958	0.363901	-3.43385	0.000595077	0.0173162
ENSBTAG00000000585	LY6G6C	1870.01	-1.25811	0.37967	-3.31369	0.000920737	0.0225683
ENSBTAG00000013368	ANKRD22	193.744	-1.26689	0.369588	-3.42786	0.000608366	0.0175637
ENSBTAG00000013525	MPIG6B	22145.3	-1.27515	0.295912	-4.30922	1.63832e-05	0.00122832
ENSBTAG00000032453	H4C14	6.05427	-1.28012	0.375383	-3.41018	0.000649198	0.0182777
ENSBTAG00000014051	ANGPT1	26.1904	-1.28836	0.370933	-3.47328	0.00051413	0.016239
ENSBTAG00000010387	MINDY3	17755	-1.29075	0.277641	-4.64898	3.33585e-06	0.000374201
ENSBTAG00000014764	CD9	1957.13	-1.29097	0.19643	-6.57218	4.95853e-11	3.83503e-08
ENSBTAG00000017044	MAG	30.282	-1.29343	0.331311	-3.90397	9.46264e-05	0.00462882
ENSBTAG00000003806	ECM1	3765.93	-1.29724	0.216216	-5.99973	1.97648e-09	1.00153e-06
ENSBTAG00000011706	TNR	17.8835	-1.30469	0.428324	-3.04604	0.00231877	0.0422758
ENSBTAG00000039050	P2RY2	39.3351	-1.31803	0.379993	-3.46857	0.000523235	0.0163264
ENSBTAG00000054738	ENSBTAG00000054738	52.5212	-1.32901	0.407525	-3.26118	0.00110951	0.0253428
ENSBTAG00000006709	NPPA	59.7995	-1.33133	0.438822	-3.03388	0.0024143	0.0434782
ENSBTAG00000008259	ACOD1	1413.11	-1.3315	0.314809	-4.22955	2.34164e-05	0.00159308
ENSBTAG00000049782	ENSBTAG00000049782	55732.6	-1.3359	0.351436	-3.80125	0.000143967	0.00631521
ENSBTAG00000048754	ENSBTAG00000048754	21.5836	-1.33895	0.245478	-5.45444	4.91262e-08	1.28912e-05
ENSBTAG00000009737	LTC4S	204.308	-1.34172	0.384466	-3.48983	0.00048333	0.01561
ENSBTAG00000019928	AQP11	10.6212	-1.34826	0.378539	-3.56175	0.000368391	0.0128587
ENSBTAG00000011961	ENSBTAG00000011961	21508.9	-1.35305	0.291923	-4.63497	3.56995e-06	0.00039444
ENSBTAG00000019349	SLC6A4	1107.26	-1.36082	0.266935	-5.09795	3.4336e-07	6.44255e-05
ENSBTAG00000011677	H1-2	197.854	-1.36545	0.326657	-4.18008	2.91407e-05	0.00190115
ENSBTAG00000010146	PLXNB3	61.9464	-1.36569	0.365048	-3.74112	0.000183205	0.00756235
ENSBTAG00000005198	FGF1	13.6797	-1.37635	0.445673	-3.08826	0.00201331	0.0382243
ENSBTAG00000014319	DNM3	34.5869	-1.37876	0.322113	-4.28038	1.86575e-05	0.00135091
ENSBTAG00000053561	LY6G6D	90.1815	-1.38239	0.328701	-4.20561	2.60375e-05	0.00174713
ENSBTAG00000014835	SPARC	20.9861	-1.43423	0.359853	-3.98561	6.73077e-05	0.00358832
ENSBTAG00000021160	AP1M2	43.7851	-1.44267	0.26831	-5.37689	7.57851e-08	1.82567e-05
ENSBTAG00000001770	ST8SIA5	6.73568	-1.4472	0.376158	-3.84733	0.000119413	0.00551817
ENSBTAG00000020676	MMP9	12.1505	-1.44769	0.429655	-3.36943	0.000753238	0.0199438
ENSBTAG00000001338	CCR3	1546.66	-1.4579	0.262293	-5.55829	2.72424e-08	7.84954e-06
ENSBTAG00000013294	DYRK3	332.805	-1.46035	0.277183	-5.26856	1.37499e-07	2.97139e-05
ENSBTAG00000013953	CALD1	773.297	-1.47717	0.243534	-6.06556	1.31492e-09	7.15657e-07
ENSBTAG00000047664	GNAZ	13.9336	-1.47872	0.305402	-4.84188	1.28614e-06	0.000183494
ENSBTAG00000020590	FZD2	6.40687	-1.48098	0.494163	-2.99696	0.00272689	0.0474783
ENSBTAG00000017846	F11R	2123.54	-1.48326	0.245292	-6.04693	1.47632e-09	7.74802e-07
ENSBTAG00000012674	CNKSR3	40.5671	-1.48365	0.333977	-4.44237	8.89723e-06	0.000778243
ENSBTAG00000050996	ENSBTAG00000050996	29.5534	-1.48791	0.260358	-5.71485	1.09801e-08	3.84172e-06
ENSBTAG00000003061	LAMA5	7.9865	-1.49775	0.464101	-3.22721	0.00125004	0.0275817
ENSBTAG00000005163	S100A1	898.238	-1.49939	0.344157	-4.35669	1.32044e-05	0.00101062
ENSBTAG00000015434	DSTN	1903.73	-1.50969	0.300258	-5.02799	4.95638e-07	8.99185e-05
ENSBTAG00000005574	CLU	4543.78	-1.51171	0.316108	-4.78226	1.73337e-06	0.000218097
ENSBTAG00000021433	ENSBTAG00000021433	50.239	-1.51213	0.509184	-2.96971	0.00298076	0.0499426
ENSBTAG00000014628	OAS2	101.622	-1.51327	0.442962	-3.41624	0.000634912	0.0180465
ENSBTAG00000043086	Y_RNA	13.199	-1.53226	0.439731	-3.48454	0.000492987	0.0158522
ENSBTAG00000021978	PARVB	3116.49	-1.5557	0.295019	-5.27321	1.3406e-07	2.94031e-05
ENSBTAG00000007129	IRAG1	141.702	-1.56211	0.321447	-4.85962	1.17611e-06	0.000175212
ENSBTAG00000049919	TFPI	17.206	-1.5702	0.351441	-4.4679	7.89898e-06	0.000712119
ENSBTAG00000013263	HOXA1	5.01142	-1.57879	0.5272	-2.99466	0.00274748	0.0476112
ENSBTAG00000013185	TIMD4	7.70438	-1.58148	0.491751	-3.21603	0.00129979	0.0284232
ENSBTAG00000026088	LYZ2	23.8916	-1.5899	0.360305	-4.41266	1.02109e-05	0.000851422
ENSBTAG00000008100	GOLGA7B	203.411	-1.59353	0.310933	-5.125	2.97538e-07	5.8194e-05
ENSBTAG00000018130	MAP2	1581.49	-1.61282	0.174044	-9.26678	1.91859e-20	4.69894e-17
ENSBTAG00000004190	ARHGAP29	90.9625	-1.62134	0.364148	-4.45243	8.49022e-06	0.000747088
ENSBTAG00000000580	LY6G6F	1126.17	-1.62267	0.290657	-5.58276	2.36725e-08	7.09935e-06
ENSBTAG00000006485	TREML1	650.435	-1.63619	0.361077	-4.53143	5.85865e-06	0.000572173
ENSBTAG00000010498	SLC40A1	6231.71	-1.64067	0.291504	-5.62831	1.81979e-08	5.84111e-06
ENSBTAG00000008605	DNAH2	15.7507	-1.6466	0.390429	-4.21742	2.47115e-05	0.00166576
ENSBTAG00000007068	SH3BGR	16.7429	-1.64978	0.409194	-4.03178	5.53557e-05	0.00310478
ENSBTAG00000031814	SDS	492.826	-1.65605	0.536449	-3.08705	0.00202151	0.038298
ENSBTAG00000014567	MYLK	321.223	-1.66193	0.266857	-6.2278	4.73043e-10	3.02233e-07
ENSBTAG00000010069	EGR1	565.442	-1.66201	0.542601	-3.06304	0.00219103	0.0404486
ENSBTAG00000039861	OAS1Y	2132.41	-1.68368	0.374016	-4.50163	6.74355e-06	0.000627193
ENSBTAG00000002046	COX8B	111.284	-1.68587	0.299932	-5.62083	1.90042e-08	5.94184e-06
ENSBTAG00000003598	P3H3	36.7926	-1.70421	0.373577	-4.56186	5.07031e-06	0.000512693
ENSBTAG00000026247	PKHD1L1	11.6615	-1.70792	0.399162	-4.27877	1.87929e-05	0.00135374
ENSBTAG00000030333	AOC3	277.066	-1.71356	0.415555	-4.12356	3.73063e-05	0.00230343
ENSBTAG00000002034	MFSD2B	141.074	-1.71599	0.28702	-5.97867	2.24972e-09	1.10199e-06
ENSBTAG00000006507	ADAMTS3	5.7713	-1.72066	0.494101	-3.48241	0.000496921	0.0159438
ENSBTAG00000020704	RAMP3	120.893	-1.72309	0.289979	-5.94211	2.81376e-09	1.29213e-06
ENSBTAG00000001058	SRPK3	19.8904	-1.73664	0.297673	-5.83406	5.40961e-09	2.14849e-06
ENSBTAG00000011315	GJA10	21.9368	-1.73901	0.229358	-7.58207	3.40086e-14	6.24695e-11
ENSBTAG00000016042	TM6SF2	19.3236	-1.74501	0.535663	-3.25765	0.00112337	0.0254753
ENSBTAG00000008940	NPTX1	8.32257	-1.75253	0.4339	-4.03901	5.36774e-05	0.00303381
ENSBTAG00000014585	PTGIR	19.3653	-1.76003	0.324434	-5.42492	5.79807e-08	1.46901e-05
ENSBTAG00000014707	ISG15	646.283	-1.79708	0.427755	-4.20118	2.6553e-05	0.00177362
ENSBTAG00000000434	CRYAB	8.46281	-1.82228	0.505951	-3.60169	0.000316152	0.0115282
ENSBTAG00000008291	PROCR	635.417	-1.8226	0.389217	-4.68273	2.83075e-06	0.000322465
ENSBTAG00000012307	DTNA	6.54752	-1.82991	0.483356	-3.78585	0.000153186	0.0065618
ENSBTAG00000001842	GSTM3	69.556	-1.84594	0.596727	-3.09344	0.00197852	0.037759
ENSBTAG00000008353	CDKN1A	1360.01	-1.8468	0.186103	-9.92354	3.28877e-23	2.41642e-19
ENSBTAG00000026748	GULO	20.6678	-1.85932	0.452397	-4.10993	3.95779e-05	0.00241326
ENSBTAG00000047510	SMIM6	3.55836	-1.86815	0.595769	-3.13569	0.00171453	0.0344195
ENSBTAG00000013498	HTR2A	5.02059	-1.87897	0.54458	-3.45031	0.000559942	0.0166263
ENSBTAG00000021535	CROT	657.353	-1.88381	0.175383	-10.7411	6.52544e-27	9.58913e-23
ENSBTAG00000006288	VSTM4	217.848	-1.88805	0.324234	-5.82313	5.77573e-09	2.23354e-06
ENSBTAG00000021933	ALOX12	10.5357	-1.91124	0.553941	-3.45026	0.000560056	0.0166263
ENSBTAG00000000582	LY6G6E	47.2964	-1.93845	0.379542	-5.10735	3.26711e-07	6.23509e-05
ENSBTAG00000052022	ENSBTAG00000052022	150.303	-1.94528	0.339932	-5.72256	1.04934e-08	3.79493e-06
ENSBTAG00000020580	TCN1	7.39857	-1.99602	0.621703	-3.21058	0.0013247	0.0287539
ENSBTAG00000013980	SOD3	10.0862	-2.00055	0.67119	-2.9806	0.00287686	0.0489299
ENSBTAG00000052204	ENSBTAG00000052204	5.39466	-2.08841	0.409788	-5.0963	3.4635e-07	6.44255e-05
ENSBTAG00000017604	RAB13	81.0148	-2.11855	0.294089	-7.20377	5.85682e-13	8.6066e-10
ENSBTAG00000023652	PROS1	26.4569	-2.17338	0.404448	-5.3737	7.71369e-08	1.82827e-05
ENSBTAG00000004799	DENND2A	343.991	-2.21583	0.328104	-6.75343	1.44393e-11	1.32616e-08
ENSBTAG00000005352	CRYBA1	11.5668	-2.24021	0.708303	-3.16279	0.00156264	0.0324796
ENSBTAG00000011037	RBPMS2	190.301	-2.32263	0.247263	-9.39337	5.81114e-21	1.7079e-17
ENSBTAG00000015836	EXOC3L2	20.7728	-2.32936	0.423737	-5.49718	3.85909e-08	1.03108e-05
ENSBTAG00000007169	P2RX1	215.675	-2.39101	0.282799	-8.45478	2.79616e-17	5.86994e-14
ENSBTAG00000020242	ENSBTAG00000020242	144.192	-2.48223	0.255222	-9.72575	2.34164e-22	1.14701e-18
ENSBTAG00000004909	GP1BA	32.2549	-2.54671	0.447908	-5.6858	1.30202e-08	4.44956e-06
ENSBTAG00000016043	GNB3	3.38277	-2.55419	0.62264	-4.1022	4.09243e-05	0.00248505
ENSBTAG00000053545	ENSBTAG00000053545	15.1974	-2.60961	0.843582	-3.09348	0.00197821	0.037759
ENSBTAG00000021077	BOLA-DQB	4536.34	-2.71722	0.679294	-4.00006	6.33262e-05	0.00344659
ENSBTAG00000013203	GP5	36.883	-2.74936	0.397216	-6.92156	4.46704e-12	5.04948e-09
ENSBTAG00000009842	CRYM	28.1416	-2.77716	0.390885	-7.1048	1.20495e-12	1.6097e-09
ENSBTAG00000018189	CSTB	16.5332	-2.78041	0.533544	-5.2112	1.87626e-07	3.88332e-05
ENSBTAG00000009030	NOX5	7.894	-2.81897	0.464653	-6.06684	1.30451e-09	7.15657e-07
ENSBTAG00000053361	KLHL30	7.2358	-2.88033	0.579116	-4.97368	6.5695e-07	0.000108471
ENSBTAG00000007882	CACNA1B	107.679	-2.90923	0.827211	-3.51691	0.000436601	0.0143846
ENSBTAG00000048873	ENSBTAG00000048873	304.921	-3.00262	0.310148	-9.68125	3.62242e-22	1.33079e-18
ENSBTAG00000055045	HSPB7	11.9559	-5.52893	0.811797	-6.81072	9.71091e-12	9.51346e-09
