# Supplementary material for: Dynamic immune and molecular responses to chronic heat stress in blood and peripheral blood mononuclear cells of dairy cows
Source: Front Immunol. 2025 Sep 25;16:1633453. doi: 10.3389/fimmu.2025.1633453 (PMC12507569; doi:10.3389/fimmu.2025.1633453)
Supplement: Supplementary file 5 [file Table5.xlsx]

## Sheet: Tabelle1
Number	Term	Count	Percentage	Fold Enrichment	-log10(p-value)	regulation	Involved genes
bta04611	Platelet activation	12	5.08475	8.23133	6.74772	up	GNAS, ACTG1, F2, GP1BA, GP5, ITGA2, ITGA2B, MAPK14, MYLK, MYL9, PTGIR, P2RX1, VASP
bta04270	Vascular smooth muscle contraction	9	3.81356	5.37976	3.61364	up	ARAF, GNAS, CALD1, IRAG1, MYL9, MYLK, NPPA, PTGIR, RAMP3
bta04810	Regulation of actin cytoskeleton	11	4.66102	4.03744	3.45048	up	ARAF, BRK1, ACTG1, F2, ITGA2, ITGA2B, MRAS, MYL9, MYLK, PIP4K2A, VCL
bta05219	Bladder cancer	5	2.11864	9.73084	2.79404	up	ARAF, CXCL8, CDKN1A, DAPK2, MMP9
bta04670	Leukocyte transendothelial migration	7	2.9661	5.09388	2.62499	up	F11R, ACTG1, MMP9, MAPK14, MYL9, VASP, VCL
bta04510	Focal adhesion	9	3.81356	3.7471	2.58742	up	ACTG1, ITGA2, ITGA2B, MYL9, MYLK, PARVB, VASP, VCL, ZYX
bta04530	Tight junction	8	3.38983	3.76113	2.29247	up	F11R, NEDD4, RAB13, ACTG1, MYL9, PRKAG2, TUBA4A, VASP
bta04921	Oxytocin signaling pathway	7	2.9661	3.82873	2.02273	up	GNAS, ACTG1, CDKN1A, MYL9, MYLK, NPPA, PRKAG2
bta05205	Proteoglycans in cancer	8	3.38983	3.28177	1.97941	up	ARAF, TIMP3, ACTG1, CDKN1A, ITGA2, MMP9, MAPK14, MRAS
bta05016	Huntington disease	10	4.23729	2.62336	1.88094	up	NDUFA4, COX7A1, COX8B, HAP1, IFT57, PSMA6, TGM2, TUBA4A, TUBB1, VDAC3
bta05014	Amyotrophic lateral sclerosis	11	4.66102	2.40349	1.82167	up	FUS, NDUFA4, ACTG1, COX7A1, COX8B, HAP1, MAPK14, NUP210L, PSMA6, TUBA4A, TUBB1
bta04022	cGMP-PKG signaling pathway	7	2.9661	3.42571	1.80191	up	IRAG1, MYL9, MYLK, NPPA, PDE3A, VASP, VDAC3
bta05208	Chemical carcinogenesis - reactive oxygen species	8	3.38983	2.78951	1.62751	up	ARAF, NDUFA4, COX7A1, GSTM1, GSTM2, GSTM1, GSTM1(LOC6155149; MAPK14, VDAC3
bta04714	Thermogenesis	8	3.38983	2.78951	1.62751	up	GNAS, NDUF4, ACTG1, COX7A1, COX8B, MAPK14, NPPA, PRKAG2
bta01522	Endocrine resistance	5	2.11864	4.45134	1.59989	up	ARAF, GNAS, CDKN1A, MMP9, MAPK14
bta01100	Metabolic pathways	11	17.4603	2.20949	1.85926	down	BPNT2, SGSH, SUV39H1, ACAT2, ALDH3A2, FMO2, GDA, IDI1, PGM1, SQLE, SCD
bta00310	Lysine degradation	3	4.7619	14.2405	1.76086	down	SUV39H1, ACAT2, ALDH3A2
bta05169	Epstein-Barr virus infection	4	6.34921	5.49422	1.49402	down	FCER2, CDK2, DDB2, VIM
bta00900	Terpenoid backbone biosynthesis	2	3.1746	30.7415	1.21494	down	ENSBTAG00000002827, IDI1
