# Supplementary material for: Dynamic immune and molecular responses to chronic heat stress in blood and peripheral blood mononuclear cells of dairy cows
Source: Front Immunol. 2025 Sep 25;16:1633453. doi: 10.3389/fimmu.2025.1633453 (PMC12507569; doi:10.3389/fimmu.2025.1633453)
Supplement: Supplementary file 6 [file Table6.xlsx]

## Sheet: Tabelle1
Number	Term	Count	Percentage	Fold Enrichment	-log10(p-value)	regulation	Genes involved
bta04611	Platelet activation	22	4.48065	6.19697	10.4651	down	F2RL3, FERMT3, FCER1G, GNAS, ACTB, ACTG1, F2, GP1BA,GP5, GUCY1A1, ITGA2, ITGA2B, MAPKL14, MYLK, PLA2G4A, PTGIR, PTGS1, PRKG1, P2RX1, P2RY1, VASP, VWF
bta04610	Complement and coagulation cascades	11	2.24033	4.02144	3.42689	down	CD55, F2RL3,CLU, F2RL2, C5AR1, PROCR, PROS1, SERPINE1, TFPI, VWF
bta04510	Focal adhesion	16	3.25866	2.73552	3.1306	down	ACTB, ACTG1, GRB2, ILK, ITGA2, ITGA2B, ITGA9, LAMA5, MYLK, PAVB, PDGFD, TNR, VASP, VCL, VWF, ZYX
bta04512	ECM-receptor interaction	10	2.03666	3.86124	2.97591	down	FREM1, GP1BA, GP5, ITGA2, ITGA2B, ITGA9, LAMA5, SCD4, TNR, VWF
bta04726	Serotonergic synapse	11	2.24033	3.12409	2.57743	down	HTR2A, GNB3, GNG11, GNAS, APP, CACNA1B, PLA2G4A, PTGS1, PTGS2, SLC6A4
bta05164	Influenza A	13	2.64766	2.3763	2.07074	down	OAS1Y, OAS1Z, OAS2, BOLA-DQB, MX2, ACTB, ACTG1, EIF2AK2, IFIH1, IL1B, IL18, BOLA-DQB, MAVS
bta05418	Fluid shear stress and atherosclerosis	11	2.24033	2.607	2.02538	down	ACTB, ACTG1, GSTM1, GSTM2, GSTM1(LOC615514), GSTM3, ITGA2B, IL1B, MMP9, MAPK14, PECAM 1, SDC4
bta04015	Rap1 signaling pathway	14	2.85132	2.2171	1.98087	down	F2RL3, GNAS, RALB, ACTB, ACTG1, ANGPT1, CDH1, FGF1, ITGA2B, MAPK14, MAS, PDGFD, P2RY1, VASP
bta04216	Ferroptosis	6	1.222	4.38702	1.95101	down	STEAP3, FTH1, FTL, SLC39A8, SLC40A1, VDAC3
bta04072	Phospholipase D signaling pathway	11	2.24033	2.47069	1.87169	down	FCER1A, FCER1G, GNAS, RALB, F2, CYTH4, DNM3, GBR2, MRAS, PLA2G4A, PDGFD
bta05022	Pathways of neurodegeneration - multiple diseases	24	4.88798	1.68318	1.82067	down	FUS, NDUFA4, RAB8A, APP, CACNA1B, CASP7, COX7A1, COX8B, DNAH2, FZD2, HAP1, IL1B, IFT57, MUC, MAPK14, OPTN, PTGS2, PSMA6, TOMM40L, TUBA4A, TUBB1, UBB, VDAC3
bta04810	Regulation of actin cytoskeleton	14	2.85132	2.11013	1.81463	down	BRK1, ACTB, ACTG1, F2, FGF1, ITGA2, ITGA2B, ITGA9, MRAS, MYLK, PIP4K2A, PDGFD, SCIN, VCL
bta04520	Adherens junction	7	1.42566	3.4365	1.80641	down	SSX2IP, ACTB, ACTG1, CDH1, NLK, PTPRB, VCL
bta04540	Gap junction	8	1.62933	2.98826	1.76519	down	HTR2A, GNAS, GRB2, GUCY1A1, PDGFD, TUBA4A, TUBB1
bta04110	Cell cycle	16	4.27807	8.25671	9.18988	up	ABL1, BUB1, E2F1, PTTG1, SKP2, WEE1, CDC25A, CDC25B, CCNA2, CCNB1, MCM3, MCM4, MCM5, MCM7, ORC1, PCNA
bta03030	DNA replication	10	2.6738	18.0616	8.6376	up	POLA2, DNA2, FEN1, MCM3, MCM4, MCM5, MCM7, PCNA, RFC4, RNASEH2A
bta03460	Fanconi anemia pathway	6	1.60428	7.50249	2.94789	up	BRIP1, FANCA, FANCC, FANCD2, RAD51, CENPS
bta03410	Base excision repair	5	1.3369	9.85175	2.82104	up	OGG1, FEN1, HMGB1, NEIL3, PCNA
bta04114	Oocyte meiosis	7	1.87166	3.76158	1.98203	up	BUB1, FBXO5, PTTG1, ADCY3, CCNB1, SGO1, STAG3
bta04672	Intestinal immune network for IgA production	5	1.3369	5.60531	1.93259	up	AICDA, ENSBTAG00000048302, CD28, ENSBTAG00000027204, ICOS
bta04914	Progesterone-mediated oocyte maturation	6	1.60428	4.33477	1.9195	up	BUB1, ADCY3, CDC25A, CDC25B, CCNA2, CCNB1
bta00310	Lysine degradation	5	1.3369	4.781	1.69986	up	SUV39H1, ACAT1, ALDH3A2, EZH2, HYKK
bta03440	Homologous recombination	4	1.06952	6.19253	1.58634	up	BRIP1, RAD51, RAD54B, XRCC2
bta04514	Cell adhesion molecules	7	1.87166	2.6617	1.32965	up	ENSBTAG00000048302, CD8A, CD6, ENSBTAG00000017256, ENSBTAG00000007445, ENSBTAG00000027204, ENSBTAG00000021596
bta04612	Antigen processing and presentation	5	1.3369	3.57261	1.29878	up	ENSBTAG00000048302, CD8A, NFYA, HSPA8, ENSBTAG00000027204
bta05222	Small cell lung cancer	5	1.3369	3.45859	1.2564	up	CKS1B, CKS2, E2F1, MAX, SKP2
bta04660	T cell receptor signaling pathway	5	1.3369	2.98264	1.06938	up	ENSBTAG00000048302, CD8A, CD28, ENSBTAG00000027204, ICOS
